# Supplementary material for: Glycoproteomics-based signatures for tumor subtyping and clinical outcome prediction of high-grade serous ovarian cancer
Source: Nat Commun. 2020 Dec 1;11:6139. doi: 10.1038/s41467-020-19976-3 (PMC7708455; doi:10.1038/s41467-020-19976-3)
Supplement: Supplementary file 3 — Supplementary Data 1 [file 41467_2020_19976_MOESM3_ESM.xlsx]

## Sheet: legends
File Name: Supplementary Data 1 Description: Clinical sample information for glycoproteomic data.

## Sheet: Clin-PatholCharacteristics
Clinical-pathologic characteristics of TCGA ovarian cases from high-grade serous carcinomas (HGSC) selected for glycoproteomic analysis
Cohort	Total
Number of patients	119
Age
Mean, years (STD)	59.6 (12.2)
range	34-87
Tumor stage
I	2 (2%)
II	7 (6%)
III	88 (74%)
IV	22 (18%)
Tumor grade
1	1 (1%)
2	20 (17%)
3	98 (82%)
Platinum status
Sensitive	67 (74%)
Resistant	24 (26%)
Recurrent disease
No	17 (15%)
Yes	93 (85%)
Vital status
Alive	46 (39%)
Dead	73 (61%)
