# Supplementary material for: Glycoproteomics-based signatures for tumor subtyping and clinical outcome prediction of high-grade serous ovarian cancer
Source: Nat Commun. 2020 Dec 1;11:6139. doi: 10.1038/s41467-020-19976-3 (PMC7708455; doi:10.1038/s41467-020-19976-3)
Supplement: Supplementary file 4 — Supplementary Data 2 [file 41467_2020_19976_MOESM4_ESM.xlsx]

## Sheet: legends
File Name: Supplementary Data 2 Description: Expression matrices of SPEG glycoproteomics (SPEGs) (SPEG_normalized sheet) and intact glycoproteomics (IGPs) (Intact_Normalized sheet). In the glyco motif column, “Y” indicates the presence of N-linked glycosylation motif (NxS/T) in the peptide, while “N” indicates no motif in the peptide. The “group” column indicates the information of intact glycope…

## Sheet: Intact_Normalized
IGP-ID (Protein_Peptide_Glycan)	With motif NX!S/T	group	TCGA-09-1664	TCGA-61-2094	TCGA-25-1312	TCGA-13-1409	TCGA-24-1416	TCGA-29-1769	TCGA-13-1489	TCGA-13-1482	TCGA-13-1504	TCGA-13-1492	TCGA-36-2530	TCGA-25-2409	TCGA-13-1497	TCGA-OVARIAN-CONTROL-10	TCGA-61-1995	TCGA-13-2065	TCGA-61-1918	TCGA-61-2613	TCGA-23-1122	TCGA-24-1464	TCGA-25-1322	TCGA-24-1103	TCGA-24-2289	TCGA-13-1511	TCGA-24-1431	TCGA-36-1570	TCGA-13-1488	TCGA-24-1435	TCGA-30-1887	TCGA-23-1121	TCGA-24-1436	TCGA-13-2061	TCGA-36-2537	TCGA-24-1474	TCGA-13-1501	TCGA-OVARIAN-CONTROL-5	TCGA-24-1555	TCGA-24-1562	TCGA-25-1628	TCGA-24-1558	TCGA-29-1705	TCGA-OVARIAN-CONTROL-3	TCGA-24-1920	TCGA-30-1891	TCGA-61-2008	TCGA-24-1927	TCGA-OVARIAN-CONTROL-4
AZGP1_DIVEYYNDSNGSHVLQGR_N6H7F0S0G0	Yes		-0.0988453	-0.149461	-0.123671	NaN	NaN	NaN	NaN	NaN	NaN	NaN	NaN	NaN	NaN	NaN	NaN	NaN	NaN	NaN	NaN	NaN	NaN	NaN	NaN	NaN	NaN	NaN	NaN	NaN	NaN	NaN	0.194119	-0.155332	0.0066075	NaN	NaN	NaN	NaN	NaN	NaN	-1.39987	-0.232209	0.203175	NaN	NaN	NaN	-0.0976938	0.227196
AZGP1_DIVEYYNDSNGSHVLQGR_N6H4F0S0G0	Yes		NaN	NaN	NaN	NaN	NaN	NaN	NaN	NaN	NaN	NaN	NaN	NaN	NaN	NaN	NaN	-0.958619	-0.514592	-0.464232	NaN	NaN	NaN	NaN	NaN	NaN	NaN	NaN	NaN	NaN	NaN	NaN	NaN	NaN	NaN	NaN	NaN	NaN	NaN	NaN	NaN	NaN	NaN	NaN	NaN	NaN	NaN	NaN	NaN
AZGP1_DIVEYYNDSNGSHVLQGR_N4H3F0S2G0	Yes		NaN	NaN	NaN	NaN	NaN	NaN	NaN	NaN	NaN	NaN	NaN	NaN	NaN	NaN	NaN	NaN	NaN	NaN	NaN	NaN	NaN	NaN	NaN	NaN	NaN	NaN	NaN	NaN	NaN	NaN	NaN	NaN	NaN	NaN	NaN	NaN	NaN	NaN	NaN	NaN	NaN	NaN	NaN	NaN	NaN	-0.695299	-0.0413324
AZGP1_DIVEYYNDSNGSHVLQGR_N6H3F3S0G0	Yes		NaN	NaN	NaN	NaN	NaN	NaN	NaN	NaN	NaN	NaN	NaN	NaN	NaN	NaN	NaN	0.294641	0.182231	0.708683	NaN	NaN	NaN	-0.250183	0.267478	-0.177664	NaN	NaN	NaN	-0.49361	-0.464136	-0.600722	NaN	NaN	NaN	NaN	NaN	NaN	NaN	NaN	NaN	NaN	NaN	NaN	NaN	NaN	NaN	-0.889113	0.189181
AZGP1_DIVEYYNDSNGSHVLQGR_N4H5F2S0G0	Yes		NaN	NaN	NaN	NaN	NaN	NaN	-0.207748	0.0578766	-0.015181	-0.345619	-0.3933	-0.94449	0.00647051	0.232305	-0.242543	0.371785	0.0240832	0.738719	NaN	NaN	NaN	-0.0954853	0.185958	-0.338862	-0.290401	0.0134767	0.142346	0.0416768	0.254312	-0.322292	-0.26974	-0.441542	0.113551	NaN	NaN	NaN	-0.224027	-0.143758	-0.392425	NaN	NaN	NaN	NaN	NaN	NaN	-0.096925	0.666798
AZGP1_DIVEYYNDSNGSHVLQGR_N7H8F0S1G0	Yes		NaN	NaN	NaN	NaN	NaN	NaN	NaN	NaN	NaN	NaN	NaN	NaN	NaN	NaN	NaN	NaN	NaN	NaN	NaN	NaN	NaN	NaN	NaN	NaN	NaN	NaN	NaN	NaN	NaN	NaN	NaN	NaN	NaN	NaN	NaN	NaN	NaN	NaN	NaN	NaN	NaN	NaN	NaN	NaN	NaN	NaN	NaN
AZGP1_DIVEYYNDSNGSHVLQGR_N3H6F0S0G0	Yes		NaN	NaN	NaN	NaN	NaN	NaN	NaN	NaN	NaN	0.231048	0.137776	0.319801	NaN	NaN	NaN	-0.233459	-0.597439	0.0831706	NaN	NaN	NaN	NaN	NaN	NaN	NaN	NaN	NaN	NaN	NaN	NaN	NaN	NaN	NaN	NaN	NaN	NaN	NaN	NaN	NaN	NaN	NaN	NaN	NaN	NaN	NaN	NaN	NaN
AZGP1_DIVEYYNDSNGSHVLQGR_N3H6F0S1G0	Yes		NaN	NaN	NaN	NaN	NaN	NaN	NaN	NaN	NaN	NaN	NaN	NaN	NaN	NaN	NaN	NaN	NaN	NaN	NaN	NaN	NaN	NaN	NaN	NaN	NaN	NaN	NaN	NaN	NaN	NaN	NaN	NaN	NaN	NaN	NaN	NaN	NaN	NaN	NaN	-0.222412	-0.0813302	0.251061	NaN	NaN	NaN	NaN	NaN
AZGP1_DIVEYYNDSNGSHVLQGR_N4H5F4S0G0	Yes		-2.12675e-06	0.535635	-0.348617	0.306298	0.0252202	0.0383771	-0.0229071	-0.17587	0.00590541	-0.693077	-0.0511439	-0.46762	NaN	NaN	NaN	0.108485	0.118043	0.532238	NaN	NaN	NaN	NaN	NaN	NaN	NaN	NaN	NaN	-0.445223	-0.22833	-0.0203037	-0.24001	-0.45147	-0.235963	-1.66893	-0.341581	-0.496022	0.0486296	0.0537296	-0.17037	-0.137902	-1.72382	-0.271317	NaN	NaN	NaN	-1.25674	-0.343261
AZGP1_DIVEYYNDSNGSHVLQGR_N4H4F0S0G0	Yes		NaN	NaN	NaN	NaN	NaN	NaN	NaN	NaN	NaN	0.431747	-0.0301445	-0.0669138	NaN	NaN	NaN	NaN	NaN	NaN	NaN	NaN	NaN	NaN	NaN	NaN	NaN	NaN	NaN	NaN	NaN	NaN	NaN	NaN	NaN	NaN	NaN	NaN	NaN	NaN	NaN	NaN	NaN	NaN	NaN	NaN	NaN	NaN	NaN
AZGP1_DIVEYYNDSNGSHVLQGR_N6H3F1S1G0	Yes		0.849471	-0.854571	-0.00813732	NaN	NaN	NaN	NaN	NaN	NaN	NaN	NaN	NaN	NaN	NaN	NaN	-0.32457	-0.488436	0.284173	NaN	NaN	NaN	NaN	NaN	NaN	NaN	NaN	NaN	NaN	NaN	NaN	NaN	NaN	NaN	NaN	NaN	NaN	NaN	NaN	NaN	NaN	NaN	NaN	NaN	NaN	NaN	-0.0802343	-0.276007
AZGP1_DIVEYYNDSNGSHVLQGR_N3H6F2S0G0	Yes		NaN	NaN	NaN	NaN	NaN	NaN	NaN	NaN	NaN	NaN	NaN	NaN	-0.343985	0.193318	0.172443	NaN	NaN	NaN	NaN	NaN	NaN	NaN	NaN	NaN	NaN	NaN	NaN	NaN	NaN	NaN	NaN	NaN	NaN	NaN	NaN	NaN	NaN	NaN	NaN	NaN	NaN	NaN	NaN	NaN	NaN	-0.21039	-0.124473
AZGP1_DIVEYYNDSNGSHVLQGR_N4H5F0S2G0	Yes		NaN	NaN	NaN	NaN	NaN	NaN	-0.128383	-0.0370369	-0.0432357	NaN	NaN	NaN	NaN	NaN	NaN	NaN	NaN	NaN	NaN	NaN	NaN	NaN	NaN	NaN	NaN	NaN	NaN	NaN	NaN	NaN	0.011262	-0.700294	0.167717	NaN	NaN	NaN	NaN	NaN	NaN	0.310432	0.0225294	-1.63217	NaN	NaN	NaN	-0.748334	-0.295643
AZGP1_DIVEYYNDSNGSHVLQGR_N6H6F0S0G0	Yes		NaN	NaN	NaN	NaN	NaN	NaN	NaN	NaN	NaN	NaN	NaN	NaN	NaN	NaN	NaN	NaN	NaN	NaN	NaN	NaN	NaN	NaN	NaN	NaN	NaN	NaN	NaN	NaN	NaN	NaN	0.680428	0.411577	0.249305	NaN	NaN	NaN	NaN	NaN	NaN	NaN	NaN	NaN	NaN	NaN	NaN	NaN	NaN
AZGP1_DIVEYYNDSNGSHVLQGR_N2H12F0S0G0	Yes		0.046704	-0.391593	-0.475533	NaN	NaN	NaN	NaN	NaN	NaN	NaN	NaN	NaN	NaN	NaN	NaN	NaN	NaN	NaN	NaN	NaN	NaN	NaN	NaN	NaN	NaN	NaN	NaN	NaN	NaN	NaN	-0.358376	0.131279	0.194637	NaN	NaN	NaN	NaN	NaN	NaN	NaN	NaN	NaN	NaN	NaN	NaN	NaN	NaN
AZGP1_DIVEYYNDSNGSHVLQGR_N4H5F0S0G0	Yes		NaN	NaN	NaN	NaN	NaN	NaN	NaN	NaN	NaN	NaN	NaN	NaN	NaN	NaN	NaN	NaN	NaN	NaN	NaN	NaN	NaN	NaN	NaN	NaN	NaN	NaN	NaN	NaN	NaN	NaN	NaN	NaN	NaN	NaN	NaN	NaN	NaN	NaN	NaN	NaN	NaN	NaN	NaN	NaN	NaN	NaN	NaN
AZGP1_DIVEYYNDSNGSHVLQGR_N4H6F0S0G0	Yes		NaN	NaN	NaN	NaN	NaN	NaN	NaN	NaN	NaN	NaN	NaN	NaN	NaN	NaN	NaN	NaN	NaN	NaN	NaN	NaN	NaN	NaN	NaN	NaN	NaN	NaN	NaN	NaN	NaN	NaN	NaN	NaN	NaN	NaN	NaN	NaN	NaN	NaN	NaN	NaN	NaN	NaN	NaN	NaN	NaN	NaN	NaN
AZGP1_DIVEYYNDSNGSHVLQGR_N3H6F1S1G0	Yes		NaN	NaN	NaN	NaN	NaN	NaN	NaN	NaN	NaN	NaN	NaN	NaN	NaN	NaN	NaN	0.00408384	-0.454307	0.00105992	NaN	NaN	NaN	NaN	NaN	NaN	NaN	NaN	NaN	NaN	NaN	NaN	NaN	NaN	NaN	NaN	NaN	NaN	NaN	NaN	NaN	NaN	NaN	NaN	NaN	NaN	NaN	NaN	NaN
AZGP1_DIVEYYNDSNGSHVLQGR_N4H5F3S0G0	Yes		NaN	NaN	NaN	NaN	NaN	NaN	NaN	NaN	NaN	NaN	NaN	NaN	NaN	NaN	NaN	-0.603328	-0.561881	-0.0606455	NaN	NaN	NaN	NaN	NaN	NaN	NaN	NaN	NaN	NaN	NaN	NaN	NaN	NaN	NaN	NaN	NaN	NaN	NaN	NaN	NaN	NaN	NaN	NaN	NaN	NaN	NaN	NaN	NaN
AZGP1_DIVEYYNDSNGSHVLQGR_N4H5F0S1G0	Yes		NaN	NaN	NaN	NaN	NaN	NaN	NaN	NaN	NaN	NaN	NaN	NaN	NaN	NaN	NaN	NaN	NaN	NaN	NaN	NaN	NaN	NaN	NaN	NaN	NaN	NaN	NaN	NaN	NaN	NaN	NaN	NaN	NaN	NaN	NaN	NaN	NaN	NaN	NaN	NaN	NaN	NaN	NaN	NaN	NaN	NaN	NaN
AZGP1_DIVEYYNDSNGSHVLQGR_N2H7F0S0G0	Yes		NaN	NaN	NaN	NaN	NaN	NaN	NaN	NaN	NaN	NaN	NaN	NaN	NaN	NaN	NaN	NaN	NaN	NaN	NaN	NaN	NaN	NaN	NaN	NaN	NaN	NaN	NaN	NaN	NaN	NaN	NaN	NaN	NaN	NaN	NaN	NaN	NaN	NaN	NaN	NaN	NaN	NaN	NaN	NaN	NaN	NaN	NaN
AZGP1_DIVEYYNDSNGSHVLQGR_N4H5F2S1G0	Yes		NaN	NaN	NaN	NaN	NaN	NaN	0.0302218	-0.525827	-0.413101	-0.465351	-0.458051	-0.0820009	NaN	NaN	NaN	-0.153551	-0.551898	0.717353	-0.275299	-0.217167	0.127763	NaN	NaN	NaN	NaN	NaN	NaN	0.35016	0.238036	0.412037	0.327027	-0.21215	0.988262	0.296072	0.831744	0.520855	0.0337152	-0.85359	-0.17243	-1.30014	0.00693209	-0.289653	NaN	NaN	NaN	-1.35297	-0.348558
AZGP1_DIVEYYNDSNGSHVLQGR_N4H4F1S0G0	Yes		NaN	NaN	NaN	NaN	NaN	NaN	NaN	NaN	NaN	NaN	NaN	NaN	NaN	NaN	NaN	NaN	NaN	NaN	NaN	NaN	NaN	NaN	NaN	NaN	NaN	NaN	NaN	NaN	NaN	NaN	NaN	NaN	NaN	NaN	NaN	NaN	NaN	NaN	NaN	NaN	NaN	NaN	NaN	NaN	NaN	NaN	NaN
AZGP1_FGCEIENNR_N4H5F2S0G0	No		NaN	NaN	NaN	NaN	NaN	NaN	NaN	NaN	NaN	NaN	NaN	NaN	NaN	NaN	NaN	NaN	NaN	NaN	NaN	NaN	NaN	-0.0649757	-0.0709591	-0.575646	NaN	NaN	NaN	NaN	NaN	NaN	-0.150206	-0.223699	0.176483	-0.434775	-0.362389	-0.174389	NaN	NaN	NaN	NaN	NaN	NaN	-0.367227	-0.86014	0.800462	-0.313708	-0.292602
AZGP1_FGCEIENNR_N4H5F0S0G0	No		NaN	NaN	NaN	NaN	NaN	NaN	NaN	NaN	NaN	NaN	NaN	NaN	NaN	NaN	NaN	NaN	NaN	NaN	NaN	NaN	NaN	NaN	NaN	NaN	NaN	NaN	NaN	NaN	NaN	NaN	NaN	NaN	NaN	NaN	NaN	NaN	NaN	NaN	NaN	NaN	NaN	NaN	NaN	NaN	NaN	NaN	NaN
AZGP1_FGCEIENNR_N6H4F0S0G0	No		NaN	NaN	NaN	NaN	NaN	NaN	NaN	NaN	NaN	-0.520126	-0.379733	-0.730983	NaN	NaN	NaN	NaN	NaN	NaN	NaN	NaN	NaN	NaN	NaN	NaN	NaN	NaN	NaN	NaN	NaN	NaN	NaN	NaN	NaN	-0.15416	-0.391344	-0.276015	NaN	NaN	NaN	NaN	NaN	NaN	NaN	NaN	NaN	NaN	NaN
AZGP1_FGCEIENNR_N4H5F0S1G0	No		NaN	NaN	NaN	NaN	NaN	NaN	NaN	NaN	NaN	-0.597847	-0.0368952	-0.314739	-0.607355	-0.443593	-0.293401	NaN	NaN	NaN	0.274541	0.0838056	0.504171	-0.0159497	-0.303998	-0.684508	NaN	NaN	NaN	NaN	NaN	NaN	-0.364994	-0.32688	0.454284	-0.270305	-0.0994104	-0.628638	NaN	NaN	NaN	-0.118357	0.00184529	0.317429	-0.526105	-0.505561	0.534879	-0.251265	0.00913945
AZGP1_FGCEIENNR_N4H5F0S2G0	No		NaN	NaN	NaN	NaN	NaN	NaN	NaN	NaN	NaN	-0.807054	-0.313276	-0.319844	-0.331874	0.354302	-0.314816	NaN	NaN	NaN	0.204393	0.23112	0.232614	-0.410632	0.19954	-0.42815	NaN	NaN	NaN	NaN	NaN	NaN	-0.0213615	-0.312405	0.665253	0.148515	0.0345347	0.294303	NaN	NaN	NaN	-0.502192	-0.259396	-0.303504	-0.50339	-0.165441	0.445398	-0.181962	0.188383
AZGP1_FGCEIENNR_N4H5F4S0G0	No		NaN	NaN	NaN	NaN	NaN	NaN	NaN	NaN	NaN	NaN	NaN	NaN	-0.315571	0.380463	-0.439499	NaN	NaN	NaN	NaN	NaN	NaN	NaN	NaN	NaN	NaN	NaN	NaN	NaN	NaN	NaN	NaN	NaN	NaN	-0.305768	0.155442	-0.0805498	NaN	NaN	NaN	NaN	NaN	NaN	-0.213059	0.125891	0.117553	NaN	NaN
AZGP1_FGCEIENNR_N4H5F2S1G0	No		NaN	NaN	NaN	NaN	NaN	NaN	NaN	NaN	NaN	-0.298179	-0.340055	0.0274553	-0.671006	0.12575	0.0726734	NaN	NaN	NaN	0.0779271	0.387748	0.135488	-0.403241	0.288608	-0.327064	NaN	NaN	NaN	NaN	NaN	NaN	NaN	NaN	NaN	NaN	NaN	NaN	NaN	NaN	NaN	NaN	NaN	NaN	-0.461266	-0.20033	0.206281	NaN	NaN
AZGP1_FGCEIENNR_N6H6F0S0G0	No		NaN	NaN	NaN	NaN	NaN	NaN	NaN	NaN	NaN	NaN	NaN	NaN	NaN	NaN	NaN	NaN	NaN	NaN	NaN	NaN	NaN	NaN	NaN	NaN	NaN	NaN	NaN	NaN	NaN	NaN	NaN	NaN	NaN	NaN	NaN	NaN	NaN	NaN	NaN	NaN	NaN	NaN	NaN	NaN	NaN	NaN	NaN
C9_AVNITSENLIDDVVSLIR_N6H7F0S0G0	Yes		NaN	NaN	NaN	NaN	NaN	NaN	NaN	NaN	NaN	NaN	NaN	NaN	NaN	NaN	NaN	NaN	NaN	NaN	NaN	NaN	NaN	NaN	NaN	NaN	NaN	NaN	NaN	NaN	NaN	NaN	NaN	NaN	NaN	NaN	NaN	NaN	NaN	NaN	NaN	NaN	NaN	NaN	NaN	NaN	NaN	NaN	NaN
C9_AVNITSENLIDDVVSLIR_N9H3F0S0G0	Yes		NaN	NaN	NaN	NaN	NaN	NaN	NaN	NaN	NaN	NaN	NaN	NaN	NaN	NaN	NaN	NaN	NaN	NaN	NaN	NaN	NaN	NaN	NaN	NaN	NaN	NaN	NaN	NaN	NaN	NaN	NaN	NaN	NaN	NaN	NaN	NaN	NaN	NaN	NaN	NaN	NaN	NaN	NaN	NaN	NaN	NaN	NaN
C9_AVNITSENLIDDVVSLIR_N4H4F1S1G0	Yes		NaN	NaN	NaN	NaN	NaN	NaN	1.11291	0.812498	0.658216	NaN	NaN	NaN	NaN	NaN	NaN	0.227566	0.274125	1.33484	NaN	NaN	NaN	-0.374515	-0.827677	-0.230402	-2.06339	-0.738793	-1.64838	NaN	NaN	NaN	-0.100102	0.66006	0.282109	1.02559	0.141039	-0.639538	NaN	NaN	NaN	-0.0417438	0.438286	-0.38007	NaN	NaN	NaN	NaN	NaN
C9_AVNITSENLIDDVVSLIR_N6H3F2S1G0	Yes		NaN	NaN	NaN	NaN	NaN	NaN	NaN	NaN	NaN	NaN	NaN	NaN	NaN	NaN	NaN	NaN	NaN	NaN	NaN	NaN	NaN	NaN	NaN	NaN	NaN	NaN	NaN	NaN	NaN	NaN	NaN	NaN	NaN	NaN	NaN	NaN	NaN	NaN	NaN	NaN	NaN	NaN	NaN	NaN	NaN	NaN	NaN
C9_AVNITSENLIDDVVSLIR_N6H4F1S0G0	Yes		NaN	NaN	NaN	NaN	NaN	NaN	NaN	NaN	NaN	NaN	NaN	NaN	NaN	NaN	NaN	NaN	NaN	NaN	NaN	NaN	NaN	NaN	NaN	NaN	NaN	NaN	NaN	NaN	NaN	NaN	NaN	NaN	NaN	NaN	NaN	NaN	NaN	NaN	NaN	NaN	NaN	NaN	NaN	NaN	NaN	-0.223118	-0.180366
C9_AVNITSENLIDDVVSLIR_N3H5F2S0G0	Yes		NaN	NaN	NaN	NaN	NaN	NaN	NaN	NaN	NaN	NaN	NaN	NaN	NaN	NaN	NaN	NaN	NaN	NaN	NaN	NaN	NaN	NaN	NaN	NaN	NaN	NaN	NaN	NaN	NaN	NaN	NaN	NaN	NaN	NaN	NaN	NaN	NaN	NaN	NaN	NaN	NaN	NaN	NaN	NaN	NaN	NaN	NaN
C9_AVNITSENLIDDVVSLIR_N5H6F2S0G0	Yes		NaN	NaN	NaN	NaN	NaN	NaN	NaN	NaN	NaN	NaN	NaN	NaN	NaN	NaN	NaN	NaN	NaN	NaN	NaN	NaN	NaN	NaN	NaN	NaN	NaN	NaN	NaN	NaN	NaN	NaN	NaN	NaN	NaN	NaN	NaN	NaN	NaN	NaN	NaN	NaN	NaN	NaN	NaN	NaN	NaN	NaN	NaN
C9_AVNITSENLIDDVVSLIR_N6H3F3S0G0	Yes		NaN	NaN	NaN	NaN	NaN	NaN	NaN	NaN	NaN	NaN	NaN	NaN	NaN	NaN	NaN	NaN	NaN	NaN	NaN	NaN	NaN	NaN	NaN	NaN	NaN	NaN	NaN	-0.0322811	0.0327959	-0.231307	NaN	NaN	NaN	NaN	NaN	NaN	NaN	NaN	NaN	NaN	NaN	NaN	NaN	NaN	NaN	NaN	NaN
C9_AVNITSENLIDDVVSLIR_N4H4F3S0G0	Yes		NaN	NaN	NaN	NaN	NaN	NaN	NaN	NaN	NaN	NaN	NaN	NaN	NaN	NaN	NaN	NaN	NaN	NaN	NaN	NaN	NaN	NaN	NaN	NaN	NaN	NaN	NaN	0.0701194	-0.594424	-0.222083	NaN	NaN	NaN	1.57815	0.697789	-0.592023	NaN	NaN	NaN	NaN	NaN	NaN	-0.0379699	-0.00990588	0.527611	NaN	NaN
C9_AVNITSENLIDDVVSLIR_N5H5F1S1G0	Yes		NaN	NaN	NaN	NaN	NaN	NaN	NaN	NaN	NaN	NaN	NaN	NaN	NaN	NaN	NaN	NaN	NaN	NaN	NaN	NaN	NaN	NaN	NaN	NaN	NaN	NaN	NaN	NaN	NaN	NaN	NaN	NaN	NaN	NaN	NaN	NaN	NaN	NaN	NaN	NaN	NaN	NaN	NaN	NaN	NaN	NaN	NaN
C9_AVNITSENLIDDVVSLIR_N6H6F1S0G0	Yes		NaN	NaN	NaN	NaN	NaN	NaN	NaN	NaN	NaN	NaN	NaN	NaN	NaN	NaN	NaN	NaN	NaN	NaN	NaN	NaN	NaN	NaN	NaN	NaN	NaN	NaN	NaN	NaN	NaN	NaN	NaN	NaN	NaN	NaN	NaN	NaN	NaN	NaN	NaN	NaN	NaN	NaN	NaN	NaN	NaN	NaN	NaN
C9_AVNITSENLIDDVVSLIR_N4H5F2S0G0	Yes		NaN	NaN	NaN	-2.44911	0.326882	-0.334604	NaN	NaN	NaN	-0.568168	0.00356964	-0.755732	NaN	NaN	NaN	NaN	NaN	NaN	0.580727	-0.0836956	-0.0739755	NaN	NaN	NaN	-0.608522	0.211073	-0.164373	0.0647799	-0.357042	0.788969	NaN	NaN	NaN	0.0665099	-0.661166	-1.57956	-0.832374	-0.295537	0.0728745	NaN	NaN	NaN	NaN	NaN	NaN	NaN	NaN
C9_AVNITSENLIDDVVSLIR_N5H6F2S1G0	Yes		NaN	NaN	NaN	NaN	NaN	NaN	NaN	NaN	NaN	NaN	NaN	NaN	NaN	NaN	NaN	NaN	NaN	NaN	NaN	NaN	NaN	1.14665	1.10912	0.891202	NaN	NaN	NaN	NaN	NaN	NaN	NaN	NaN	NaN	0.758633	-0.281608	-0.640375	NaN	NaN	NaN	NaN	NaN	NaN	NaN	NaN	NaN	NaN	NaN
C9_AVNITSENLIDDVVSLIR_N4H3F0S2G0	Yes		NaN	NaN	NaN	NaN	NaN	NaN	NaN	NaN	NaN	NaN	NaN	NaN	NaN	NaN	NaN	NaN	NaN	NaN	NaN	NaN	NaN	NaN	NaN	NaN	NaN	NaN	NaN	NaN	NaN	NaN	NaN	NaN	NaN	NaN	NaN	NaN	NaN	NaN	NaN	NaN	NaN	NaN	-1.49381	0.319868	0.615216	NaN	NaN
C9_AVNITSENLIDDVVSLIR_N6H5F1S0G0	Yes		NaN	NaN	NaN	NaN	NaN	NaN	NaN	NaN	NaN	NaN	NaN	NaN	NaN	NaN	NaN	NaN	NaN	NaN	NaN	NaN	NaN	NaN	NaN	NaN	NaN	NaN	NaN	NaN	NaN	NaN	NaN	NaN	NaN	NaN	NaN	NaN	NaN	NaN	NaN	NaN	NaN	NaN	0.208147	-0.0654238	1.03001	NaN	NaN
C9_AVNITSENLIDDVVSLIR_N4H5F1S2G0	Yes		NaN	NaN	NaN	NaN	NaN	NaN	NaN	NaN	NaN	NaN	NaN	NaN	NaN	NaN	NaN	NaN	NaN	NaN	NaN	NaN	NaN	NaN	NaN	NaN	NaN	NaN	NaN	NaN	NaN	NaN	0.434337	0.891834	1.27693	NaN	NaN	NaN	NaN	NaN	NaN	NaN	NaN	NaN	NaN	NaN	NaN	NaN	NaN
C9_AVNITSENLIDDVVSLIR_N5H6F4S0G0	Yes		NaN	NaN	NaN	NaN	NaN	NaN	NaN	NaN	NaN	NaN	NaN	NaN	NaN	NaN	NaN	NaN	NaN	NaN	NaN	NaN	NaN	NaN	NaN	NaN	NaN	NaN	NaN	NaN	NaN	NaN	NaN	NaN	NaN	NaN	NaN	NaN	NaN	NaN	NaN	NaN	NaN	NaN	NaN	NaN	NaN	NaN	NaN
C9_AVNITSENLIDDVVSLIR_N6H4F2S0G0	Yes		NaN	NaN	NaN	NaN	NaN	NaN	NaN	NaN	NaN	NaN	NaN	NaN	NaN	NaN	NaN	NaN	NaN	NaN	NaN	NaN	NaN	NaN	NaN	NaN	NaN	NaN	NaN	NaN	NaN	NaN	NaN	NaN	NaN	NaN	NaN	NaN	NaN	NaN	NaN	NaN	NaN	NaN	NaN	NaN	NaN	NaN	NaN
C9_AVNITSENLIDDVVSLIR_N4H5F4S0G0	Yes		NaN	NaN	NaN	-0.359836	0.271407	0.33435	NaN	NaN	NaN	NaN	NaN	NaN	NaN	NaN	NaN	NaN	NaN	NaN	NaN	NaN	NaN	NaN	NaN	NaN	NaN	NaN	NaN	NaN	NaN	NaN	NaN	NaN	NaN	0.888636	-0.762624	-0.24723	NaN	NaN	NaN	NaN	NaN	NaN	NaN	NaN	NaN	NaN	NaN
C9_AVNITSENLIDDVVSLIR_N6H4F0S2G0	Yes		NaN	NaN	NaN	NaN	NaN	NaN	NaN	NaN	NaN	NaN	NaN	NaN	NaN	NaN	NaN	NaN	NaN	NaN	NaN	NaN	NaN	NaN	NaN	NaN	NaN	NaN	NaN	NaN	NaN	NaN	NaN	NaN	NaN	NaN	NaN	NaN	NaN	NaN	NaN	NaN	NaN	NaN	NaN	NaN	NaN	NaN	NaN
C9_AVNITSENLIDDVVSLIR_N8H5F0S0G0	Yes		NaN	NaN	NaN	NaN	NaN	NaN	NaN	NaN	NaN	NaN	NaN	NaN	NaN	NaN	NaN	NaN	NaN	NaN	NaN	NaN	NaN	NaN	NaN	NaN	NaN	NaN	NaN	NaN	NaN	NaN	NaN	NaN	NaN	NaN	NaN	NaN	NaN	NaN	NaN	NaN	NaN	NaN	NaN	NaN	NaN	NaN	NaN
C9_AVNITSENLIDDVVSLIR_N5H6F1S0G0	Yes		NaN	NaN	NaN	NaN	NaN	NaN	NaN	NaN	NaN	NaN	NaN	NaN	NaN	NaN	NaN	NaN	NaN	NaN	NaN	NaN	NaN	NaN	NaN	NaN	NaN	NaN	NaN	NaN	NaN	NaN	NaN	NaN	NaN	NaN	NaN	NaN	NaN	NaN	NaN	NaN	NaN	NaN	0.146019	0.617134	1.10891	NaN	NaN
C9_AVNITSENLIDDVVSLIR_N2H12F0S0G0	Yes		NaN	NaN	NaN	NaN	NaN	NaN	NaN	NaN	NaN	NaN	NaN	NaN	NaN	NaN	NaN	NaN	NaN	NaN	NaN	NaN	NaN	NaN	NaN	NaN	NaN	NaN	NaN	NaN	NaN	NaN	NaN	NaN	NaN	NaN	NaN	NaN	0.318951	-0.199051	0.129825	-0.020054	-0.465732	1.03397	NaN	NaN	NaN	0.136978	-0.351941
C9_AVNITSENLIDDVVSLIR_N5H5F2S0G0	Yes		NaN	NaN	NaN	NaN	NaN	NaN	NaN	NaN	NaN	NaN	NaN	NaN	NaN	NaN	NaN	NaN	NaN	NaN	NaN	NaN	NaN	NaN	NaN	NaN	NaN	NaN	NaN	NaN	NaN	NaN	NaN	NaN	NaN	NaN	NaN	NaN	NaN	NaN	NaN	NaN	NaN	NaN	NaN	NaN	NaN	NaN	NaN
C9_AVNITSENLIDDVVSLIR_N4H5F0S2G0	Yes		0.146328	-1.47515	-1.88229	-0.782633	0.727049	0.246577	0.0458315	-0.298242	-0.459979	-0.053618	1.27408	-0.129751	-0.146086	-0.73201	0.336953	0.36942	-0.0883889	0.716904	0.72944	-0.6103	-0.702453	-0.051082	-0.175167	-0.0930924	-1.27097	-0.595759	-1.0497	-0.594613	-0.776637	-0.801732	0.473974	0.916073	0.243777	1.15629	0.573316	-0.179804	0.923508	0.116052	0.0244674	-0.320172	0.710188	-0.594898	NaN	NaN	NaN	-0.11087	-0.250297
C9_AVNITSENLIDDVVSLIR_N4H6F3S0G0	Yes		NaN	NaN	NaN	NaN	NaN	NaN	NaN	NaN	NaN	NaN	NaN	NaN	NaN	NaN	NaN	NaN	NaN	NaN	NaN	NaN	NaN	NaN	NaN	NaN	NaN	NaN	NaN	NaN	NaN	NaN	NaN	NaN	NaN	NaN	NaN	NaN	NaN	NaN	NaN	NaN	NaN	NaN	NaN	NaN	NaN	NaN	NaN
C9_AVNITSENLIDDVVSLIR_N6H6F0S0G0	Yes		NaN	NaN	NaN	-0.900336	0.542861	0.225298	NaN	NaN	NaN	NaN	NaN	NaN	NaN	NaN	NaN	NaN	NaN	NaN	NaN	NaN	NaN	NaN	NaN	NaN	NaN	NaN	NaN	NaN	NaN	NaN	NaN	NaN	NaN	NaN	NaN	NaN	0.0875183	0.783386	-0.546491	NaN	NaN	NaN	NaN	NaN	NaN	NaN	NaN
C9_AVNITSENLIDDVVSLIR_N5H6F1S3G0	Yes		NaN	NaN	NaN	NaN	NaN	NaN	NaN	NaN	NaN	NaN	NaN	NaN	NaN	NaN	NaN	NaN	NaN	NaN	NaN	NaN	NaN	NaN	NaN	NaN	NaN	NaN	NaN	NaN	NaN	NaN	NaN	NaN	NaN	NaN	NaN	NaN	0.314359	-1.52477	0.0611103	NaN	NaN	NaN	NaN	NaN	NaN	NaN	NaN
C9_AVNITSENLIDDVVSLIR_N7H4F1S0G0	Yes		NaN	NaN	NaN	NaN	NaN	NaN	NaN	NaN	NaN	NaN	NaN	NaN	NaN	NaN	NaN	NaN	NaN	NaN	NaN	NaN	NaN	NaN	NaN	NaN	NaN	NaN	NaN	NaN	NaN	NaN	NaN	NaN	NaN	0.770885	0.203475	0.127106	NaN	NaN	NaN	NaN	NaN	NaN	NaN	NaN	NaN	NaN	NaN
C9_AVNITSENLIDDVVSLIR_N4H5F0S0G0	Yes		NaN	NaN	NaN	NaN	NaN	NaN	NaN	NaN	NaN	-0.129211	-0.156564	-1.68408	-0.595017	-0.481763	0.0765621	-0.100651	-0.0888533	0.369025	NaN	NaN	NaN	0.0704262	-0.395041	-0.621275	-0.82822	-0.0998114	-0.798966	-0.149068	-0.460443	-0.082191	-0.248647	0.217323	0.0206115	0.699871	-0.0200867	-0.388403	0.0410282	0.29099	0.240317	0.0255377	0.0448219	0.174294	NaN	NaN	NaN	-0.261573	-0.461648
C9_AVNITSENLIDDVVSLIR_N5H4F0S2G0	Yes		NaN	NaN	NaN	NaN	NaN	NaN	NaN	NaN	NaN	NaN	NaN	NaN	NaN	NaN	NaN	NaN	NaN	NaN	NaN	NaN	NaN	NaN	NaN	NaN	NaN	NaN	NaN	NaN	NaN	NaN	NaN	NaN	NaN	NaN	NaN	NaN	NaN	NaN	NaN	NaN	NaN	NaN	NaN	NaN	NaN	NaN	NaN
C9_AVNITSENLIDDVVSLIR_N9H4F0S0G0	Yes		NaN	NaN	NaN	NaN	NaN	NaN	NaN	NaN	NaN	NaN	NaN	NaN	NaN	NaN	NaN	NaN	NaN	NaN	NaN	NaN	NaN	NaN	NaN	NaN	NaN	NaN	NaN	NaN	NaN	NaN	NaN	NaN	NaN	NaN	NaN	NaN	NaN	NaN	NaN	NaN	NaN	NaN	NaN	NaN	NaN	-0.561074	-0.251874
C9_AVNITSENLIDDVVSLIR_N4H5F3S0G0	Yes		NaN	NaN	NaN	NaN	NaN	NaN	NaN	NaN	NaN	NaN	NaN	NaN	NaN	NaN	NaN	0.575298	0.106128	0.55628	NaN	NaN	NaN	NaN	NaN	NaN	NaN	NaN	NaN	NaN	NaN	NaN	NaN	NaN	NaN	NaN	NaN	NaN	NaN	NaN	NaN	NaN	NaN	NaN	NaN	NaN	NaN	NaN	NaN
C9_AVNITSENLIDDVVSLIR_N4H5F0S1G0	Yes		NaN	NaN	NaN	-0.987772	0.380506	0.357496	0.0874855	-0.405201	-0.671338	-0.182818	1.08046	0.791071	-0.268545	-0.0753394	0.355985	-0.146231	-0.0791096	0.754619	-1.02611	0.366003	-1.69119	0.201312	-0.292495	-0.178288	-0.898373	-0.186573	-0.590452	-0.237318	-1.05894	-1.05488	NaN	NaN	NaN	1.1788	0.343759	-0.464654	0.120483	0.265451	-0.169678	1.54142	1.68552	1.02585	0.40896	0.737685	1.3443	NaN	NaN
C9_AVNITSENLIDDVVSLIR_N4H6F1S0G0	Yes		NaN	NaN	NaN	-0.482305	0.383344	0.385863	0.322786	-0.172181	0.266931	-1.20963	-0.203328	-0.839525	NaN	NaN	NaN	NaN	NaN	NaN	0.435983	-0.247165	-0.769427	NaN	NaN	NaN	-1.30584	0.102771	-0.896483	NaN	NaN	NaN	NaN	NaN	NaN	NaN	NaN	NaN	0.703689	0.232264	0.384141	0.121712	0.111922	-1.20548	NaN	NaN	NaN	NaN	NaN
C9_AVNITSENLIDDVVSLIR_N5H6F0S2G0	Yes		NaN	NaN	NaN	NaN	NaN	NaN	NaN	NaN	NaN	NaN	NaN	NaN	NaN	NaN	NaN	NaN	NaN	NaN	NaN	NaN	NaN	NaN	NaN	NaN	NaN	NaN	NaN	NaN	NaN	NaN	NaN	NaN	NaN	NaN	NaN	NaN	NaN	NaN	NaN	NaN	NaN	NaN	NaN	NaN	NaN	NaN	NaN
C9_AVNITSENLIDDVVSLIR_N4H6F1S1G0	Yes		NaN	NaN	NaN	-0.65921	0.292035	0.213954	0.788794	-0.0720284	-0.454108	NaN	NaN	NaN	NaN	NaN	NaN	0.231223	0.00121685	0.594141	NaN	NaN	NaN	0.527639	0.698088	0.222619	NaN	NaN	NaN	NaN	NaN	NaN	NaN	NaN	NaN	NaN	NaN	NaN	-0.100369	-0.124013	-0.402446	NaN	NaN	NaN	NaN	NaN	NaN	NaN	NaN
C9_AVNITSENLIDDVVSLIR_N4H5F2S1G0	Yes		NaN	NaN	NaN	-0.672529	0.359161	-0.377167	NaN	NaN	NaN	NaN	NaN	NaN	-0.182858	-0.278485	0.0890404	0.120814	-0.636209	0.231117	0.541435	0.0488472	-0.413533	0.0432949	-0.319216	-0.18203	NaN	NaN	NaN	0.0136887	-0.0459753	-0.22215	0.825079	0.952133	0.817036	0.874352	0.149918	-0.77771	0.767222	-0.268424	-0.369371	-0.438504	-0.622067	NaN	NaN	NaN	NaN	NaN	NaN
C9_AVNITSENLIDDVVSLIR_N4H4F1S0G0	Yes		NaN	NaN	NaN	NaN	NaN	NaN	NaN	NaN	NaN	NaN	NaN	NaN	NaN	NaN	NaN	NaN	NaN	NaN	NaN	NaN	NaN	NaN	NaN	NaN	-0.729326	0.817099	0.156595	NaN	NaN	NaN	NaN	NaN	NaN	NaN	NaN	NaN	NaN	NaN	NaN	NaN	NaN	NaN	0.0215164	0.542407	0.641415	NaN	NaN
C9_FSYSKNETYQLFLSYSSK_N4H5F2S0G0	Yes		NaN	NaN	NaN	NaN	NaN	NaN	NaN	NaN	NaN	-0.242225	-0.443943	-0.0834677	-0.209239	-0.0256983	-0.0800293	0.348515	0.469299	1.40281	0.784277	0.0394617	0.0772466	0.0428944	0.458185	0.236665	-0.210847	0.0623183	0.383354	0.182001	0.230897	0.120986	NaN	NaN	NaN	-0.393795	0.165861	-0.269575	NaN	NaN	NaN	NaN	NaN	NaN	-0.409968	0.569028	1.15849	-0.373504	-0.765728
C9_FSYSKNETYQLFLSYSSK_N4H5F0S0G0	Yes		NaN	NaN	NaN	NaN	NaN	NaN	NaN	NaN	NaN	NaN	NaN	NaN	NaN	NaN	NaN	0.219984	0.144218	0.93143	NaN	NaN	NaN	NaN	NaN	NaN	NaN	NaN	NaN	NaN	NaN	NaN	NaN	NaN	NaN	NaN	NaN	NaN	NaN	NaN	NaN	NaN	NaN	NaN	-0.403605	0.344422	0.871962	NaN	NaN
C9_FSYSKNETYQLFLSYSSK_N7H3F0S0G0	Yes		NaN	NaN	NaN	NaN	NaN	NaN	NaN	NaN	NaN	NaN	NaN	NaN	NaN	NaN	NaN	NaN	NaN	NaN	NaN	NaN	NaN	NaN	NaN	NaN	NaN	NaN	NaN	NaN	NaN	NaN	NaN	NaN	NaN	NaN	NaN	NaN	NaN	NaN	NaN	NaN	NaN	NaN	NaN	NaN	NaN	NaN	NaN
C9_FSYSKNETYQLFLSYSSK_N4H5F0S1G0	Yes		NaN	NaN	NaN	NaN	NaN	NaN	NaN	NaN	NaN	NaN	NaN	NaN	NaN	NaN	NaN	0.212919	0.182081	1.47073	NaN	NaN	NaN	NaN	NaN	NaN	NaN	NaN	NaN	NaN	NaN	NaN	NaN	NaN	NaN	NaN	NaN	NaN	NaN	NaN	NaN	NaN	NaN	NaN	NaN	NaN	NaN	0.0159626	-0.0308815
C9_FSYSKNETYQLFLSYSSK_N4H5F0S2G0	Yes		NaN	NaN	NaN	NaN	NaN	NaN	NaN	NaN	NaN	NaN	NaN	NaN	NaN	NaN	NaN	0.307323	0.597062	2.09777	1.2834	0.177805	-0.404574	NaN	NaN	NaN	NaN	NaN	NaN	NaN	NaN	NaN	0.176901	-0.0764814	-0.102507	-0.0534624	0.275011	-0.125154	NaN	NaN	NaN	0.0853776	0.329886	-0.738408	NaN	NaN	NaN	-0.34063	0.0035109
C9_FSYSKNETYQLFLSYSSK_N4H5F4S0G0	Yes		NaN	NaN	NaN	NaN	NaN	NaN	NaN	NaN	NaN	NaN	NaN	NaN	NaN	NaN	NaN	-0.00993619	0.31782	1.66442	NaN	NaN	NaN	NaN	NaN	NaN	NaN	NaN	NaN	NaN	NaN	NaN	0.121638	0.118186	0.386136	NaN	NaN	NaN	NaN	NaN	NaN	NaN	NaN	NaN	NaN	NaN	NaN	0.379481	-0.00955593
C9_FSYSKNETYQLFLSYSSK_N4H5F2S1G0	Yes		NaN	NaN	NaN	NaN	NaN	NaN	NaN	NaN	NaN	NaN	NaN	NaN	NaN	NaN	NaN	0.142571	0.420158	1.47134	NaN	NaN	NaN	NaN	NaN	NaN	NaN	NaN	NaN	NaN	NaN	NaN	0.342551	0.084001	0.351766	NaN	NaN	NaN	0.340652	-0.278946	-0.417767	NaN	NaN	NaN	NaN	NaN	NaN	NaN	NaN
C9_FSYSKNETYQLFLSYSSK_N6H4F0S1G0	Yes		NaN	NaN	NaN	NaN	NaN	NaN	NaN	NaN	NaN	NaN	NaN	NaN	NaN	NaN	NaN	-0.337991	-0.25281	0.728584	NaN	NaN	NaN	NaN	NaN	NaN	NaN	NaN	NaN	NaN	NaN	NaN	NaN	NaN	NaN	NaN	NaN	NaN	NaN	NaN	NaN	NaN	NaN	NaN	NaN	NaN	NaN	NaN	NaN
C9_NETYQLFLSYSSK_N6H6F1S3G0	Yes		NaN	NaN	NaN	NaN	NaN	NaN	NaN	NaN	NaN	NaN	NaN	NaN	NaN	NaN	NaN	NaN	NaN	NaN	NaN	NaN	NaN	NaN	NaN	NaN	NaN	NaN	NaN	NaN	NaN	NaN	0.0298414	-0.279042	0.0180724	NaN	NaN	NaN	NaN	NaN	NaN	NaN	NaN	NaN	NaN	NaN	NaN	NaN	NaN
C9_NETYQLFLSYSSK_N4H5F2S0G0	Yes		NaN	NaN	NaN	NaN	NaN	NaN	NaN	NaN	NaN	-0.245642	-0.239658	0.242652	-0.342032	-0.48134	-0.0401237	NaN	NaN	NaN	NaN	NaN	NaN	-0.17565	0.139241	-0.632037	NaN	NaN	NaN	-0.711366	-0.518816	-0.361219	NaN	NaN	NaN	NaN	NaN	NaN	-0.0539773	-0.141347	0.166219	-0.0275638	0.29947	-0.30142	0.1605	0.534496	0.839282	NaN	NaN
C9_NETYQLFLSYSSK_N4H5F0S0G0	Yes		NaN	NaN	NaN	NaN	NaN	NaN	NaN	NaN	NaN	NaN	NaN	NaN	NaN	NaN	NaN	NaN	NaN	NaN	NaN	NaN	NaN	NaN	NaN	NaN	NaN	NaN	NaN	NaN	NaN	NaN	NaN	NaN	NaN	NaN	NaN	NaN	NaN	NaN	NaN	NaN	NaN	NaN	-0.0581725	0.216668	0.244229	NaN	NaN
C9_NETYQLFLSYSSK_N6H4F0S0G0	Yes		NaN	NaN	NaN	NaN	NaN	NaN	NaN	NaN	NaN	NaN	NaN	NaN	-0.501361	-0.247661	0.0422043	NaN	NaN	NaN	NaN	NaN	NaN	0.113639	0.206174	0.041556	NaN	NaN	NaN	NaN	NaN	NaN	-0.108587	0.110156	-0.215895	NaN	NaN	NaN	NaN	NaN	NaN	NaN	NaN	NaN	NaN	NaN	NaN	NaN	NaN
C9_NETYQLFLSYSSK_N4H5F0S1G0	Yes		NaN	NaN	NaN	NaN	NaN	NaN	0.0850554	0.0425809	0.0529356	NaN	NaN	NaN	-0.306116	-0.315526	-0.0854616	0.0865458	0.551855	1.43358	NaN	NaN	NaN	-0.140393	0.100109	-0.207074	-0.0676739	0.373219	0.112612	NaN	NaN	NaN	0.0076504	0.18019	0.199467	NaN	NaN	NaN	0.243455	-0.464127	-0.264809	-0.110497	0.26696	-0.252501	-0.586835	0.160121	0.45896	NaN	NaN
C9_NETYQLFLSYSSK_N4H5F0S2G0	Yes		-0.00367073	-0.109359	-0.300628	-0.361659	0.640903	0.11236	0.331025	-0.683902	-0.408795	-0.740852	-0.0571599	-0.981765	-0.307672	-0.235878	-0.00836651	0.164945	0.356223	1.24877	0.724219	-0.0685314	-0.361173	0.139306	0.165097	-0.00295167	NaN	NaN	NaN	-0.265746	-0.357557	-0.291276	0.21494	0.459099	0.362343	0.452159	0.110656	-0.169812	0.161613	-0.163107	-0.0448603	-0.162238	0.394022	-0.919258	-0.507169	0.395293	0.532785	-0.398524	-0.444973
C9_NETYQLFLSYSSK_N6H4F2S0G0	Yes		NaN	NaN	NaN	NaN	NaN	NaN	NaN	NaN	NaN	NaN	NaN	NaN	NaN	NaN	NaN	NaN	NaN	NaN	NaN	NaN	NaN	NaN	NaN	NaN	NaN	NaN	NaN	NaN	NaN	NaN	NaN	NaN	NaN	NaN	NaN	NaN	0.463614	-0.635925	-0.159726	NaN	NaN	NaN	NaN	NaN	NaN	NaN	NaN
C9_NETYQLFLSYSSK_N3H6F0S1G0	Yes		NaN	NaN	NaN	NaN	NaN	NaN	NaN	NaN	NaN	NaN	NaN	NaN	NaN	NaN	NaN	NaN	NaN	NaN	NaN	NaN	NaN	NaN	NaN	NaN	NaN	NaN	NaN	NaN	NaN	NaN	NaN	NaN	NaN	NaN	NaN	NaN	NaN	NaN	NaN	NaN	NaN	NaN	NaN	NaN	NaN	-0.330164	-0.386163
C9_NETYQLFLSYSSK_N4H5F4S0G0	Yes		NaN	NaN	NaN	NaN	NaN	NaN	NaN	NaN	NaN	NaN	NaN	NaN	NaN	NaN	NaN	NaN	NaN	NaN	NaN	NaN	NaN	-0.132741	0.152523	-0.149877	NaN	NaN	NaN	NaN	NaN	NaN	NaN	NaN	NaN	NaN	NaN	NaN	NaN	NaN	NaN	-0.0675701	0.237337	-0.612297	NaN	NaN	NaN	0.269427	-0.222877
C9_NETYQLFLSYSSK_N4H5F2S1G0	Yes		-0.158125	-0.406288	0.0253583	-0.173507	0.000137284	-0.411	0.251435	-0.448004	-0.233723	-0.316992	-0.0722924	-0.559916	-0.253419	0.0221514	0.0955065	0.376057	0.556018	1.41114	0.578929	0.218389	0.117485	0.0611033	0.156591	-0.356176	NaN	NaN	NaN	-0.288474	-0.394397	0.050922	NaN	NaN	NaN	0.516913	0.0562741	-0.730213	0.163478	-0.637361	-0.228356	-0.607825	-0.0351632	-0.808149	0.000535203	0.645321	0.634809	-0.0358908	-0.411166
C9_NETYQLFLSYSSK_N6H4F0S1G0	Yes		NaN	NaN	NaN	NaN	NaN	NaN	NaN	NaN	NaN	NaN	NaN	NaN	NaN	NaN	NaN	NaN	NaN	NaN	NaN	NaN	NaN	NaN	NaN	NaN	NaN	NaN	NaN	NaN	NaN	NaN	NaN	NaN	NaN	NaN	NaN	NaN	NaN	NaN	NaN	NaN	NaN	NaN	NaN	NaN	NaN	NaN	NaN
C9_NETYQLFLSYSSK_N6H6F0S0G0	Yes		NaN	NaN	NaN	NaN	NaN	NaN	0.353274	0.143052	0.328719	NaN	NaN	NaN	NaN	NaN	NaN	NaN	NaN	NaN	NaN	NaN	NaN	NaN	NaN	NaN	NaN	NaN	NaN	NaN	NaN	NaN	0.476245	0.610795	0.830776	NaN	NaN	NaN	NaN	NaN	NaN	NaN	NaN	NaN	NaN	NaN	NaN	NaN	NaN
CASC4_KNNTYLVK_N2H12F0S0G0	Yes		NaN	NaN	NaN	NaN	NaN	NaN	NaN	NaN	NaN	NaN	NaN	NaN	NaN	NaN	NaN	NaN	NaN	NaN	NaN	NaN	NaN	-0.295331	0.116613	0.248777	NaN	NaN	NaN	NaN	NaN	NaN	NaN	NaN	NaN	NaN	NaN	NaN	NaN	NaN	NaN	NaN	NaN	NaN	NaN	NaN	NaN	-0.0829393	0.0360261
CASC4_KNNTYLVK_N4H5F1S1G0	Yes		NaN	NaN	NaN	NaN	NaN	NaN	NaN	NaN	NaN	NaN	NaN	NaN	NaN	NaN	NaN	NaN	NaN	NaN	NaN	NaN	NaN	-0.47326	0.127076	0.532509	NaN	NaN	NaN	NaN	NaN	NaN	NaN	NaN	NaN	NaN	NaN	NaN	NaN	NaN	NaN	NaN	NaN	NaN	NaN	NaN	NaN	NaN	NaN
CASC4_KNNTYLVK_N4H5F3S0G0	Yes		NaN	NaN	NaN	NaN	NaN	NaN	NaN	NaN	NaN	NaN	NaN	NaN	NaN	NaN	NaN	NaN	NaN	NaN	NaN	NaN	NaN	NaN	NaN	NaN	NaN	NaN	NaN	NaN	NaN	NaN	NaN	NaN	NaN	NaN	NaN	NaN	NaN	NaN	NaN	NaN	NaN	NaN	NaN	NaN	NaN	NaN	NaN
CASC4_KNNTYLVK_N6H7F0S0G0	Yes		NaN	NaN	NaN	NaN	NaN	NaN	NaN	NaN	NaN	NaN	NaN	NaN	NaN	NaN	NaN	NaN	NaN	NaN	NaN	NaN	NaN	-0.214785	0.268697	1.23984	NaN	NaN	NaN	NaN	NaN	NaN	NaN	NaN	NaN	NaN	NaN	NaN	NaN	NaN	NaN	NaN	NaN	NaN	NaN	NaN	NaN	NaN	NaN
ASPN_ITDIENGSLANIPR_N5H4F3S0G0	Yes		NaN	NaN	NaN	0.371238	-0.22362	-0.123158	NaN	NaN	NaN	NaN	NaN	NaN	NaN	NaN	NaN	-0.177038	0.500638	-0.131528	NaN	NaN	NaN	NaN	NaN	NaN	0.0279845	-0.370912	0.144275	NaN	NaN	NaN	NaN	NaN	NaN	0.367443	0.43941	0.119024	NaN	NaN	NaN	-0.308451	0.49711	0.0165067	0.0643694	0.530627	-0.159666	NaN	NaN
ASPN_ITDIENGSLANIPR_N4H5F2S0G0	Yes		NaN	NaN	NaN	NaN	NaN	NaN	NaN	NaN	NaN	NaN	NaN	NaN	NaN	NaN	NaN	NaN	NaN	NaN	NaN	NaN	NaN	NaN	NaN	NaN	NaN	NaN	NaN	NaN	NaN	NaN	NaN	NaN	NaN	NaN	NaN	NaN	NaN	NaN	NaN	NaN	NaN	NaN	NaN	NaN	NaN	NaN	NaN
ASPN_ITDIENGSLANIPR_N4H5F1S0G0	Yes		NaN	NaN	NaN	0.188217	-0.00398664	-0.130923	NaN	NaN	NaN	-0.356568	-0.580781	-0.308253	-0.0426649	0.299477	-0.2926	-0.0647235	-0.0283624	-0.131551	0.367258	-0.190239	0.381314	NaN	NaN	NaN	0.203252	-0.199003	0.364797	-0.0751188	-0.0431484	-0.243633	NaN	NaN	NaN	-0.548084	0.533605	0.087811	-0.430708	0.286722	0.238405	-0.131023	0.0949971	0.412077	0.292768	0.634645	-0.148229	NaN	NaN
ASPN_ITDIENGSLANIPR_N4H6F0S0G0	Yes		NaN	NaN	NaN	NaN	NaN	NaN	NaN	NaN	NaN	NaN	NaN	NaN	NaN	NaN	NaN	NaN	NaN	NaN	NaN	NaN	NaN	NaN	NaN	NaN	NaN	NaN	NaN	NaN	NaN	NaN	NaN	NaN	NaN	NaN	NaN	NaN	NaN	NaN	NaN	NaN	NaN	NaN	NaN	NaN	NaN	NaN	NaN
ASPN_ITDIENGSLANIPR_N6H3F2S0G0	Yes		NaN	NaN	NaN	NaN	NaN	NaN	NaN	NaN	NaN	NaN	NaN	NaN	NaN	NaN	NaN	NaN	NaN	NaN	NaN	NaN	NaN	NaN	NaN	NaN	NaN	NaN	NaN	NaN	NaN	NaN	NaN	NaN	NaN	NaN	NaN	NaN	NaN	NaN	NaN	NaN	NaN	NaN	NaN	NaN	NaN	NaN	NaN
ASPN_ITDIENGSLANIPR_N4H5F3S0G0	Yes		NaN	NaN	NaN	0.34566	-0.176663	-0.108926	0.147906	0.504476	0.233738	NaN	NaN	NaN	NaN	NaN	NaN	0.347106	0.404992	0.0919053	0.608209	0.116634	0.423985	NaN	NaN	NaN	0.0370558	-0.193083	0.421131	0.13026	0.0869247	-0.13827	NaN	NaN	NaN	0.06172	0.489319	0.210392	-0.330211	0.286154	0.0182145	-0.379668	-0.166549	-0.361371	0.300358	0.166305	-0.361126	NaN	NaN
ASPN_ITDIENGSLANIPR_N5H6F1S1G0	Yes		NaN	NaN	NaN	NaN	NaN	NaN	NaN	NaN	NaN	NaN	NaN	NaN	NaN	NaN	NaN	NaN	NaN	NaN	NaN	NaN	NaN	NaN	NaN	NaN	NaN	NaN	NaN	NaN	NaN	NaN	NaN	NaN	NaN	NaN	NaN	NaN	NaN	NaN	NaN	NaN	NaN	NaN	NaN	NaN	NaN	NaN	NaN
ASPN_ITDIENGSLANIPR_N4H3F0S1G0	Yes		NaN	NaN	NaN	NaN	NaN	NaN	NaN	NaN	NaN	NaN	NaN	NaN	NaN	NaN	NaN	NaN	NaN	NaN	NaN	NaN	NaN	NaN	NaN	NaN	NaN	NaN	NaN	NaN	NaN	NaN	NaN	NaN	NaN	NaN	NaN	NaN	NaN	NaN	NaN	NaN	NaN	NaN	NaN	NaN	NaN	NaN	NaN
ASPN_ITDIENGSLANIPR_N6H4F1S0G0	Yes		NaN	NaN	NaN	NaN	NaN	NaN	NaN	NaN	NaN	NaN	NaN	NaN	NaN	NaN	NaN	NaN	NaN	NaN	NaN	NaN	NaN	NaN	NaN	NaN	NaN	NaN	NaN	NaN	NaN	NaN	NaN	NaN	NaN	NaN	NaN	NaN	NaN	NaN	NaN	NaN	NaN	NaN	NaN	NaN	NaN	-0.349765	0.100908
ASPN_ITDIENGSLANIPR_N4H6F2S0G0	Yes		NaN	NaN	NaN	NaN	NaN	NaN	NaN	NaN	NaN	NaN	NaN	NaN	NaN	NaN	NaN	NaN	NaN	NaN	NaN	NaN	NaN	NaN	NaN	NaN	NaN	NaN	NaN	NaN	NaN	NaN	NaN	NaN	NaN	NaN	NaN	NaN	NaN	NaN	NaN	NaN	NaN	NaN	NaN	NaN	NaN	NaN	NaN
ASPN_ITDIENGSLANIPR_N5H4F1S1G0	Yes		NaN	NaN	NaN	0.355053	0.0134596	-0.0967334	NaN	NaN	NaN	NaN	NaN	NaN	NaN	NaN	NaN	NaN	NaN	NaN	NaN	NaN	NaN	NaN	NaN	NaN	-0.0629678	-0.313109	-0.102059	NaN	NaN	NaN	NaN	NaN	NaN	NaN	NaN	NaN	NaN	NaN	NaN	-0.340891	0.172266	-0.18121	NaN	NaN	NaN	NaN	NaN
ASPN_ITDIENGSLANIPR_N4H4F2S0G0	Yes		NaN	NaN	NaN	NaN	NaN	NaN	NaN	NaN	NaN	NaN	NaN	NaN	NaN	NaN	NaN	NaN	NaN	NaN	NaN	NaN	NaN	NaN	NaN	NaN	NaN	NaN	NaN	NaN	NaN	NaN	NaN	NaN	NaN	NaN	NaN	NaN	NaN	NaN	NaN	NaN	NaN	NaN	NaN	NaN	NaN	NaN	NaN
ASPN_ITDIENGSLANIPR_N3H6F1S0G0	Yes		NaN	NaN	NaN	NaN	NaN	NaN	NaN	NaN	NaN	NaN	NaN	NaN	NaN	NaN	NaN	NaN	NaN	NaN	NaN	NaN	NaN	NaN	NaN	NaN	NaN	NaN	NaN	NaN	NaN	NaN	NaN	NaN	NaN	NaN	NaN	NaN	NaN	NaN	NaN	NaN	NaN	NaN	NaN	NaN	NaN	NaN	NaN
ASPN_ITDIENGSLANIPR_N5H4F1S0G0	Yes		NaN	NaN	NaN	NaN	NaN	NaN	NaN	NaN	NaN	NaN	NaN	NaN	NaN	NaN	NaN	NaN	NaN	NaN	-0.191156	-0.344963	0.111395	NaN	NaN	NaN	0.29426	-0.216921	0.0172288	NaN	NaN	NaN	NaN	NaN	NaN	-0.520581	0.33505	0.361112	NaN	NaN	NaN	NaN	NaN	NaN	-0.0868826	0.338592	-0.156892	NaN	NaN
ASPN_ITDIENGSLANIPR_N4H5F1S1G0	Yes		NaN	NaN	NaN	0.142414	-0.254387	-0.0832441	0.0688956	0.528439	0.542853	NaN	NaN	NaN	NaN	NaN	NaN	0.491103	0.227778	0.350044	0.206215	0.0466528	0.0452465	NaN	NaN	NaN	0.7648	0.115639	0.605919	NaN	NaN	NaN	NaN	NaN	NaN	0.0740177	0.418738	0.263924	-0.408977	-0.196666	-0.102611	-0.515569	-0.0177959	-0.162769	-0.575976	0.24308	-0.706208	-0.575194	0.223132
ASPN_ITDIENGSLANIPR_N4H4F1S0G0	Yes		NaN	NaN	NaN	NaN	NaN	NaN	NaN	NaN	NaN	NaN	NaN	NaN	NaN	NaN	NaN	NaN	NaN	NaN	NaN	NaN	NaN	NaN	NaN	NaN	0.196121	-0.279887	0.0528387	NaN	NaN	NaN	NaN	NaN	NaN	NaN	NaN	NaN	NaN	NaN	NaN	NaN	NaN	NaN	NaN	NaN	NaN	NaN	NaN
MPO_SYNDSVDPR_N2H4F1S0G0	Yes		NaN	NaN	NaN	NaN	NaN	NaN	NaN	NaN	NaN	NaN	NaN	NaN	NaN	NaN	NaN	NaN	NaN	NaN	NaN	NaN	NaN	NaN	NaN	NaN	-0.158073	-0.341711	1.06916	NaN	NaN	NaN	NaN	NaN	NaN	NaN	NaN	NaN	NaN	NaN	NaN	NaN	NaN	NaN	NaN	NaN	NaN	NaN	NaN
MPO_SYNDSVDPR_N3H4F1S0G0	Yes		NaN	NaN	NaN	NaN	NaN	NaN	NaN	NaN	NaN	NaN	NaN	NaN	NaN	NaN	NaN	NaN	NaN	NaN	NaN	NaN	NaN	NaN	NaN	NaN	NaN	NaN	NaN	NaN	NaN	NaN	NaN	NaN	NaN	NaN	NaN	NaN	NaN	NaN	NaN	NaN	NaN	NaN	NaN	NaN	NaN	NaN	NaN
MPO_SYNDSVDPR_N4H4F1S1G0	Yes		NaN	NaN	NaN	NaN	NaN	NaN	-0.295061	0.197894	0.206156	NaN	NaN	NaN	NaN	NaN	NaN	NaN	NaN	NaN	NaN	NaN	NaN	NaN	NaN	NaN	0.231611	0.168781	0.677021	NaN	NaN	NaN	-0.24549	-0.158662	-0.364923	NaN	NaN	NaN	-0.182473	-0.309206	-0.235384	NaN	NaN	NaN	NaN	NaN	NaN	-0.05678	-0.0389658
MPO_SYNDSVDPR_N3H3F1S0G0	Yes		NaN	NaN	NaN	NaN	NaN	NaN	0.917497	-0.473934	0.220223	-0.789213	-1.00242	-0.627832	NaN	NaN	NaN	0.955795	-1.27788	-0.263444	0.719526	0.0311608	0.322451	-0.0698238	0.220945	-0.250835	-0.496094	-0.433561	0.739012	-0.867601	-0.488471	-0.0815876	0.158063	0.765904	0.169005	-0.190522	-0.785048	-0.32266	0.496786	-0.089715	0.0177167	NaN	NaN	NaN	0.537354	-1.27389	-0.343787	0.8474	-0.887507
MPO_SYNDSVDPR_N6H5F1S0G0	Yes		NaN	NaN	NaN	NaN	NaN	NaN	NaN	NaN	NaN	NaN	NaN	NaN	NaN	NaN	NaN	NaN	NaN	NaN	NaN	NaN	NaN	NaN	NaN	NaN	NaN	NaN	NaN	NaN	NaN	NaN	NaN	NaN	NaN	NaN	NaN	NaN	NaN	NaN	NaN	NaN	NaN	NaN	NaN	NaN	NaN	0.1154	-0.000913362
MPO_SYNDSVDPR_N5H3F1S0G0	Yes		NaN	NaN	NaN	NaN	NaN	NaN	NaN	NaN	NaN	NaN	NaN	NaN	NaN	NaN	NaN	NaN	NaN	NaN	NaN	NaN	NaN	NaN	NaN	NaN	NaN	NaN	NaN	NaN	NaN	NaN	0.625252	0.297232	-0.269356	NaN	NaN	NaN	NaN	NaN	NaN	NaN	NaN	NaN	NaN	NaN	NaN	NaN	NaN
MPO_SYNDSVDPR_N2H5F1S0G0	Yes		NaN	NaN	NaN	NaN	NaN	NaN	NaN	NaN	NaN	NaN	NaN	NaN	NaN	NaN	NaN	NaN	NaN	NaN	1.13385	0.608424	1.00964	NaN	NaN	NaN	0.533822	1.04133	1.37624	NaN	NaN	NaN	-0.329301	0.899758	0.266819	NaN	NaN	NaN	NaN	NaN	NaN	NaN	NaN	NaN	NaN	NaN	NaN	NaN	NaN
MPO_SYNDSVDPR_N3H4F3S0G0	Yes		NaN	NaN	NaN	NaN	NaN	NaN	NaN	NaN	NaN	NaN	NaN	NaN	NaN	NaN	NaN	NaN	NaN	NaN	NaN	NaN	NaN	NaN	NaN	NaN	NaN	NaN	NaN	NaN	NaN	NaN	0.309334	0.0683977	-0.380942	NaN	NaN	NaN	NaN	NaN	NaN	NaN	NaN	NaN	NaN	NaN	NaN	NaN	NaN
MPO_SYNDSVDPR_N3H4F1S1G0	Yes		NaN	NaN	NaN	NaN	NaN	NaN	NaN	NaN	NaN	NaN	NaN	NaN	NaN	NaN	NaN	NaN	NaN	NaN	NaN	NaN	NaN	NaN	NaN	NaN	NaN	NaN	NaN	NaN	NaN	NaN	0.350961	0.0520121	-0.0775466	NaN	NaN	NaN	NaN	NaN	NaN	NaN	NaN	NaN	NaN	NaN	NaN	NaN	NaN
MPO_SYNDSVDPR_N2H3F1S0G0	Yes		NaN	NaN	NaN	NaN	NaN	NaN	1.30482	-0.741745	-0.0152582	-0.557262	-0.267803	-0.313533	NaN	NaN	NaN	1.54652	-0.76591	-0.882404	0.29933	-0.481909	-0.0879968	0.0923482	0.487052	-0.656016	-0.376095	0.13534	0.653568	-0.889505	-1.4516	-1.18579	-0.00596213	1.50398	0.436395	0.304689	-1.05654	-1.11966	0.236474	-0.730657	-1.26974	-1.61114	-1.8193	-1.05404	1.45559	-1.44819	-2.47386	0.676789	-0.921995
MPO_SYNDSVDPR_N2H3F0S0G0	Yes		NaN	NaN	NaN	NaN	NaN	NaN	NaN	NaN	NaN	NaN	NaN	NaN	NaN	NaN	NaN	NaN	NaN	NaN	NaN	NaN	NaN	NaN	NaN	NaN	NaN	NaN	NaN	0.0332042	-0.40665	0.121433	NaN	NaN	NaN	NaN	NaN	NaN	NaN	NaN	NaN	NaN	NaN	NaN	NaN	NaN	NaN	NaN	NaN
MPO_SYNDSVDPR_N4H4F3S0G0	Yes		NaN	NaN	NaN	NaN	NaN	NaN	NaN	NaN	NaN	NaN	NaN	NaN	NaN	NaN	NaN	NaN	NaN	NaN	NaN	NaN	NaN	-0.228528	0.244955	-0.451779	0.233288	-0.446507	0.226109	NaN	NaN	NaN	0.221939	0.0420457	-0.311352	NaN	NaN	NaN	-0.137611	-0.639768	-0.40045	NaN	NaN	NaN	NaN	NaN	NaN	NaN	NaN
MPO_SYNDSVDPR_N8H5F0S0G0	Yes		NaN	NaN	NaN	NaN	NaN	NaN	NaN	NaN	NaN	NaN	NaN	NaN	NaN	NaN	NaN	NaN	NaN	NaN	NaN	NaN	NaN	NaN	NaN	NaN	NaN	NaN	NaN	NaN	NaN	NaN	NaN	NaN	NaN	NaN	NaN	NaN	NaN	NaN	NaN	NaN	NaN	NaN	NaN	NaN	NaN	NaN	NaN
MPO_ALLPFDNLHDDPCLLTNR_N2H4F1S0G0	No		NaN	NaN	NaN	NaN	NaN	NaN	0.384767	0.0474035	0.164624	NaN	NaN	NaN	NaN	NaN	NaN	NaN	NaN	NaN	NaN	NaN	NaN	NaN	NaN	NaN	NaN	NaN	NaN	NaN	NaN	NaN	-0.183757	0.676646	0.255288	NaN	NaN	NaN	NaN	NaN	NaN	NaN	NaN	NaN	NaN	NaN	NaN	NaN	NaN
MPO_ALLPFDNLHDDPCLLTNR_N2H6F0S0G0	No	group3	0.0971981	0.0708002	-0.732704	-1.44503	-1.20851	-0.186745	1.45191	-0.485854	-0.221976	-0.803132	-0.313795	0.00264182	0.222538	-0.791881	-0.886839	1.25888	-0.785414	-0.949337	0.367227	-0.45365	-0.0929966	-0.32174	0.718138	-0.507092	0.104748	0.116461	0.789081	-0.895155	-0.911997	-1.10042	0.0210498	1.61042	0.362451	0.336931	-0.51842	-0.886983	0.454722	-0.55309	-0.98111	-0.908467	-0.678611	-0.932763	0.240049	-0.559482	-0.817377	0.304478	-1.29965
MPO_ALLPFDNLHDDPCLLTNR_N3H4F1S0G0	No		NaN	NaN	NaN	NaN	NaN	NaN	NaN	NaN	NaN	NaN	NaN	NaN	NaN	NaN	NaN	NaN	NaN	NaN	NaN	NaN	NaN	NaN	NaN	NaN	NaN	NaN	NaN	NaN	NaN	NaN	NaN	NaN	NaN	NaN	NaN	NaN	NaN	NaN	NaN	NaN	NaN	NaN	NaN	NaN	NaN	NaN	NaN
MPO_ALLPFDNLHDDPCLLTNR_N3H3F1S0G0	No		NaN	NaN	NaN	NaN	NaN	NaN	NaN	NaN	NaN	NaN	NaN	NaN	NaN	NaN	NaN	NaN	NaN	NaN	NaN	NaN	NaN	NaN	NaN	NaN	NaN	NaN	NaN	NaN	NaN	NaN	NaN	NaN	NaN	NaN	NaN	NaN	NaN	NaN	NaN	NaN	NaN	NaN	NaN	NaN	NaN	NaN	NaN
MPO_ALLPFDNLHDDPCLLTNR_N2H5F1S0G0	No		-0.184007	0.206935	-0.478902	-0.392524	-0.497445	-0.237184	0.164881	-0.331814	-0.529885	NaN	NaN	NaN	NaN	NaN	NaN	NaN	NaN	NaN	NaN	NaN	NaN	NaN	NaN	NaN	-0.315544	-0.74441	0.50934	NaN	NaN	NaN	-0.0857181	1.08847	0.229982	NaN	NaN	NaN	NaN	NaN	NaN	NaN	NaN	NaN	NaN	NaN	NaN	NaN	NaN
MPO_ALLPFDNLHDDPCLLTNR_N2H3F0S0G0	No		-0.228463	0.322775	-0.651343	-0.0891521	-0.274995	0.419472	0.55149	-0.189019	0.137262	-0.520419	-0.325107	-0.176458	NaN	NaN	NaN	NaN	NaN	NaN	NaN	NaN	NaN	-0.318313	0.690708	-0.450356	-0.0893649	-0.236735	0.855771	NaN	NaN	NaN	-0.480656	-0.159384	0.0263289	NaN	NaN	NaN	-0.280124	-0.214502	0.0648986	NaN	NaN	NaN	0.507344	-0.331504	-0.834203	0.36723	-0.37783
MPO_ALLPFDNLHDDPCLLTNR_N2H5F0S0G0	No		-0.281009	-0.162892	-0.747393	-0.346602	-0.470325	-0.159805	0.833019	-0.441686	0.0220217	-0.80301	-0.414278	0.0438755	-0.201643	-0.66246	-0.113334	0.308202	-0.0825526	-0.0551987	NaN	NaN	NaN	-0.526593	0.959322	0.0449146	-0.073495	-0.135495	0.621362	-0.713855	-1.03745	-0.556281	-0.217501	1.32332	0.638872	0.360344	-0.186498	-0.619338	0.180767	-0.307989	-0.523657	-1.10283	-1.09373	-1.08026	0.893826	-0.414966	-1.06059	0.358444	-0.964566
MPO_ALLPFDNLHDDPCLLTNR_N3H3F2S0G0	No		NaN	NaN	NaN	-0.509867	-0.438549	-0.334061	NaN	NaN	NaN	NaN	NaN	NaN	NaN	NaN	NaN	NaN	NaN	NaN	NaN	NaN	NaN	NaN	NaN	NaN	NaN	NaN	NaN	NaN	NaN	NaN	NaN	NaN	NaN	NaN	NaN	NaN	NaN	NaN	NaN	NaN	NaN	NaN	NaN	NaN	NaN	NaN	NaN
MPO_SCPACPGSNITIR_N2H3F1S0G0	Yes		NaN	NaN	NaN	NaN	NaN	NaN	0.723163	-0.262493	0.183381	NaN	NaN	NaN	NaN	NaN	NaN	NaN	NaN	NaN	NaN	NaN	NaN	NaN	NaN	NaN	NaN	NaN	NaN	NaN	NaN	NaN	-0.00193442	0.786019	0.229616	NaN	NaN	NaN	NaN	NaN	NaN	NaN	NaN	NaN	NaN	NaN	NaN	NaN	NaN
MPO_SCPACPGSNITIR_N2H6F0S0G0	Yes		NaN	NaN	NaN	NaN	NaN	NaN	NaN	NaN	NaN	NaN	NaN	NaN	-0.0162015	-0.31275	-0.749361	NaN	NaN	NaN	NaN	NaN	NaN	NaN	NaN	NaN	0.144858	-0.215592	1.00041	NaN	NaN	NaN	NaN	NaN	NaN	NaN	NaN	NaN	NaN	NaN	NaN	NaN	NaN	NaN	NaN	NaN	NaN	NaN	NaN
MPO_SCPACPGSNITIR_N2H5F0S0G0	Yes		NaN	NaN	NaN	NaN	NaN	NaN	NaN	NaN	NaN	NaN	NaN	NaN	NaN	NaN	NaN	NaN	NaN	NaN	NaN	NaN	NaN	NaN	NaN	NaN	NaN	NaN	NaN	NaN	NaN	NaN	NaN	NaN	NaN	NaN	NaN	NaN	NaN	NaN	NaN	NaN	NaN	NaN	NaN	NaN	NaN	NaN	NaN
MPO_SCPACPGSNITIR_N2H7F0S0G0	Yes		NaN	NaN	NaN	NaN	NaN	NaN	NaN	NaN	NaN	-0.898934	-0.724601	-0.359176	NaN	NaN	NaN	NaN	NaN	NaN	NaN	NaN	NaN	NaN	NaN	NaN	NaN	NaN	NaN	NaN	NaN	NaN	NaN	NaN	NaN	NaN	NaN	NaN	NaN	NaN	NaN	NaN	NaN	NaN	NaN	NaN	NaN	NaN	NaN
MPO_NMSNQLGLLAVNQR_N2H4F1S0G0	Yes		-0.158254	-0.0836535	-0.308526	NaN	NaN	NaN	0.298587	-0.13922	-0.0760095	NaN	NaN	NaN	NaN	NaN	NaN	NaN	NaN	NaN	NaN	NaN	NaN	NaN	NaN	NaN	NaN	NaN	NaN	NaN	NaN	NaN	-0.074225	0.29325	0.0935532	NaN	NaN	NaN	NaN	NaN	NaN	NaN	NaN	NaN	NaN	NaN	NaN	NaN	NaN
MPO_NMSNQLGLLAVNQR_N2H6F0S0G0	Yes		0.136466	0.615722	-0.452744	NaN	NaN	NaN	0.989079	-0.0293885	0.262421	-1.11295	-0.358216	0.113166	NaN	NaN	NaN	NaN	NaN	NaN	0.1988	-0.322925	0.0488146	-0.239259	0.755749	-0.607283	-0.00993987	-0.168103	1.05875	-0.398605	-0.659029	-0.494783	-1.00524	0.286896	-0.411916	0.00300181	-0.329561	-0.216941	NaN	NaN	NaN	-1.12399	-0.921451	-0.825829	NaN	NaN	NaN	-0.134732	-0.247041
MPO_NMSNQLGLLAVNQR_N2H5F1S0G0	Yes		NaN	NaN	NaN	NaN	NaN	NaN	0.0908104	0.216035	-0.268673	NaN	NaN	NaN	NaN	NaN	NaN	NaN	NaN	NaN	NaN	NaN	NaN	NaN	NaN	NaN	NaN	NaN	NaN	NaN	NaN	NaN	0.0802357	0.786887	0.235242	NaN	NaN	NaN	NaN	NaN	NaN	NaN	NaN	NaN	NaN	NaN	NaN	NaN	NaN
MPO_NMSNQLGLLAVNQR_N5H3F0S0G0	Yes		NaN	NaN	NaN	NaN	NaN	NaN	NaN	NaN	NaN	NaN	NaN	NaN	NaN	NaN	NaN	NaN	NaN	NaN	NaN	NaN	NaN	NaN	NaN	NaN	NaN	NaN	NaN	NaN	NaN	NaN	0.197515	0.733968	-0.0433348	NaN	NaN	NaN	NaN	NaN	NaN	NaN	NaN	NaN	NaN	NaN	NaN	NaN	NaN
MPO_NMSNQLGLLAVNQR_N2H5F0S0G0	Yes		0.297216	0.53136	-0.85894	NaN	NaN	NaN	0.800379	0.106841	0.206151	-0.692821	-0.308614	-0.0921964	NaN	NaN	NaN	0.907125	-0.427141	-0.381228	0.0772254	-0.666491	-0.115505	-0.203921	0.823586	-0.380551	0.0486864	-0.0564768	1.07616	NaN	NaN	NaN	0.0709511	0.403559	0.355339	NaN	NaN	NaN	-0.172464	-0.403667	-0.8538	-0.967567	-0.706332	-0.686209	NaN	NaN	NaN	0.379547	-0.677047
MPO_NMSNQLGLLAVNQR_N3H3F2S0G0	Yes		NaN	NaN	NaN	NaN	NaN	NaN	NaN	NaN	NaN	NaN	NaN	NaN	NaN	NaN	NaN	NaN	NaN	NaN	NaN	NaN	NaN	NaN	NaN	NaN	NaN	NaN	NaN	NaN	NaN	NaN	0.0569001	0.712853	0.0657778	NaN	NaN	NaN	NaN	NaN	NaN	NaN	NaN	NaN	NaN	NaN	NaN	NaN	NaN
IGF2R_TGPVVEDSGSLLLEYVNGSACTTSDGR_N4H5F3S0G0	Yes		NaN	NaN	NaN	NaN	NaN	NaN	NaN	NaN	NaN	NaN	NaN	NaN	-0.376089	-0.0117674	-0.0803246	NaN	NaN	NaN	NaN	NaN	NaN	NaN	NaN	NaN	NaN	NaN	NaN	NaN	NaN	NaN	NaN	NaN	NaN	NaN	NaN	NaN	-0.0742806	0.106995	0.286284	NaN	NaN	NaN	NaN	NaN	NaN	NaN	NaN
IGF2R_TNITLVCKPGDLESAPVLR_N2H6F0S0G0	Yes		-0.312786	-0.39263	-0.490219	-0.274226	-0.0506961	-0.207061	NaN	NaN	NaN	0.333197	-0.598234	-0.372935	-0.0431617	0.267294	0.408053	0.422302	-0.261744	0.0163331	-0.460185	-0.00352961	-0.137333	-0.429802	-0.244449	-0.192718	-0.0729255	0.0461358	0.0838463	0.386781	-0.0375851	-0.0916227	-0.186611	-0.219741	-0.118301	0.367345	-0.0202842	0.0464964	0.0460054	0.188032	0.39226	-0.0789403	0.189573	0.215749	-0.019548	0.0352097	-0.167627	0.328832	0.41275
IGF2R_TNITLVCKPGDLESAPVLR_N6H4F0S0G0	Yes		NaN	NaN	NaN	NaN	NaN	NaN	NaN	NaN	NaN	NaN	NaN	NaN	NaN	NaN	NaN	NaN	NaN	NaN	NaN	NaN	NaN	NaN	NaN	NaN	NaN	NaN	NaN	NaN	NaN	NaN	NaN	NaN	NaN	NaN	NaN	NaN	NaN	NaN	NaN	NaN	NaN	NaN	NaN	NaN	NaN	NaN	NaN
IGF2R_TNITLVCKPGDLESAPVLR_N6H3F0S0G0	Yes		NaN	NaN	NaN	NaN	NaN	NaN	NaN	NaN	NaN	NaN	NaN	NaN	NaN	NaN	NaN	NaN	NaN	NaN	NaN	NaN	NaN	NaN	NaN	NaN	NaN	NaN	NaN	NaN	NaN	NaN	NaN	NaN	NaN	NaN	NaN	NaN	NaN	NaN	NaN	0.106582	0.0228007	0.136226	NaN	NaN	NaN	NaN	NaN
IGF2R_TNITLVCKPGDLESAPVLR_N2H9F0S0G0	Yes		NaN	NaN	NaN	NaN	NaN	NaN	NaN	NaN	NaN	NaN	NaN	NaN	NaN	NaN	NaN	NaN	NaN	NaN	NaN	NaN	NaN	NaN	NaN	NaN	NaN	NaN	NaN	NaN	NaN	NaN	NaN	NaN	NaN	NaN	NaN	NaN	NaN	NaN	NaN	NaN	NaN	NaN	NaN	NaN	NaN	NaN	NaN
IGF2R_TNITLVCKPGDLESAPVLR_N2H8F0S0G0	Yes		-0.341213	0.289382	0.207316	NaN	NaN	NaN	NaN	NaN	NaN	0.564536	-0.267559	0.0194966	NaN	NaN	NaN	NaN	NaN	NaN	NaN	NaN	NaN	0.0650951	0.012185	-0.25961	NaN	NaN	NaN	0.321476	0.176347	0.298181	NaN	NaN	NaN	NaN	NaN	NaN	NaN	NaN	NaN	NaN	NaN	NaN	NaN	NaN	NaN	NaN	NaN
IGF2R_TNITLVCKPGDLESAPVLR_N2H5F1S0G0	Yes		NaN	NaN	NaN	NaN	NaN	NaN	NaN	NaN	NaN	NaN	NaN	NaN	NaN	NaN	NaN	NaN	NaN	NaN	NaN	NaN	NaN	NaN	NaN	NaN	NaN	NaN	NaN	NaN	NaN	NaN	0.0923638	-0.0788508	-0.105433	-0.129228	0.15444	0.262657	-0.0815602	0.254864	0.330358	NaN	NaN	NaN	NaN	NaN	NaN	-0.164333	-0.00507983
IGF2R_TNITLVCKPGDLESAPVLR_N2H5F0S0G0	Yes		-0.387295	0.259343	0.229693	NaN	NaN	NaN	NaN	NaN	NaN	0.0385672	-0.228836	-0.564742	-0.303055	-0.224398	-0.558954	NaN	NaN	NaN	NaN	NaN	NaN	NaN	NaN	NaN	NaN	NaN	NaN	NaN	NaN	NaN	NaN	NaN	NaN	0.44104	0.0624277	0.230377	-0.376384	0.0682079	0.111681	NaN	NaN	NaN	0.140663	0.567122	-0.131935	NaN	NaN
IGF2R_TNITLVCKPGDLESAPVLR_N2H7F0S0G0	Yes		NaN	NaN	NaN	NaN	NaN	NaN	NaN	NaN	NaN	0.468125	-0.642792	-0.519741	NaN	NaN	NaN	NaN	NaN	NaN	NaN	NaN	NaN	NaN	NaN	NaN	NaN	NaN	NaN	NaN	NaN	NaN	NaN	NaN	NaN	NaN	NaN	NaN	NaN	NaN	NaN	NaN	NaN	NaN	NaN	NaN	NaN	NaN	NaN
IGF2R_TNITLVCKPGDLESAPVLR_N3H3F2S0G0	Yes		NaN	NaN	NaN	NaN	NaN	NaN	NaN	NaN	NaN	NaN	NaN	NaN	NaN	NaN	NaN	NaN	NaN	NaN	NaN	NaN	NaN	NaN	NaN	NaN	NaN	NaN	NaN	NaN	NaN	NaN	NaN	NaN	NaN	0.265431	0.269907	0.186702	NaN	NaN	NaN	NaN	NaN	NaN	NaN	NaN	NaN	NaN	NaN
IGF2R_YHNQTLR_N2H4F1S0G0	Yes		NaN	NaN	NaN	NaN	NaN	NaN	NaN	NaN	NaN	NaN	NaN	NaN	NaN	NaN	NaN	NaN	NaN	NaN	NaN	NaN	NaN	NaN	NaN	NaN	NaN	NaN	NaN	NaN	NaN	NaN	NaN	NaN	NaN	NaN	NaN	NaN	NaN	NaN	NaN	NaN	NaN	NaN	NaN	NaN	NaN	NaN	NaN
IGF2R_YHNQTLR_N2H6F0S0G0	Yes		-0.218347	-0.0674699	0.0591454	NaN	NaN	NaN	NaN	NaN	NaN	0.59311	-0.592909	-0.103731	-0.514645	-0.590001	0.136266	NaN	NaN	NaN	NaN	NaN	NaN	NaN	NaN	NaN	NaN	NaN	NaN	NaN	NaN	NaN	NaN	NaN	NaN	NaN	NaN	NaN	NaN	NaN	NaN	NaN	NaN	NaN	NaN	NaN	NaN	NaN	NaN
IGF2R_YHNQTLR_N2H9F0S0G0	Yes		-0.618678	0.762588	0.0131116	NaN	NaN	NaN	NaN	NaN	NaN	-0.148779	-0.0805522	-0.0681959	NaN	NaN	NaN	NaN	NaN	NaN	NaN	NaN	NaN	NaN	NaN	NaN	NaN	NaN	NaN	0.264514	0.246321	0.38604	NaN	NaN	NaN	NaN	NaN	NaN	NaN	NaN	NaN	0.372633	-0.46357	0.0584657	NaN	NaN	NaN	NaN	NaN
IGF2R_YHNQTLR_N2H8F0S0G0	Yes		0.517379	0.208545	0.185952	NaN	NaN	NaN	NaN	NaN	NaN	1.31557	-0.017215	0.0524833	-0.130172	-0.308656	-0.392034	0.75958	-0.225185	0.444457	-0.261319	-0.397235	-0.703072	0.621485	-0.113483	-0.631044	NaN	NaN	NaN	-0.32628	-0.308784	0.609547	NaN	NaN	NaN	NaN	NaN	NaN	NaN	NaN	NaN	0.47767	-0.327477	-0.476923	NaN	NaN	NaN	NaN	NaN
IGF2R_YHNQTLR_N2H5F0S0G0	Yes		-0.382545	0.538441	-0.627346	NaN	NaN	NaN	NaN	NaN	NaN	0.313923	0.0115732	-0.175386	0.02367	0.0867891	-0.00350934	0.674319	-0.188567	-0.356502	-0.0941549	-0.26028	-0.348947	-0.763343	-0.591406	-0.185737	NaN	NaN	NaN	0.474484	0.626412	-0.621115	NaN	NaN	NaN	NaN	NaN	NaN	-0.296663	0.0901991	0.498359	-0.764176	-0.174219	0.0967996	NaN	NaN	NaN	NaN	NaN
IGF2R_YHNQTLR_N2H7F0S0G0	Yes		NaN	NaN	NaN	NaN	NaN	NaN	NaN	NaN	NaN	0.13496	-0.373961	-0.0388886	NaN	NaN	NaN	NaN	NaN	NaN	NaN	NaN	NaN	NaN	NaN	NaN	NaN	NaN	NaN	NaN	NaN	NaN	NaN	NaN	NaN	NaN	NaN	NaN	NaN	NaN	NaN	NaN	NaN	NaN	NaN	NaN	NaN	NaN	NaN
IGF2R_MNFTGGDTCHK_N2H9F0S0G0	Yes		NaN	NaN	NaN	NaN	NaN	NaN	NaN	NaN	NaN	NaN	NaN	NaN	NaN	NaN	NaN	NaN	NaN	NaN	NaN	NaN	NaN	NaN	NaN	NaN	NaN	NaN	NaN	NaN	NaN	NaN	NaN	NaN	NaN	NaN	NaN	NaN	NaN	NaN	NaN	NaN	NaN	NaN	NaN	NaN	NaN	NaN	NaN
IGF2R_MNFTGGDTCHK_N5H4F0S0G0	Yes		NaN	NaN	NaN	NaN	NaN	NaN	NaN	NaN	NaN	NaN	NaN	NaN	NaN	NaN	NaN	NaN	NaN	NaN	NaN	NaN	NaN	NaN	NaN	NaN	NaN	NaN	NaN	NaN	NaN	NaN	NaN	NaN	NaN	NaN	NaN	NaN	NaN	NaN	NaN	NaN	NaN	NaN	NaN	NaN	NaN	NaN	NaN
IGF2R_MNFTGGDTCHK_N2H8F0S0G0	Yes		NaN	NaN	NaN	NaN	NaN	NaN	NaN	NaN	NaN	NaN	NaN	NaN	NaN	NaN	NaN	NaN	NaN	NaN	NaN	NaN	NaN	NaN	NaN	NaN	NaN	NaN	NaN	NaN	NaN	NaN	NaN	NaN	NaN	NaN	NaN	NaN	NaN	NaN	NaN	NaN	NaN	NaN	NaN	NaN	NaN	NaN	NaN
IGF2R_MNFTGGDTCHK_N3H5F0S1G0	Yes		NaN	NaN	NaN	NaN	NaN	NaN	NaN	NaN	NaN	NaN	NaN	NaN	NaN	NaN	NaN	NaN	NaN	NaN	NaN	NaN	NaN	NaN	NaN	NaN	NaN	NaN	NaN	NaN	NaN	NaN	NaN	NaN	NaN	NaN	NaN	NaN	NaN	NaN	NaN	NaN	NaN	NaN	NaN	NaN	NaN	NaN	NaN
IGF2R_MNFTGGDTCHK_N6H3F0S0G0	Yes		NaN	NaN	NaN	NaN	NaN	NaN	NaN	NaN	NaN	NaN	NaN	NaN	NaN	NaN	NaN	NaN	NaN	NaN	NaN	NaN	NaN	NaN	NaN	NaN	NaN	NaN	NaN	NaN	NaN	NaN	NaN	NaN	NaN	NaN	NaN	NaN	NaN	NaN	NaN	NaN	NaN	NaN	NaN	NaN	NaN	NaN	NaN
IGF2R_DAGVGFPEYQEEDNSTYNFR_N4H5F3S0G0	Yes		NaN	NaN	NaN	NaN	NaN	NaN	NaN	NaN	NaN	NaN	NaN	NaN	NaN	NaN	NaN	NaN	NaN	NaN	NaN	NaN	NaN	NaN	NaN	NaN	NaN	NaN	NaN	NaN	NaN	NaN	NaN	NaN	NaN	NaN	NaN	NaN	NaN	NaN	NaN	NaN	NaN	NaN	NaN	NaN	NaN	NaN	NaN
IGF2R_DAGVGFPEYQEEDNSTYNFR_N2H3F1S0G0	Yes		NaN	NaN	NaN	NaN	NaN	NaN	NaN	NaN	NaN	NaN	NaN	NaN	NaN	NaN	NaN	NaN	NaN	NaN	NaN	NaN	NaN	NaN	NaN	NaN	NaN	NaN	NaN	NaN	NaN	NaN	NaN	NaN	NaN	NaN	NaN	NaN	NaN	NaN	NaN	NaN	NaN	NaN	NaN	NaN	NaN	NaN	NaN
IGF2R_DAGVGFPEYQEEDNSTYNFR_N5H5F1S0G0	Yes		NaN	NaN	NaN	NaN	NaN	NaN	NaN	NaN	NaN	NaN	NaN	NaN	NaN	NaN	NaN	NaN	NaN	NaN	NaN	NaN	NaN	NaN	NaN	NaN	NaN	NaN	NaN	-0.167201	0.841651	0.437051	NaN	NaN	NaN	NaN	NaN	NaN	NaN	NaN	NaN	NaN	NaN	NaN	NaN	NaN	NaN	NaN	NaN
IGF2R_NGSSIVDLSPLIHR_N4H5F1S0G0	Yes		NaN	NaN	NaN	NaN	NaN	NaN	NaN	NaN	NaN	NaN	NaN	NaN	NaN	NaN	NaN	NaN	NaN	NaN	NaN	NaN	NaN	NaN	NaN	NaN	NaN	NaN	NaN	0.331876	0.118458	0.425083	NaN	NaN	NaN	NaN	NaN	NaN	NaN	NaN	NaN	NaN	NaN	NaN	NaN	NaN	NaN	NaN	NaN
IGF2R_NGSSIVDLSPLIHR_N6H4F0S0G0	Yes		NaN	NaN	NaN	NaN	NaN	NaN	NaN	NaN	NaN	NaN	NaN	NaN	NaN	NaN	NaN	NaN	NaN	NaN	NaN	NaN	NaN	NaN	NaN	NaN	NaN	NaN	NaN	NaN	NaN	NaN	NaN	NaN	NaN	NaN	NaN	NaN	NaN	NaN	NaN	NaN	NaN	NaN	NaN	NaN	NaN	NaN	NaN
IGF2R_NGSSIVDLSPLIHR_N6H3F0S0G0	Yes		NaN	NaN	NaN	NaN	NaN	NaN	NaN	NaN	NaN	NaN	NaN	NaN	NaN	NaN	NaN	NaN	NaN	NaN	NaN	NaN	NaN	NaN	NaN	NaN	NaN	NaN	NaN	NaN	NaN	NaN	NaN	NaN	NaN	NaN	NaN	NaN	NaN	NaN	NaN	NaN	NaN	NaN	NaN	NaN	NaN	NaN	NaN
IGF2R_NGSSIVDLSPLIHR_N2H9F0S0G0	Yes		NaN	NaN	NaN	NaN	NaN	NaN	NaN	NaN	NaN	NaN	NaN	NaN	NaN	NaN	NaN	0.504715	0.071951	0.454127	NaN	NaN	NaN	NaN	NaN	NaN	NaN	NaN	NaN	NaN	NaN	NaN	NaN	NaN	NaN	NaN	NaN	NaN	NaN	NaN	NaN	NaN	NaN	NaN	0.231368	0.101669	-0.247159	NaN	NaN
IGF2R_NGSSIVDLSPLIHR_N2H8F0S0G0	Yes		NaN	NaN	NaN	NaN	NaN	NaN	NaN	NaN	NaN	NaN	NaN	NaN	-0.0600404	0.174605	-0.300502	NaN	NaN	NaN	NaN	NaN	NaN	NaN	NaN	NaN	NaN	NaN	NaN	0.442742	0.220961	0.640961	NaN	NaN	NaN	NaN	NaN	NaN	NaN	NaN	NaN	NaN	NaN	NaN	NaN	NaN	NaN	NaN	NaN
IGF2R_NGSSIVDLSPLIHR_N2H5F0S0G0	Yes		NaN	NaN	NaN	NaN	NaN	NaN	NaN	NaN	NaN	NaN	NaN	NaN	-0.101769	-0.14265	0.110705	NaN	NaN	NaN	NaN	NaN	NaN	NaN	NaN	NaN	NaN	NaN	NaN	NaN	NaN	NaN	NaN	NaN	NaN	NaN	NaN	NaN	NaN	NaN	NaN	NaN	NaN	NaN	1.51619	-0.106223	-0.578848	NaN	NaN
IGF2R_NGSSIVDLSPLIHR_N3H4F1S0G0	Yes		NaN	NaN	NaN	NaN	NaN	NaN	NaN	NaN	NaN	NaN	NaN	NaN	NaN	NaN	NaN	NaN	NaN	NaN	NaN	NaN	NaN	NaN	NaN	NaN	NaN	NaN	NaN	NaN	NaN	NaN	NaN	NaN	NaN	NaN	NaN	NaN	NaN	NaN	NaN	NaN	NaN	NaN	NaN	NaN	NaN	NaN	NaN
IGF2R_HFNYTSLIAFHCK_N4H5F0S0G0	Yes		NaN	NaN	NaN	NaN	NaN	NaN	NaN	NaN	NaN	NaN	NaN	NaN	NaN	NaN	NaN	NaN	NaN	NaN	NaN	NaN	NaN	NaN	NaN	NaN	NaN	NaN	NaN	NaN	NaN	NaN	NaN	NaN	NaN	NaN	NaN	NaN	NaN	NaN	NaN	NaN	NaN	NaN	NaN	NaN	NaN	NaN	NaN
FBN1_DACGNGTCR_N5H6F1S0G0	Yes		NaN	NaN	NaN	NaN	NaN	NaN	NaN	NaN	NaN	NaN	NaN	NaN	NaN	NaN	NaN	NaN	NaN	NaN	NaN	NaN	NaN	NaN	NaN	NaN	NaN	NaN	NaN	NaN	NaN	NaN	NaN	NaN	NaN	NaN	NaN	NaN	NaN	NaN	NaN	NaN	NaN	NaN	NaN	NaN	NaN	0.0914369	0.477665
FBN1_DACGNGTCR_N2H12F0S0G0	Yes		NaN	NaN	NaN	NaN	NaN	NaN	NaN	NaN	NaN	NaN	NaN	NaN	NaN	NaN	NaN	NaN	NaN	NaN	NaN	NaN	NaN	NaN	NaN	NaN	NaN	NaN	NaN	NaN	NaN	NaN	NaN	NaN	NaN	NaN	NaN	NaN	NaN	NaN	NaN	NaN	NaN	NaN	NaN	NaN	NaN	NaN	NaN
FBN1_DACGNGTCR_N4H5F1S0G0	Yes		NaN	NaN	NaN	NaN	NaN	NaN	NaN	NaN	NaN	NaN	NaN	NaN	NaN	NaN	NaN	NaN	NaN	NaN	NaN	NaN	NaN	NaN	NaN	NaN	NaN	NaN	NaN	NaN	NaN	NaN	NaN	NaN	NaN	NaN	NaN	NaN	NaN	NaN	NaN	NaN	NaN	NaN	NaN	NaN	NaN	-0.377668	0.25346
FBN1_DACGNGTCR_N5H6F1S1G0	Yes		NaN	NaN	NaN	NaN	NaN	NaN	NaN	NaN	NaN	NaN	NaN	NaN	NaN	NaN	NaN	NaN	NaN	NaN	NaN	NaN	NaN	NaN	NaN	NaN	NaN	NaN	NaN	NaN	NaN	NaN	NaN	NaN	NaN	NaN	NaN	NaN	NaN	NaN	NaN	NaN	NaN	NaN	NaN	NaN	NaN	-0.0233667	-0.746637
FBN1_DACGNGTCR_N5H6F3S0G0	Yes		NaN	NaN	NaN	NaN	NaN	NaN	NaN	NaN	NaN	NaN	NaN	NaN	NaN	NaN	NaN	NaN	NaN	NaN	NaN	NaN	NaN	NaN	NaN	NaN	NaN	NaN	NaN	NaN	NaN	NaN	NaN	NaN	NaN	NaN	NaN	NaN	NaN	NaN	NaN	NaN	NaN	NaN	NaN	NaN	NaN	NaN	NaN
FBN1_DACGNGTCR_N4H5F1S1G0	Yes		NaN	NaN	NaN	NaN	NaN	NaN	NaN	NaN	NaN	NaN	NaN	NaN	NaN	NaN	NaN	NaN	NaN	NaN	NaN	NaN	NaN	NaN	NaN	NaN	NaN	NaN	NaN	NaN	NaN	NaN	NaN	NaN	NaN	NaN	NaN	NaN	NaN	NaN	NaN	NaN	NaN	NaN	NaN	NaN	NaN	-0.0478494	-0.411071
FBN1_NCTDIDECR_N3H5F0S0G0	Yes		NaN	NaN	NaN	0.63172	-0.178846	-0.325205	NaN	NaN	NaN	NaN	NaN	NaN	NaN	NaN	NaN	-0.582262	0.260242	0.809164	-0.365954	0.121954	0.158753	NaN	NaN	NaN	0.0656872	-0.314747	0.7057	0.340535	0.68318	1.14269	NaN	NaN	NaN	-1.19142	0.639379	0.507882	-0.295689	-0.210065	0.139623	NaN	NaN	NaN	NaN	NaN	NaN	NaN	NaN
FBN1_NCTDIDECR_N2H4F1S0G0	Yes		-0.888457	-1.95171	-1.86486	1.88446	0.0375145	-1.14761	0.204351	-0.206701	0.510939	-0.32325	-1.50386	-0.69019	NaN	NaN	NaN	-0.0197076	-0.0200158	-0.232644	-0.0587504	0.976707	1.25932	-0.810502	-0.52885	-0.328577	-1.05539	-1.04517	0.0914923	-0.153035	0.522718	0.562349	-1.29901	-0.403374	-0.0352264	-1.94878	1.1278	-0.347459	-0.233773	-0.552097	0.450342	-1.35347	-0.232548	-0.488994	-0.746339	0.11358	0.543174	-1.06105	-0.34817
FBN1_NCTDIDECR_N2H6F0S0G0	Yes	group2	-0.0103836	-1.02406	-0.137376	0.913445	0.254769	-1.79611	1.02567	-0.477236	0.661084	-0.753533	-0.261878	-0.166132	-3.80973	-0.334325	-1.12038	-0.646291	0.513303	0.0242456	0.184119	1.14866	-0.176465	-0.49796	-0.576762	-0.615171	-1.1564	-0.968156	-0.672469	0.484988	0.730083	0.579926	-1.29413	-0.264373	0.181566	-2.73655	1.02953	-0.401324	0.0589982	-0.565274	0.650743	-1.06703	0.201359	-0.0938742	-1.0569	0.644646	-0.867358	-1.90915	-0.435633
FBN1_NCTDIDECR_N4H3F0S0G0	Yes		NaN	NaN	NaN	NaN	NaN	NaN	NaN	NaN	NaN	2.09551	0.010836	-0.120334	NaN	NaN	NaN	NaN	NaN	NaN	NaN	NaN	NaN	NaN	NaN	NaN	NaN	NaN	NaN	NaN	NaN	NaN	NaN	NaN	NaN	NaN	NaN	NaN	NaN	NaN	NaN	NaN	NaN	NaN	NaN	NaN	NaN	NaN	NaN
FBN1_NCTDIDECR_N2H8F0S0G0	Yes		-0.211292	-0.289748	0.408676	0.813552	0.543778	-1.02496	0.183927	-0.0595385	0.592481	-0.203919	-0.387356	0.363334	-4.52768	-0.666864	-1.46771	-0.190969	0.398617	0.785497	0.353569	0.870263	0.65379	-0.531509	-0.0648497	0.0418153	NaN	NaN	NaN	1.17898	0.758149	-0.579761	NaN	NaN	NaN	0.164888	1.08541	0.192713	-0.162992	-0.412215	0.669344	-1.4997	0.677944	-0.0758637	-0.939169	0.304438	0.091212	-0.818381	-0.184039
FBN1_NCTDIDECR_N5H3F0S0G0	Yes		-0.00968391	-0.510612	0.00175249	0.267369	0.02611	-0.0490079	NaN	NaN	NaN	NaN	NaN	NaN	NaN	NaN	NaN	NaN	NaN	NaN	NaN	NaN	NaN	NaN	NaN	NaN	NaN	NaN	NaN	NaN	NaN	NaN	NaN	NaN	NaN	-1.5767	0.956856	-0.109045	-0.493594	-0.0566898	0.20514	-0.144261	0.394377	0.142006	NaN	NaN	NaN	NaN	NaN
FBN1_NCTDIDECR_N2H3F0S0G0	Yes		NaN	NaN	NaN	NaN	NaN	NaN	NaN	NaN	NaN	NaN	NaN	NaN	NaN	NaN	NaN	NaN	NaN	NaN	NaN	NaN	NaN	NaN	NaN	NaN	NaN	NaN	NaN	NaN	NaN	NaN	NaN	NaN	NaN	NaN	NaN	NaN	NaN	NaN	NaN	NaN	NaN	NaN	NaN	NaN	NaN	NaN	NaN
FBN1_NCTDIDECR_N4H4F2S0G0	Yes		NaN	NaN	NaN	NaN	NaN	NaN	NaN	NaN	NaN	0.924	-0.172015	-0.264245	NaN	NaN	NaN	NaN	NaN	NaN	NaN	NaN	NaN	NaN	NaN	NaN	NaN	NaN	NaN	NaN	NaN	NaN	NaN	NaN	NaN	NaN	NaN	NaN	NaN	NaN	NaN	NaN	NaN	NaN	NaN	NaN	NaN	NaN	NaN
FBN1_NCTDIDECR_N4H3F1S1G0	Yes		NaN	NaN	NaN	NaN	NaN	NaN	NaN	NaN	NaN	NaN	NaN	NaN	NaN	NaN	NaN	NaN	NaN	NaN	NaN	NaN	NaN	NaN	NaN	NaN	NaN	NaN	NaN	NaN	NaN	NaN	NaN	NaN	NaN	NaN	NaN	NaN	NaN	NaN	NaN	NaN	NaN	NaN	NaN	NaN	NaN	NaN	NaN
FBN1_NCTDIDECR_N3H5F2S0G0	Yes		NaN	NaN	NaN	NaN	NaN	NaN	0.295349	0.448029	0.729343	NaN	NaN	NaN	NaN	NaN	NaN	NaN	NaN	NaN	NaN	NaN	NaN	NaN	NaN	NaN	NaN	NaN	NaN	NaN	NaN	NaN	NaN	NaN	NaN	NaN	NaN	NaN	NaN	NaN	NaN	NaN	NaN	NaN	NaN	NaN	NaN	NaN	NaN
FBN1_NCTDIDECR_N4H5F2S0G0	Yes		NaN	NaN	NaN	NaN	NaN	NaN	NaN	NaN	NaN	-0.166978	0.209657	-0.153748	NaN	NaN	NaN	NaN	NaN	NaN	-0.227759	0.170302	-0.13288	NaN	NaN	NaN	NaN	NaN	NaN	NaN	NaN	NaN	NaN	NaN	NaN	NaN	NaN	NaN	-0.671751	-0.249996	0.134243	NaN	NaN	NaN	NaN	NaN	NaN	NaN	NaN
FBN1_NCTDIDECR_N3H5F0S1G0	Yes		NaN	NaN	NaN	0.54259	-0.282962	-0.32726	NaN	NaN	NaN	NaN	NaN	NaN	NaN	NaN	NaN	NaN	NaN	NaN	NaN	NaN	NaN	NaN	NaN	NaN	NaN	NaN	NaN	NaN	NaN	NaN	NaN	NaN	NaN	-0.298309	0.198689	0.0815436	NaN	NaN	NaN	NaN	NaN	NaN	NaN	NaN	NaN	NaN	NaN
FBN1_NCTDIDECR_N3H6F0S0G0	Yes		-0.11539	-0.648642	-0.494526	0.869164	0.0167168	-0.277456	NaN	NaN	NaN	NaN	NaN	NaN	NaN	NaN	NaN	-0.00803109	0.61158	-0.0696808	-0.338901	0.129946	-0.292925	NaN	NaN	NaN	NaN	NaN	NaN	0.614181	0.493944	0.474596	NaN	NaN	NaN	NaN	NaN	NaN	-0.628551	-0.117971	0.212189	NaN	NaN	NaN	NaN	NaN	NaN	NaN	NaN
FBN1_NCTDIDECR_N3H6F0S1G0	Yes		NaN	NaN	NaN	NaN	NaN	NaN	NaN	NaN	NaN	NaN	NaN	NaN	NaN	NaN	NaN	NaN	NaN	NaN	NaN	NaN	NaN	NaN	NaN	NaN	NaN	NaN	NaN	NaN	NaN	NaN	NaN	NaN	NaN	NaN	NaN	NaN	NaN	NaN	NaN	NaN	NaN	NaN	NaN	NaN	NaN	NaN	NaN
FBN1_NCTDIDECR_N3H5F1S0G0	Yes		NaN	NaN	NaN	NaN	NaN	NaN	NaN	NaN	NaN	NaN	NaN	NaN	NaN	NaN	NaN	NaN	NaN	NaN	NaN	NaN	NaN	NaN	NaN	NaN	NaN	NaN	NaN	NaN	NaN	NaN	NaN	NaN	NaN	NaN	NaN	NaN	NaN	NaN	NaN	NaN	NaN	NaN	NaN	NaN	NaN	NaN	NaN
FBN1_NCTDIDECR_N5H4F1S0G0	Yes		NaN	NaN	NaN	NaN	NaN	NaN	NaN	NaN	NaN	NaN	NaN	NaN	NaN	NaN	NaN	NaN	NaN	NaN	NaN	NaN	NaN	NaN	NaN	NaN	NaN	NaN	NaN	0.153276	-0.279552	0.205059	NaN	NaN	NaN	NaN	NaN	NaN	NaN	NaN	NaN	NaN	NaN	NaN	NaN	NaN	NaN	NaN	NaN
FBN1_NCTDIDECR_N3H3F2S0G0	Yes		NaN	NaN	NaN	1.02429	-0.451377	-1.00962	0.089996	0.280235	0.956743	NaN	NaN	NaN	NaN	NaN	NaN	NaN	NaN	NaN	NaN	NaN	NaN	NaN	NaN	NaN	NaN	NaN	NaN	NaN	NaN	NaN	NaN	NaN	NaN	NaN	NaN	NaN	NaN	NaN	NaN	NaN	NaN	NaN	NaN	NaN	NaN	NaN	NaN
FBN1_NCTDIDECR_N4H4F0S0G0	Yes		NaN	NaN	NaN	NaN	NaN	NaN	NaN	NaN	NaN	2.60275	0.417312	1.40242	NaN	NaN	NaN	NaN	NaN	NaN	NaN	NaN	NaN	NaN	NaN	NaN	NaN	NaN	NaN	NaN	NaN	NaN	NaN	NaN	NaN	NaN	NaN	NaN	NaN	NaN	NaN	NaN	NaN	NaN	NaN	NaN	NaN	NaN	NaN
FBN1_NCTDIDECR_N2H5F1S0G0	Yes		0.119432	-1.50224	-0.268686	0.855181	0.380475	-0.960188	0.791071	-0.112845	0.373463	NaN	NaN	NaN	NaN	NaN	NaN	-0.467132	0.20193	0.403564	-0.125051	0.491988	-0.170447	NaN	NaN	NaN	-1.01736	-0.961574	-1.09232	-0.246155	-0.259034	-0.271619	-1.48921	-0.197142	0.225214	-1.79148	0.943907	0.278395	0.0473025	-0.385321	0.264175	-1.80864	0.138267	-0.586611	NaN	NaN	NaN	-2.01181	-0.0655135
FBN1_NCTDIDECR_N3H6F2S0G0	Yes		NaN	NaN	NaN	NaN	NaN	NaN	NaN	NaN	NaN	NaN	NaN	NaN	NaN	NaN	NaN	NaN	NaN	NaN	NaN	NaN	NaN	NaN	NaN	NaN	NaN	NaN	NaN	NaN	NaN	NaN	NaN	NaN	NaN	NaN	NaN	NaN	NaN	NaN	NaN	NaN	NaN	NaN	NaN	NaN	NaN	NaN	NaN
FBN1_NCTDIDECR_N3H4F2S0G0	Yes		NaN	NaN	NaN	NaN	NaN	NaN	0.853285	0.643	0.94333	NaN	NaN	NaN	NaN	NaN	NaN	NaN	NaN	NaN	NaN	NaN	NaN	NaN	NaN	NaN	NaN	NaN	NaN	NaN	NaN	NaN	NaN	NaN	NaN	NaN	NaN	NaN	NaN	NaN	NaN	NaN	NaN	NaN	NaN	NaN	NaN	NaN	NaN
FBN1_NCTDIDECR_N4H5F0S0G0	Yes		NaN	NaN	NaN	0.221149	-0.732866	-0.538878	NaN	NaN	NaN	1.37212	-0.302793	0.275663	-1.19929	-0.145951	-0.769946	NaN	NaN	NaN	NaN	NaN	NaN	-0.464028	-0.170494	0.0110095	-0.763541	-0.425108	-0.227659	0.659405	0.691751	0.347092	NaN	NaN	NaN	NaN	NaN	NaN	-0.301107	-0.35418	0.191755	NaN	NaN	NaN	NaN	NaN	NaN	NaN	NaN
FBN1_NCTDIDECR_N3H4F1S0G0	Yes		NaN	NaN	NaN	0.628787	0.147586	-1.39158	NaN	NaN	NaN	NaN	NaN	NaN	NaN	NaN	NaN	NaN	NaN	NaN	NaN	NaN	NaN	NaN	NaN	NaN	NaN	NaN	NaN	NaN	NaN	NaN	NaN	NaN	NaN	NaN	NaN	NaN	NaN	NaN	NaN	NaN	NaN	NaN	NaN	NaN	NaN	NaN	NaN
FBN1_NCTDIDECR_N6H3F0S0G0	Yes		NaN	NaN	NaN	NaN	NaN	NaN	-0.119767	0.189718	0.333127	NaN	NaN	NaN	NaN	NaN	NaN	NaN	NaN	NaN	NaN	NaN	NaN	NaN	NaN	NaN	NaN	NaN	NaN	NaN	NaN	NaN	NaN	NaN	NaN	-0.513543	0.676235	0.316585	NaN	NaN	NaN	NaN	NaN	NaN	NaN	NaN	NaN	NaN	NaN
FBN1_NCTDIDECR_N4H5F0S1G0	Yes		-0.454662	-0.52692	-0.599963	-0.651871	-0.0950901	-0.470825	NaN	NaN	NaN	0.726339	-0.478444	-0.458623	NaN	NaN	NaN	NaN	NaN	NaN	0.133617	0.692508	0.351883	NaN	NaN	NaN	NaN	NaN	NaN	NaN	NaN	NaN	NaN	NaN	NaN	NaN	NaN	NaN	NaN	NaN	NaN	NaN	NaN	NaN	NaN	NaN	NaN	NaN	NaN
FBN1_NCTDIDECR_N3H4F0S0G0	Yes		NaN	NaN	NaN	0.145063	-0.0511901	-0.552012	NaN	NaN	NaN	0.396385	-0.305854	0.112096	-0.996438	0.409274	-0.696643	-0.524846	-0.0199132	-0.454089	0.286006	0.347988	0.559273	-0.424691	-0.369969	0.232383	NaN	NaN	NaN	0.566241	0.348059	-0.117479	NaN	NaN	NaN	-1.02532	0.340154	0.424187	NaN	NaN	NaN	NaN	NaN	NaN	NaN	NaN	NaN	NaN	NaN
FBN1_NCTDIDECR_N3H6F1S0G0	Yes		NaN	NaN	NaN	NaN	NaN	NaN	NaN	NaN	NaN	NaN	NaN	NaN	NaN	NaN	NaN	NaN	NaN	NaN	NaN	NaN	NaN	NaN	NaN	NaN	NaN	NaN	NaN	NaN	NaN	NaN	NaN	NaN	NaN	NaN	NaN	NaN	NaN	NaN	NaN	NaN	NaN	NaN	NaN	NaN	NaN	NaN	NaN
FBN1_NCTDIDECR_N2H3F1S0G0	Yes		NaN	NaN	NaN	NaN	NaN	NaN	NaN	NaN	NaN	NaN	NaN	NaN	NaN	NaN	NaN	NaN	NaN	NaN	NaN	NaN	NaN	NaN	NaN	NaN	NaN	NaN	NaN	NaN	NaN	NaN	NaN	NaN	NaN	NaN	NaN	NaN	NaN	NaN	NaN	NaN	NaN	NaN	NaN	NaN	NaN	NaN	NaN
FBN1_NCTDIDECR_N3H4F0S1G0	Yes		NaN	NaN	NaN	0.375305	0.349706	-0.349521	NaN	NaN	NaN	0.881859	0.29982	0.592681	NaN	NaN	NaN	NaN	NaN	NaN	NaN	NaN	NaN	NaN	NaN	NaN	NaN	NaN	NaN	NaN	NaN	NaN	NaN	NaN	NaN	NaN	NaN	NaN	NaN	NaN	NaN	NaN	NaN	NaN	NaN	NaN	NaN	NaN	NaN
FBN1_NCTDIDECR_N2H5F0S0G0	Yes	group2	-0.0369787	-0.848867	-0.11796	1.77975	-0.645356	-1.12594	0.344774	-0.208291	0.528653	-0.611689	-2.0828	-1.04179	-1.84277	-0.28731	-1.05837	-0.316523	0.619928	-0.847465	-0.18875	0.764129	0.489042	-1.21561	-0.549424	-0.33635	-0.853999	-1.10158	-0.332754	-0.21218	0.415326	0.558583	-2.25722	-0.538281	-0.52107	-1.66771	1.00639	0.161447	-0.377797	-0.771875	0.693848	-1.39826	0.0314469	-0.260841	-0.554251	0.554085	-1.01854	-1.86501	-0.314155
FBN1_NCTDIDECR_N5H5F0S0G0	Yes		0.0429265	-0.429337	-0.0431597	NaN	NaN	NaN	0.600752	0.0647774	1.1824	NaN	NaN	NaN	NaN	NaN	NaN	-0.687144	0.282421	1.1105	NaN	NaN	NaN	NaN	NaN	NaN	NaN	NaN	NaN	NaN	NaN	NaN	NaN	NaN	NaN	NaN	NaN	NaN	NaN	NaN	NaN	NaN	NaN	NaN	NaN	NaN	NaN	NaN	NaN
FBN1_NCTDIDECR_N2H7F0S0G0	Yes	group2	0.108519	-0.72231	-0.0126708	1.21582	0.165529	-2.12849	0.471223	-0.1186	0.377024	0.41255	-1.79601	-0.20912	-2.27488	-0.227238	-1.27217	-0.657124	0.704776	-0.105441	0.156276	0.567276	0.00745012	-1.04044	-0.405095	-0.566947	-1.49447	-0.579233	-0.835615	0.786862	0.354344	0.0215673	-1.02949	-0.539203	-0.138012	-1.27859	0.722991	-0.279308	-0.31405	-0.468008	0.306725	-0.903268	0.174433	-0.0668611	-0.59297	0.0582854	-0.194635	-1.15348	-0.492779
FBN1_NCTDIDECR_N5H4F0S0G0	Yes		0.674617	0.304214	0.270152	0.0828537	-0.24446	-0.401214	-0.129678	0.165769	0.166999	NaN	NaN	NaN	NaN	NaN	NaN	NaN	NaN	NaN	NaN	NaN	NaN	NaN	NaN	NaN	NaN	NaN	NaN	NaN	NaN	NaN	NaN	NaN	NaN	-0.952791	0.924774	0.00825212	NaN	NaN	NaN	-1.0465	-0.014047	0.202954	NaN	NaN	NaN	NaN	NaN
FBN1_VLPVNVTDYCQLVR_N5H4F0S1G0	Yes		NaN	NaN	NaN	NaN	NaN	NaN	NaN	NaN	NaN	NaN	NaN	NaN	NaN	NaN	NaN	NaN	NaN	NaN	NaN	NaN	NaN	NaN	NaN	NaN	NaN	NaN	NaN	NaN	NaN	NaN	NaN	NaN	NaN	NaN	NaN	NaN	NaN	NaN	NaN	NaN	NaN	NaN	NaN	NaN	NaN	NaN	NaN
FBN1_VLPVNVTDYCQLVR_N6H7F0S0G0	Yes		NaN	NaN	NaN	1.09348	-0.097133	-0.104012	NaN	NaN	NaN	NaN	NaN	NaN	-1.13783	-0.191111	-0.951462	NaN	NaN	NaN	NaN	NaN	NaN	-0.347254	0.639458	-0.0317486	NaN	NaN	NaN	NaN	NaN	NaN	-1.91407	0.414509	0.764409	-1.09922	1.21931	0.0467312	-0.174573	0.0876659	0.548204	-0.118062	0.513202	0.422886	-0.909179	-1.05262	0.293781	NaN	NaN
FBN1_VLPVNVTDYCQLVR_N9H3F0S0G0	Yes		NaN	NaN	NaN	0.818458	-0.0117341	-0.78823	-0.162695	0.231631	0.436966	NaN	NaN	NaN	NaN	NaN	NaN	NaN	NaN	NaN	0.697798	1.08066	0.642586	NaN	NaN	NaN	NaN	NaN	NaN	-0.36843	-0.145985	-0.34623	-0.499028	-0.8446	-0.308069	-0.305205	1.05685	-0.055312	0.269522	-1.26447	-0.293227	-0.483	0.782657	0.246032	NaN	NaN	NaN	-0.687272	0.061756
FBN1_VLPVNVTDYCQLVR_N4H7F1S0G0	Yes		NaN	NaN	NaN	0.594891	0.00952441	-0.273772	-0.0561766	0.0508795	0.0598287	NaN	NaN	NaN	NaN	NaN	NaN	NaN	NaN	NaN	NaN	NaN	NaN	NaN	NaN	NaN	NaN	NaN	NaN	NaN	NaN	NaN	NaN	NaN	NaN	-0.309676	0.584159	-0.145379	NaN	NaN	NaN	NaN	NaN	NaN	NaN	NaN	NaN	NaN	NaN
FBN1_VLPVNVTDYCQLVR_N6H3F2S1G0	Yes		NaN	NaN	NaN	0.44239	0.339906	-0.444488	NaN	NaN	NaN	NaN	NaN	NaN	NaN	NaN	NaN	NaN	NaN	NaN	NaN	NaN	NaN	NaN	NaN	NaN	NaN	NaN	NaN	NaN	NaN	NaN	NaN	NaN	NaN	0.363943	0.3983	-0.145977	NaN	NaN	NaN	NaN	NaN	NaN	NaN	NaN	NaN	NaN	NaN
FBN1_VLPVNVTDYCQLVR_N4H4F2S1G0	Yes		0.709856	-0.30972	0.00692885	0.643591	0.294168	-0.661516	-0.167304	0.505992	-0.0322395	NaN	NaN	NaN	-0.918588	0.342163	-0.514523	-0.299343	0.315583	0.346432	0.377377	0.372629	-0.185823	-0.0760775	0.119858	-0.0777124	-0.0995108	-0.0289032	0.0867534	0.685175	0.857737	0.210649	-0.827736	-0.025294	-0.222047	-0.597805	0.634275	-0.234828	0.444401	-0.215846	0.0185987	-0.600517	0.209308	-0.032273	-0.397519	1.10695	-0.300659	-0.846729	0.0102334
FBN1_VLPVNVTDYCQLVR_N4H6F2S0G0	Yes		NaN	NaN	NaN	NaN	NaN	NaN	-0.499901	0.302433	0.253435	NaN	NaN	NaN	NaN	NaN	NaN	-0.497747	0.422083	-0.124054	0.40054	0.318576	-0.278179	-0.764515	0.196536	-0.0213518	NaN	NaN	NaN	0.120419	0.495717	-0.65656	-0.420851	-0.0760921	-0.170988	0.076726	0.947787	0.413526	-0.663213	-0.147943	0.585997	-0.313315	0.833681	0.457062	NaN	NaN	NaN	NaN	NaN
FBN1_VLPVNVTDYCQLVR_N4H4F2S0G0	Yes		-0.474903	-0.399828	-0.520307	0.530754	-0.488051	-0.429754	-0.139918	-0.217914	0.567903	-0.923225	-0.684741	0.224135	-0.826518	-0.0180962	-0.56818	0.0260364	0.578568	0.0371744	0.348703	0.503429	0.417598	-0.0211474	0.349528	-0.00190021	-0.207459	-0.515582	-0.251492	0.272521	0.243612	-0.0232299	-0.80492	-0.597325	-0.602551	-0.444114	0.306887	-0.0875918	0.0358207	0.19746	0.282447	-0.685088	-0.104668	-0.114233	-0.118887	0.484049	-0.830905	0.0256562	0.396286
FBN1_VLPVNVTDYCQLVR_N5H5F1S0G0	Yes		-0.0265859	-0.392226	-0.439617	0.698135	-0.389717	-0.795729	-0.0462593	0.146796	-0.347251	-0.658905	-0.274079	-1.04142	-0.787309	-0.364214	-0.723498	0.404007	0.205411	0.142583	0.49567	0.927371	0.315895	-0.74188	-0.598575	-0.469085	NaN	NaN	NaN	-0.435167	0.267802	0.503359	-0.547865	-0.449147	-0.108535	-0.591574	0.538604	-0.309838	-0.209033	-0.0644043	-0.0325461	-0.278824	-0.0890516	-0.208714	0.220985	0.499098	-0.0773452	-0.862257	-0.513292
FBN1_VLPVNVTDYCQLVR_N7H4F0S0G0	Yes		NaN	NaN	NaN	NaN	NaN	NaN	0.290266	0.166391	0.47319	NaN	NaN	NaN	NaN	NaN	NaN	NaN	NaN	NaN	NaN	NaN	NaN	NaN	NaN	NaN	NaN	NaN	NaN	NaN	NaN	NaN	NaN	NaN	NaN	NaN	NaN	NaN	NaN	NaN	NaN	NaN	NaN	NaN	NaN	NaN	NaN	NaN	NaN
FBN1_VLPVNVTDYCQLVR_N7H6F0S0G0	Yes		NaN	NaN	NaN	0.642647	1.0588	-0.108714	NaN	NaN	NaN	NaN	NaN	NaN	NaN	NaN	NaN	NaN	NaN	NaN	0.352988	0.706737	0.352633	NaN	NaN	NaN	NaN	NaN	NaN	NaN	NaN	NaN	NaN	NaN	NaN	NaN	NaN	NaN	NaN	NaN	NaN	NaN	NaN	NaN	NaN	NaN	NaN	-0.363997	-0.189823
FBN1_VLPVNVTDYCQLVR_N6H3F3S0G0	Yes		NaN	NaN	NaN	NaN	NaN	NaN	NaN	NaN	NaN	NaN	NaN	NaN	NaN	NaN	NaN	NaN	NaN	NaN	NaN	NaN	NaN	NaN	NaN	NaN	NaN	NaN	NaN	NaN	NaN	NaN	NaN	NaN	NaN	NaN	NaN	NaN	NaN	NaN	NaN	NaN	NaN	NaN	NaN	NaN	NaN	NaN	NaN
FBN1_VLPVNVTDYCQLVR_N5H5F1S1G0	Yes		NaN	NaN	NaN	NaN	NaN	NaN	NaN	NaN	NaN	NaN	NaN	NaN	NaN	NaN	NaN	NaN	NaN	NaN	NaN	NaN	NaN	NaN	NaN	NaN	NaN	NaN	NaN	NaN	NaN	NaN	NaN	NaN	NaN	NaN	NaN	NaN	NaN	NaN	NaN	NaN	NaN	NaN	NaN	NaN	NaN	NaN	NaN
FBN1_VLPVNVTDYCQLVR_N6H6F1S0G0	Yes		NaN	NaN	NaN	NaN	NaN	NaN	0.485278	0.0861018	0.367729	NaN	NaN	NaN	NaN	NaN	NaN	NaN	NaN	NaN	NaN	NaN	NaN	NaN	NaN	NaN	NaN	NaN	NaN	NaN	NaN	NaN	NaN	NaN	NaN	-0.649876	1.02557	-0.155409	NaN	NaN	NaN	NaN	NaN	NaN	NaN	NaN	NaN	NaN	NaN
FBN1_VLPVNVTDYCQLVR_N5H4F3S0G0	Yes		-0.103384	-0.409485	-1.02171	NaN	NaN	NaN	NaN	NaN	NaN	-1.00785	-1.19245	-0.674382	NaN	NaN	NaN	-0.677967	0.0626779	0.526185	NaN	NaN	NaN	NaN	NaN	NaN	NaN	NaN	NaN	NaN	NaN	NaN	NaN	NaN	NaN	NaN	NaN	NaN	0.0698527	0.0598648	0.521189	NaN	NaN	NaN	NaN	NaN	NaN	-0.167446	-0.216853
FBN1_VLPVNVTDYCQLVR_N5H5F1S2G0	Yes		NaN	NaN	NaN	NaN	NaN	NaN	NaN	NaN	NaN	NaN	NaN	NaN	NaN	NaN	NaN	NaN	NaN	NaN	NaN	NaN	NaN	NaN	NaN	NaN	NaN	NaN	NaN	NaN	NaN	NaN	NaN	NaN	NaN	NaN	NaN	NaN	NaN	NaN	NaN	NaN	NaN	NaN	NaN	NaN	NaN	NaN	NaN
FBN1_VLPVNVTDYCQLVR_N6H5F2S0G0	Yes		NaN	NaN	NaN	NaN	NaN	NaN	-0.560689	0.575779	0.696655	NaN	NaN	NaN	NaN	NaN	NaN	NaN	NaN	NaN	NaN	NaN	NaN	NaN	NaN	NaN	NaN	NaN	NaN	NaN	NaN	NaN	NaN	NaN	NaN	NaN	NaN	NaN	NaN	NaN	NaN	NaN	NaN	NaN	NaN	NaN	NaN	NaN	NaN
FBN1_VLPVNVTDYCQLVR_N5H4F1S2G0	Yes		0.615557	-0.301073	-0.0113554	0.858022	1.63046	-0.363483	NaN	NaN	NaN	NaN	NaN	NaN	NaN	NaN	NaN	NaN	NaN	NaN	-0.0879624	0.0385137	-0.0528974	NaN	NaN	NaN	NaN	NaN	NaN	NaN	NaN	NaN	-0.456829	-0.399336	0.331597	NaN	NaN	NaN	-0.147085	-0.271708	-0.16138	-0.680156	0.149925	-0.430597	NaN	NaN	NaN	NaN	NaN
FBN1_VLPVNVTDYCQLVR_N7H8F0S0G0	Yes		NaN	NaN	NaN	NaN	NaN	NaN	NaN	NaN	NaN	NaN	NaN	NaN	NaN	NaN	NaN	NaN	NaN	NaN	NaN	NaN	NaN	NaN	NaN	NaN	NaN	NaN	NaN	NaN	NaN	NaN	NaN	NaN	NaN	NaN	NaN	NaN	NaN	NaN	NaN	NaN	NaN	NaN	NaN	NaN	NaN	NaN	NaN
FBN1_VLPVNVTDYCQLVR_N4H5F1S2G0	Yes		NaN	NaN	NaN	NaN	NaN	NaN	NaN	NaN	NaN	NaN	NaN	NaN	NaN	NaN	NaN	NaN	NaN	NaN	0.558853	1.09743	-0.306813	NaN	NaN	NaN	NaN	NaN	NaN	NaN	NaN	NaN	NaN	NaN	NaN	-1.14599	1.09947	-0.395393	NaN	NaN	NaN	NaN	NaN	NaN	NaN	NaN	NaN	NaN	NaN
FBN1_VLPVNVTDYCQLVR_N5H4F1S1G0	Yes		1.25344	-0.2136	0.525992	-0.0813652	0.876582	-0.654511	NaN	NaN	NaN	-1.00159	-1.15025	-0.664649	NaN	NaN	NaN	-0.645339	0.0711746	0.554269	0.656388	0.625393	1.34741	-0.406592	0.246541	0.00361492	NaN	NaN	NaN	NaN	NaN	NaN	-0.391698	0.17235	0.0123785	-0.185706	0.273384	-0.308241	0.401642	-0.820056	-0.683233	-1.30912	0.105519	-0.459233	NaN	NaN	NaN	NaN	NaN
FBN1_VLPVNVTDYCQLVR_N4H4F0S1G0	Yes		NaN	NaN	NaN	NaN	NaN	NaN	NaN	NaN	NaN	NaN	NaN	NaN	NaN	NaN	NaN	-0.113088	0.483486	-0.0870995	NaN	NaN	NaN	NaN	NaN	NaN	NaN	NaN	NaN	NaN	NaN	NaN	NaN	NaN	NaN	NaN	NaN	NaN	NaN	NaN	NaN	NaN	NaN	NaN	NaN	NaN	NaN	NaN	NaN
FBN1_VLPVNVTDYCQLVR_N5H4F1S0G0	Yes		0.41615	-0.311475	-0.100953	0.0855277	-0.283707	-0.490701	NaN	NaN	NaN	-1.14741	-1.42602	-0.983047	-1.20542	-0.849355	-0.952279	-0.088802	-0.00733939	0.213648	0.65582	0.844015	1.79523	-0.011286	0.301752	-0.0958851	NaN	NaN	NaN	-0.278757	-0.38367	-0.367254	NaN	NaN	NaN	NaN	NaN	NaN	0.0989304	-0.505687	-0.246721	-0.421118	-0.345446	-0.183655	NaN	NaN	NaN	-0.218394	-0.420756
FBN1_VLPVNVTDYCQLVR_N4H5F1S1G0	Yes	group2	-1.50049	-1.36265	-1.27928	0.70272	-0.416848	-0.260219	0.921313	0.0871349	0.454748	-1.73616	-1.65426	-0.591637	-0.942436	-0.285757	-0.992967	-0.791874	1.43502	-0.867077	0.248148	0.584983	-0.0543211	-0.997617	-0.583223	-0.517615	-0.623899	-0.300586	0.143056	0.0410506	1.38646	-0.875782	-1.44655	0.00534364	0.249556	-1.88003	2.17039	0.229501	-0.27138	-0.0242836	0.111163	-0.920155	0.258355	-0.382514	-0.330742	0.311838	-0.319454	-0.510244	-0.224926
FBN1_VLPVNVTDYCQLVR_N6H3F1S1G0	Yes		0.428897	-0.906361	0.141808	NaN	NaN	NaN	NaN	NaN	NaN	NaN	NaN	NaN	NaN	NaN	NaN	NaN	NaN	NaN	-0.158046	0.253175	0.374153	NaN	NaN	NaN	NaN	NaN	NaN	NaN	NaN	NaN	NaN	NaN	NaN	NaN	NaN	NaN	NaN	NaN	NaN	NaN	NaN	NaN	NaN	NaN	NaN	NaN	NaN
FBN1_VLPVNVTDYCQLVR_N5H6F1S0G0	Yes		NaN	NaN	NaN	0.367074	-0.118632	-0.235131	NaN	NaN	NaN	-0.413539	-0.581395	-0.296505	NaN	NaN	NaN	-0.0568978	0.301865	0.194845	NaN	NaN	NaN	-0.262728	0.323053	0.307425	NaN	NaN	NaN	0.278491	0.115549	0.175916	NaN	NaN	NaN	-0.647727	0.357271	-0.0236018	-0.170266	0.0595557	-0.168282	NaN	NaN	NaN	-0.369789	0.529537	-0.132349	NaN	NaN
FBN1_VLPVNVTDYCQLVR_N7H4F1S0G0	Yes		NaN	NaN	NaN	NaN	NaN	NaN	NaN	NaN	NaN	NaN	NaN	NaN	NaN	NaN	NaN	NaN	NaN	NaN	NaN	NaN	NaN	NaN	NaN	NaN	NaN	NaN	NaN	NaN	NaN	NaN	NaN	NaN	NaN	NaN	NaN	NaN	NaN	NaN	NaN	NaN	NaN	NaN	NaN	NaN	NaN	NaN	NaN
FBN1_VLPVNVTDYCQLVR_N4H5F1S0G0	Yes		-1.30332	-1.23086	-1.88817	1.27379	-0.705301	-1.02769	-0.0978591	0.453626	1.08128	-1.87361	-1.68524	0.0975203	-1.48491	0.139381	-1.07484	-0.566847	0.695659	-0.891568	-0.0696631	0.0191747	-0.290554	-0.771808	0.179945	-0.0183978	-0.269152	-0.605454	0.145939	2.49955	2.59803	1.67399	-0.820415	-0.594249	-0.561578	-2.11036	1.04657	0.257631	-0.421297	-0.0675956	0.552435	-1.12518	0.0155911	0.124127	-0.53648	0.707	-1.16913	-0.50801	0.257486
FBN1_VLPVNVTDYCQLVR_N3H6F3S0G0	Yes		NaN	NaN	NaN	NaN	NaN	NaN	NaN	NaN	NaN	NaN	NaN	NaN	-0.391611	0.157856	-0.0141397	-0.169296	-0.298463	0.442054	0.0440732	0.804445	0.339992	NaN	NaN	NaN	NaN	NaN	NaN	NaN	NaN	NaN	NaN	NaN	NaN	NaN	NaN	NaN	NaN	NaN	NaN	NaN	NaN	NaN	NaN	NaN	NaN	-0.539358	0.127203
FBN1_VLPVNVTDYCQLVR_N5H5F2S1G0	Yes		NaN	NaN	NaN	NaN	NaN	NaN	0.656745	0.0867524	0.182721	NaN	NaN	NaN	NaN	NaN	NaN	NaN	NaN	NaN	NaN	NaN	NaN	NaN	NaN	NaN	NaN	NaN	NaN	NaN	NaN	NaN	NaN	NaN	NaN	NaN	NaN	NaN	NaN	NaN	NaN	NaN	NaN	NaN	NaN	NaN	NaN	NaN	NaN
FBN1_VLPVNVTDYCQLVR_N6H3F1S0G0	Yes		1.00522	0.14977	0.47386	0.219515	0.0814674	-0.513371	NaN	NaN	NaN	NaN	NaN	NaN	NaN	NaN	NaN	NaN	NaN	NaN	0.164863	0.375611	1.04512	NaN	NaN	NaN	NaN	NaN	NaN	NaN	NaN	NaN	NaN	NaN	NaN	NaN	NaN	NaN	0.139936	-0.216465	-0.25038	NaN	NaN	NaN	-0.52314	-0.323326	-0.130974	NaN	NaN
FBN1_VLPVNVTDYCQLVR_N5H5F2S0G0	Yes		NaN	NaN	NaN	NaN	NaN	NaN	NaN	NaN	NaN	NaN	NaN	NaN	NaN	NaN	NaN	NaN	NaN	NaN	NaN	NaN	NaN	NaN	NaN	NaN	NaN	NaN	NaN	NaN	NaN	NaN	-0.138887	-0.231982	0.0558421	-0.181199	0.715426	-0.0689427	NaN	NaN	NaN	NaN	NaN	NaN	NaN	NaN	NaN	NaN	NaN
FBN1_VLPVNVTDYCQLVR_N3H6F2S0G0	Yes		NaN	NaN	NaN	NaN	NaN	NaN	NaN	NaN	NaN	NaN	NaN	NaN	NaN	NaN	NaN	NaN	NaN	NaN	NaN	NaN	NaN	NaN	NaN	NaN	NaN	NaN	NaN	NaN	NaN	NaN	NaN	NaN	NaN	-0.514374	0.328937	-0.0166236	NaN	NaN	NaN	NaN	NaN	NaN	NaN	NaN	NaN	NaN	NaN
FBN1_VLPVNVTDYCQLVR_N6H4F1S0G0	Yes		NaN	NaN	NaN	1.18808	0.00860228	-0.281099	-0.166294	0.354088	0.151416	NaN	NaN	NaN	NaN	NaN	NaN	NaN	NaN	NaN	NaN	NaN	NaN	-0.688546	-0.0836543	-0.402631	NaN	NaN	NaN	NaN	NaN	NaN	NaN	NaN	NaN	-0.78528	0.272436	-0.0883634	NaN	NaN	NaN	NaN	NaN	NaN	NaN	NaN	NaN	NaN	NaN
FBN1_VLPVNVTDYCQLVR_N5H5F0S2G0	Yes		NaN	NaN	NaN	0.49303	-0.506026	-0.521982	NaN	NaN	NaN	NaN	NaN	NaN	NaN	NaN	NaN	NaN	NaN	NaN	NaN	NaN	NaN	NaN	NaN	NaN	NaN	NaN	NaN	NaN	NaN	NaN	-0.625874	-0.153656	0.345087	NaN	NaN	NaN	NaN	NaN	NaN	NaN	NaN	NaN	NaN	NaN	NaN	NaN	NaN
FBN1_VLPVNVTDYCQLVR_N5H6F3S1G0	Yes		NaN	NaN	NaN	NaN	NaN	NaN	NaN	NaN	NaN	NaN	NaN	NaN	NaN	NaN	NaN	NaN	NaN	NaN	NaN	NaN	NaN	NaN	NaN	NaN	NaN	NaN	NaN	NaN	NaN	NaN	NaN	NaN	NaN	NaN	NaN	NaN	NaN	NaN	NaN	NaN	NaN	NaN	NaN	NaN	NaN	NaN	NaN
FBN1_VLPVNVTDYCQLVR_N5H4F2S0G0	Yes		NaN	NaN	NaN	NaN	NaN	NaN	NaN	NaN	NaN	NaN	NaN	NaN	NaN	NaN	NaN	NaN	NaN	NaN	NaN	NaN	NaN	NaN	NaN	NaN	NaN	NaN	NaN	NaN	NaN	NaN	NaN	NaN	NaN	NaN	NaN	NaN	NaN	NaN	NaN	NaN	NaN	NaN	NaN	NaN	NaN	NaN	NaN
FBN1_VLPVNVTDYCQLVR_N5H6F3S0G0	Yes		NaN	NaN	NaN	0.906362	-0.169778	-0.358736	NaN	NaN	NaN	NaN	NaN	NaN	NaN	NaN	NaN	NaN	NaN	NaN	0.268537	0.307043	0.440126	NaN	NaN	NaN	NaN	NaN	NaN	NaN	NaN	NaN	NaN	NaN	NaN	-1.26496	0.421199	-0.28627	NaN	NaN	NaN	NaN	NaN	NaN	NaN	NaN	NaN	NaN	NaN
FBN1_VLPVNVTDYCQLVR_N4H6F0S1G0	Yes		NaN	NaN	NaN	NaN	NaN	NaN	NaN	NaN	NaN	NaN	NaN	NaN	NaN	NaN	NaN	-0.152867	0.811078	-0.285385	NaN	NaN	NaN	NaN	NaN	NaN	NaN	NaN	NaN	NaN	NaN	NaN	NaN	NaN	NaN	NaN	NaN	NaN	NaN	NaN	NaN	NaN	NaN	NaN	NaN	NaN	NaN	NaN	NaN
FBN1_VLPVNVTDYCQLVR_N2H12F0S0G0	Yes	group2	-1.08463	-1.45447	-2.4044	0.796395	-0.00699696	-0.723935	-0.0980934	0.202449	-0.0622274	-0.80354	-1.19939	-0.662602	-0.798436	0.16769	-0.732578	-0.0148158	1.2917	0.673871	0.458674	0.859429	0.0128263	-0.507396	-1.14415	-0.911563	-0.570689	-0.532222	-0.380031	0.280072	1.30711	0.0739219	-0.914187	0.201909	0.657152	0.503863	0.527211	-0.113924	0.0745801	-0.319535	0.0760958	-1.54517	0.81548	0.288268	-0.888929	-0.732182	-0.0339775	0.0459147	-0.114254
FBN1_VLPVNVTDYCQLVR_N6H5F0S0G0	Yes		NaN	NaN	NaN	NaN	NaN	NaN	NaN	NaN	NaN	NaN	NaN	NaN	NaN	NaN	NaN	NaN	NaN	NaN	NaN	NaN	NaN	NaN	NaN	NaN	NaN	NaN	NaN	NaN	NaN	NaN	NaN	NaN	NaN	NaN	NaN	NaN	NaN	NaN	NaN	NaN	NaN	NaN	0.0785885	1.26724	0.0779943	NaN	NaN
FBN1_VLPVNVTDYCQLVR_N4H6F0S0G0	Yes		NaN	NaN	NaN	NaN	NaN	NaN	0.144438	-0.10763	0.183529	-0.364301	-0.567358	0.164961	-0.419531	-0.460548	-0.641759	NaN	NaN	NaN	-0.0381834	0.0316651	0.00640891	-0.363315	-0.108947	0.403068	-0.336072	-0.26881	-0.113971	0.448252	0.517894	-0.0136506	NaN	NaN	NaN	0.210775	-0.144497	-0.311701	NaN	NaN	NaN	-0.47792	-0.450261	-0.515839	-0.484278	-0.622652	-0.277598	NaN	NaN
FBN1_VLPVNVTDYCQLVR_N5H6F1S2G0	Yes		NaN	NaN	NaN	NaN	NaN	NaN	NaN	NaN	NaN	NaN	NaN	NaN	NaN	NaN	NaN	NaN	NaN	NaN	NaN	NaN	NaN	NaN	NaN	NaN	NaN	NaN	NaN	NaN	NaN	NaN	NaN	NaN	NaN	NaN	NaN	NaN	NaN	NaN	NaN	NaN	NaN	NaN	NaN	NaN	NaN	NaN	NaN
FBN1_VLPVNVTDYCQLVR_N3H6F1S1G0	Yes		NaN	NaN	NaN	NaN	NaN	NaN	NaN	NaN	NaN	NaN	NaN	NaN	NaN	NaN	NaN	NaN	NaN	NaN	NaN	NaN	NaN	NaN	NaN	NaN	NaN	NaN	NaN	NaN	NaN	NaN	NaN	NaN	NaN	NaN	NaN	NaN	NaN	NaN	NaN	NaN	NaN	NaN	NaN	NaN	NaN	NaN	NaN
FBN1_VLPVNVTDYCQLVR_N4H5F3S0G0	Yes		0.354815	-0.0535691	-0.112381	0.857931	-0.329292	-0.263638	0.396524	-0.0428914	0.0971044	-0.923827	-1.03504	-0.284601	-1.21639	-0.366464	-0.633928	0.190623	0.841041	0.0602873	0.1096	0.175764	-0.521493	-0.925346	-0.353528	-0.393633	-0.792361	-0.479823	-0.149015	0.387625	0.3927	0.29301	-0.26057	-0.118392	0.25665	0.163907	0.51822	-0.0762773	-0.650461	0.332667	0.896851	-0.433791	0.339391	-0.0750147	-0.0541398	1.12596	-0.663834	-0.279829	0.155519
FBN1_VLPVNVTDYCQLVR_N5H6F1S1G0	Yes		NaN	NaN	NaN	NaN	NaN	NaN	NaN	NaN	NaN	NaN	NaN	NaN	NaN	NaN	NaN	NaN	NaN	NaN	NaN	NaN	NaN	NaN	NaN	NaN	NaN	NaN	NaN	-0.0824113	0.478299	-0.00122895	NaN	NaN	NaN	-0.443038	0.253798	-0.23305	NaN	NaN	NaN	NaN	NaN	NaN	NaN	NaN	NaN	NaN	NaN
FBN1_VLPVNVTDYCQLVR_N4H6F1S0G0	Yes		NaN	NaN	NaN	NaN	NaN	NaN	NaN	NaN	NaN	NaN	NaN	NaN	NaN	NaN	NaN	NaN	NaN	NaN	0.362433	0.63863	0.880481	NaN	NaN	NaN	NaN	NaN	NaN	NaN	NaN	NaN	NaN	NaN	NaN	NaN	NaN	NaN	NaN	NaN	NaN	NaN	NaN	NaN	NaN	NaN	NaN	NaN	NaN
FBN1_VLPVNVTDYCQLVR_N5H5F0S1G0	Yes		NaN	NaN	NaN	0.726266	0.0561305	-0.192304	-0.295027	0.342076	0.54482	NaN	NaN	NaN	NaN	NaN	NaN	NaN	NaN	NaN	NaN	NaN	NaN	NaN	NaN	NaN	NaN	NaN	NaN	NaN	NaN	NaN	NaN	NaN	NaN	-0.722882	0.561374	-0.0498924	NaN	NaN	NaN	NaN	NaN	NaN	NaN	NaN	NaN	NaN	NaN
FBN1_VLPVNVTDYCQLVR_N5H5F3S0G0	Yes		NaN	NaN	NaN	NaN	NaN	NaN	NaN	NaN	NaN	NaN	NaN	NaN	NaN	NaN	NaN	-0.335786	-0.24265	0.457203	0.440452	0.782084	0.151609	NaN	NaN	NaN	NaN	NaN	NaN	-0.462363	-0.138071	0.528625	NaN	NaN	NaN	NaN	NaN	NaN	-0.390765	-0.733421	-0.370301	NaN	NaN	NaN	NaN	NaN	NaN	NaN	NaN
FBN1_VLPVNVTDYCQLVR_N5H6F0S0G0	Yes		NaN	NaN	NaN	NaN	NaN	NaN	-0.0345016	-0.565899	-0.228705	-0.513717	-0.129967	-0.394936	NaN	NaN	NaN	0.632506	0.139164	0.41547	0.394008	0.225672	-0.21433	-0.738869	-0.303814	-0.582745	0.0865957	0.134117	0.989638	-0.473682	0.239154	0.00226535	NaN	NaN	NaN	NaN	NaN	NaN	-0.212796	-0.229191	0.0597144	NaN	NaN	NaN	0.114971	0.187662	-0.00803139	NaN	NaN
FBN1_AWGTPCEMCPAVNTSEYK_N6H7F0S0G0	Yes		NaN	NaN	NaN	NaN	NaN	NaN	NaN	NaN	NaN	NaN	NaN	NaN	NaN	NaN	NaN	NaN	NaN	NaN	NaN	NaN	NaN	NaN	NaN	NaN	NaN	NaN	NaN	NaN	NaN	NaN	NaN	NaN	NaN	NaN	NaN	NaN	NaN	NaN	NaN	NaN	NaN	NaN	NaN	NaN	NaN	NaN	NaN
FBN1_AWGTPCEMCPAVNTSEYK_N6H4F1S0G0	Yes		NaN	NaN	NaN	NaN	NaN	NaN	NaN	NaN	NaN	NaN	NaN	NaN	NaN	NaN	NaN	NaN	NaN	NaN	NaN	NaN	NaN	NaN	NaN	NaN	NaN	NaN	NaN	NaN	NaN	NaN	NaN	NaN	NaN	NaN	NaN	NaN	NaN	NaN	NaN	NaN	NaN	NaN	NaN	NaN	NaN	NaN	NaN
FBN1_AWGTPCEMCPAVNTSEYK_N4H6F2S0G0	Yes		-2.00368	-0.440738	-2.86098	0.15105	-0.552498	-0.459884	NaN	NaN	NaN	NaN	NaN	NaN	NaN	NaN	NaN	-0.105694	1.07289	0.258873	NaN	NaN	NaN	NaN	NaN	NaN	NaN	NaN	NaN	NaN	NaN	NaN	NaN	NaN	NaN	-1.17771	0.617234	-0.118035	-0.494077	-0.189689	0.764753	-0.687091	0.581132	-0.0966609	NaN	NaN	NaN	NaN	NaN
FBN1_AWGTPCEMCPAVNTSEYK_N5H5F1S0G0	Yes		NaN	NaN	NaN	NaN	NaN	NaN	NaN	NaN	NaN	NaN	NaN	NaN	NaN	NaN	NaN	NaN	NaN	NaN	NaN	NaN	NaN	NaN	NaN	NaN	NaN	NaN	NaN	NaN	NaN	NaN	NaN	NaN	NaN	NaN	NaN	NaN	NaN	NaN	NaN	NaN	NaN	NaN	NaN	NaN	NaN	NaN	NaN
FBN1_AWGTPCEMCPAVNTSEYK_N7H4F0S0G0	Yes		NaN	NaN	NaN	NaN	NaN	NaN	NaN	NaN	NaN	NaN	NaN	NaN	NaN	NaN	NaN	NaN	NaN	NaN	NaN	NaN	NaN	NaN	NaN	NaN	NaN	NaN	NaN	NaN	NaN	NaN	NaN	NaN	NaN	NaN	NaN	NaN	NaN	NaN	NaN	NaN	NaN	NaN	NaN	NaN	NaN	NaN	NaN
FBN1_AWGTPCEMCPAVNTSEYK_N4H3F0S2G0	Yes		NaN	NaN	NaN	NaN	NaN	NaN	NaN	NaN	NaN	NaN	NaN	NaN	NaN	NaN	NaN	NaN	NaN	NaN	NaN	NaN	NaN	NaN	NaN	NaN	NaN	NaN	NaN	NaN	NaN	NaN	NaN	NaN	NaN	NaN	NaN	NaN	NaN	NaN	NaN	NaN	NaN	NaN	NaN	NaN	NaN	NaN	NaN
FBN1_AWGTPCEMCPAVNTSEYK_N4H4F3S0G0	Yes		NaN	NaN	NaN	NaN	NaN	NaN	NaN	NaN	NaN	NaN	NaN	NaN	NaN	NaN	NaN	NaN	NaN	NaN	NaN	NaN	NaN	NaN	NaN	NaN	NaN	NaN	NaN	NaN	NaN	NaN	NaN	NaN	NaN	NaN	NaN	NaN	NaN	NaN	NaN	NaN	NaN	NaN	NaN	NaN	NaN	NaN	NaN
FBN1_AWGTPCEMCPAVNTSEYK_N5H4F3S0G0	Yes		NaN	NaN	NaN	1.21917	-0.276823	-0.366218	NaN	NaN	NaN	NaN	NaN	NaN	NaN	NaN	NaN	NaN	NaN	NaN	0.605357	1.02465	0.990593	NaN	NaN	NaN	NaN	NaN	NaN	NaN	NaN	NaN	NaN	NaN	NaN	-0.817092	1.10834	-0.00968052	NaN	NaN	NaN	NaN	NaN	NaN	NaN	NaN	NaN	NaN	NaN
FBN1_AWGTPCEMCPAVNTSEYK_N4H4F0S1G0	Yes		NaN	NaN	NaN	NaN	NaN	NaN	NaN	NaN	NaN	NaN	NaN	NaN	NaN	NaN	NaN	NaN	NaN	NaN	NaN	NaN	NaN	NaN	NaN	NaN	NaN	NaN	NaN	NaN	NaN	NaN	NaN	NaN	NaN	NaN	NaN	NaN	NaN	NaN	NaN	NaN	NaN	NaN	NaN	NaN	NaN	NaN	NaN
FBN1_AWGTPCEMCPAVNTSEYK_N8H3F0S0G0	Yes		NaN	NaN	NaN	0.73488	-0.325379	0.0933724	NaN	NaN	NaN	NaN	NaN	NaN	NaN	NaN	NaN	NaN	NaN	NaN	0.372552	0.0455194	0.231212	NaN	NaN	NaN	NaN	NaN	NaN	-0.0487152	0.682966	0.0741017	NaN	NaN	NaN	-0.90273	1.27958	-0.349799	NaN	NaN	NaN	NaN	NaN	NaN	NaN	NaN	NaN	NaN	NaN
FBN1_AWGTPCEMCPAVNTSEYK_N4H5F1S1G0	Yes		-0.700629	-0.904117	-0.389806	NaN	NaN	NaN	NaN	NaN	NaN	NaN	NaN	NaN	NaN	NaN	NaN	NaN	NaN	NaN	NaN	NaN	NaN	NaN	NaN	NaN	NaN	NaN	NaN	NaN	NaN	NaN	NaN	NaN	NaN	NaN	NaN	NaN	NaN	NaN	NaN	-0.0632073	0.488602	0.510356	NaN	NaN	NaN	NaN	NaN
FBN1_AWGTPCEMCPAVNTSEYK_N5H6F1S0G0	Yes		NaN	NaN	NaN	NaN	NaN	NaN	NaN	NaN	NaN	NaN	NaN	NaN	NaN	NaN	NaN	NaN	NaN	NaN	NaN	NaN	NaN	NaN	NaN	NaN	NaN	NaN	NaN	-0.0150661	1.01619	0.267586	NaN	NaN	NaN	NaN	NaN	NaN	NaN	NaN	NaN	-0.851764	-0.0228572	-0.0126493	NaN	NaN	NaN	NaN	NaN
FBN1_AWGTPCEMCPAVNTSEYK_N4H5F1S0G0	Yes		NaN	NaN	NaN	NaN	NaN	NaN	NaN	NaN	NaN	NaN	NaN	NaN	NaN	NaN	NaN	NaN	NaN	NaN	0.437807	0.572857	0.427426	NaN	NaN	NaN	NaN	NaN	NaN	NaN	NaN	NaN	NaN	NaN	NaN	NaN	NaN	NaN	NaN	NaN	NaN	NaN	NaN	NaN	NaN	NaN	NaN	NaN	NaN
FBN1_AWGTPCEMCPAVNTSEYK_N5H5F2S1G0	Yes		0.993699	0.151471	0.54502	NaN	NaN	NaN	NaN	NaN	NaN	NaN	NaN	NaN	NaN	NaN	NaN	NaN	NaN	NaN	NaN	NaN	NaN	NaN	NaN	NaN	NaN	NaN	NaN	NaN	NaN	NaN	NaN	NaN	NaN	NaN	NaN	NaN	NaN	NaN	NaN	NaN	NaN	NaN	NaN	NaN	NaN	NaN	NaN
FBN1_AWGTPCEMCPAVNTSEYK_N5H5F2S0G0	Yes		-0.195087	-0.521042	-0.759947	NaN	NaN	NaN	NaN	NaN	NaN	NaN	NaN	NaN	NaN	NaN	NaN	NaN	NaN	NaN	NaN	NaN	NaN	NaN	NaN	NaN	NaN	NaN	NaN	NaN	NaN	NaN	NaN	NaN	NaN	-0.30575	0.251734	0.285458	NaN	NaN	NaN	NaN	NaN	NaN	NaN	NaN	NaN	NaN	NaN
FBN1_AWGTPCEMCPAVNTSEYK_N4H4F2S1G0	Yes		NaN	NaN	NaN	NaN	NaN	NaN	NaN	NaN	NaN	NaN	NaN	NaN	NaN	NaN	NaN	NaN	NaN	NaN	NaN	NaN	NaN	NaN	NaN	NaN	NaN	NaN	NaN	NaN	NaN	NaN	NaN	NaN	NaN	NaN	NaN	NaN	NaN	NaN	NaN	NaN	NaN	NaN	NaN	NaN	NaN	NaN	NaN
FBN1_AWGTPCEMCPAVNTSEYK_N5H5F0S2G0	Yes		0.316994	-0.0919633	-0.205751	NaN	NaN	NaN	NaN	NaN	NaN	NaN	NaN	NaN	NaN	NaN	NaN	NaN	NaN	NaN	NaN	NaN	NaN	NaN	NaN	NaN	NaN	NaN	NaN	NaN	NaN	NaN	NaN	NaN	NaN	NaN	NaN	NaN	NaN	NaN	NaN	NaN	NaN	NaN	NaN	NaN	NaN	NaN	NaN
FBN1_AWGTPCEMCPAVNTSEYK_N3H4F1S0G0	Yes		NaN	NaN	NaN	NaN	NaN	NaN	NaN	NaN	NaN	NaN	NaN	NaN	NaN	NaN	NaN	-0.404559	0.351894	0.560862	NaN	NaN	NaN	NaN	NaN	NaN	NaN	NaN	NaN	NaN	NaN	NaN	NaN	NaN	NaN	NaN	NaN	NaN	NaN	NaN	NaN	NaN	NaN	NaN	NaN	NaN	NaN	NaN	NaN
FBN1_AWGTPCEMCPAVNTSEYK_N5H6F3S0G0	Yes		NaN	NaN	NaN	NaN	NaN	NaN	NaN	NaN	NaN	NaN	NaN	NaN	NaN	NaN	NaN	NaN	NaN	NaN	NaN	NaN	NaN	NaN	NaN	NaN	NaN	NaN	NaN	NaN	NaN	NaN	NaN	NaN	NaN	NaN	NaN	NaN	NaN	NaN	NaN	NaN	NaN	NaN	NaN	NaN	NaN	NaN	NaN
FBN1_AWGTPCEMCPAVNTSEYK_N3H5F3S0G0	Yes		NaN	NaN	NaN	NaN	NaN	NaN	NaN	NaN	NaN	-0.626339	-0.631404	0.139766	NaN	NaN	NaN	-0.146064	0.112661	0.283942	-0.36505	0.194664	0.31927	-0.312701	0.386928	0.154952	NaN	NaN	NaN	0.158379	0.172492	0.0674649	NaN	NaN	NaN	-0.992848	0.719208	0.242371	-0.360647	-0.161411	0.392897	NaN	NaN	NaN	NaN	NaN	NaN	-0.487558	0.135181
FBN1_AWGTPCEMCPAVNTSEYK_N4H6F0S1G0	Yes		0.537537	-1.10866	0.0611702	NaN	NaN	NaN	NaN	NaN	NaN	NaN	NaN	NaN	NaN	NaN	NaN	NaN	NaN	NaN	NaN	NaN	NaN	NaN	NaN	NaN	NaN	NaN	NaN	NaN	NaN	NaN	NaN	NaN	NaN	NaN	NaN	NaN	NaN	NaN	NaN	NaN	NaN	NaN	NaN	NaN	NaN	NaN	NaN
FBN1_AWGTPCEMCPAVNTSEYK_N2H12F0S0G0	Yes		-0.198815	-0.393512	-0.198347	NaN	NaN	NaN	NaN	NaN	NaN	NaN	NaN	NaN	NaN	NaN	NaN	NaN	NaN	NaN	NaN	NaN	NaN	NaN	NaN	NaN	NaN	NaN	NaN	NaN	NaN	NaN	NaN	NaN	NaN	NaN	NaN	NaN	NaN	NaN	NaN	NaN	NaN	NaN	NaN	NaN	NaN	NaN	NaN
FBN1_AWGTPCEMCPAVNTSEYK_N6H5F0S0G0	Yes		NaN	NaN	NaN	NaN	NaN	NaN	NaN	NaN	NaN	NaN	NaN	NaN	NaN	NaN	NaN	NaN	NaN	NaN	NaN	NaN	NaN	NaN	NaN	NaN	NaN	NaN	NaN	NaN	NaN	NaN	NaN	NaN	NaN	NaN	NaN	NaN	NaN	NaN	NaN	NaN	NaN	NaN	NaN	NaN	NaN	NaN	NaN
FBN1_AWGTPCEMCPAVNTSEYK_N4H6F0S0G0	Yes		NaN	NaN	NaN	NaN	NaN	NaN	NaN	NaN	NaN	NaN	NaN	NaN	NaN	NaN	NaN	NaN	NaN	NaN	NaN	NaN	NaN	NaN	NaN	NaN	NaN	NaN	NaN	NaN	NaN	NaN	NaN	NaN	NaN	NaN	NaN	NaN	NaN	NaN	NaN	NaN	NaN	NaN	NaN	NaN	NaN	NaN	NaN
FBN1_AWGTPCEMCPAVNTSEYK_N3H6F1S1G0	Yes		NaN	NaN	NaN	NaN	NaN	NaN	NaN	NaN	NaN	NaN	NaN	NaN	NaN	NaN	NaN	NaN	NaN	NaN	NaN	NaN	NaN	NaN	NaN	NaN	NaN	NaN	NaN	NaN	NaN	NaN	NaN	NaN	NaN	NaN	NaN	NaN	NaN	NaN	NaN	NaN	NaN	NaN	NaN	NaN	NaN	NaN	NaN
FBN1_AWGTPCEMCPAVNTSEYK_N4H5F3S0G0	Yes		-1.10606	-0.815181	-0.830495	0.98839	0.00194307	-0.277952	NaN	NaN	NaN	NaN	NaN	NaN	NaN	NaN	NaN	-0.494452	-0.00146052	-0.33261	NaN	NaN	NaN	NaN	NaN	NaN	NaN	NaN	NaN	NaN	NaN	NaN	NaN	NaN	NaN	-0.615071	0.943851	0.42093	NaN	NaN	NaN	-0.285941	0.00145226	-0.605957	NaN	NaN	NaN	0.0428088	0.0441788
FBN1_AWGTPCEMCPAVNTSEYK_N5H5F0S1G0	Yes		-0.65447	-1.00008	-0.752196	NaN	NaN	NaN	NaN	NaN	NaN	NaN	NaN	NaN	NaN	NaN	NaN	NaN	NaN	NaN	NaN	NaN	NaN	NaN	NaN	NaN	NaN	NaN	NaN	NaN	NaN	NaN	NaN	NaN	NaN	NaN	NaN	NaN	NaN	NaN	NaN	NaN	NaN	NaN	NaN	NaN	NaN	NaN	NaN
FBN1_AWGTPCEMCPAVNTSEYK_N5H5F0S0G0	Yes		NaN	NaN	NaN	NaN	NaN	NaN	NaN	NaN	NaN	NaN	NaN	NaN	NaN	NaN	NaN	NaN	NaN	NaN	NaN	NaN	NaN	NaN	NaN	NaN	NaN	NaN	NaN	NaN	NaN	NaN	NaN	NaN	NaN	NaN	NaN	NaN	NaN	NaN	NaN	NaN	NaN	NaN	NaN	NaN	NaN	NaN	NaN
FBN1_AWGTPCEMCPAVNTSEYK_N5H6F0S0G0	Yes		NaN	NaN	NaN	NaN	NaN	NaN	NaN	NaN	NaN	NaN	NaN	NaN	NaN	NaN	NaN	NaN	NaN	NaN	NaN	NaN	NaN	NaN	NaN	NaN	NaN	NaN	NaN	NaN	NaN	NaN	NaN	NaN	NaN	NaN	NaN	NaN	NaN	NaN	NaN	NaN	NaN	NaN	NaN	NaN	NaN	NaN	NaN
FBN1_TAIFAFNISHVSNK_N7H6F0S0G0	Yes		NaN	NaN	NaN	NaN	NaN	NaN	NaN	NaN	NaN	-0.25818	-0.206756	-0.280369	NaN	NaN	NaN	NaN	NaN	NaN	NaN	NaN	NaN	NaN	NaN	NaN	NaN	NaN	NaN	NaN	NaN	NaN	NaN	NaN	NaN	NaN	NaN	NaN	NaN	NaN	NaN	NaN	NaN	NaN	NaN	NaN	NaN	NaN	NaN
ITGB8_NYAIIKPIGFNETAK_N2H6F0S0G0	Yes		NaN	NaN	NaN	NaN	NaN	NaN	NaN	NaN	NaN	NaN	NaN	NaN	-0.466764	0.0336223	0.0359202	NaN	NaN	NaN	0.359756	-0.170757	0.0603885	-0.39861	0.659486	0.862968	NaN	NaN	NaN	NaN	NaN	NaN	NaN	NaN	NaN	NaN	NaN	NaN	NaN	NaN	NaN	NaN	NaN	NaN	NaN	NaN	NaN	NaN	NaN
ITGB8_NYAIIKPIGFNETAK_N6H4F0S0G0	Yes		NaN	NaN	NaN	NaN	NaN	NaN	NaN	NaN	NaN	-0.772897	-0.693629	0.704787	NaN	NaN	NaN	NaN	NaN	NaN	NaN	NaN	NaN	NaN	NaN	NaN	NaN	NaN	NaN	NaN	NaN	NaN	NaN	NaN	NaN	NaN	NaN	NaN	NaN	NaN	NaN	NaN	NaN	NaN	NaN	NaN	NaN	NaN	NaN
ITGB8_NYAIIKPIGFNETAK_N6H3F0S0G0	Yes		NaN	NaN	NaN	NaN	NaN	NaN	NaN	NaN	NaN	NaN	NaN	NaN	NaN	NaN	NaN	NaN	NaN	NaN	NaN	NaN	NaN	NaN	NaN	NaN	NaN	NaN	NaN	NaN	NaN	NaN	NaN	NaN	NaN	NaN	NaN	NaN	NaN	NaN	NaN	NaN	NaN	NaN	NaN	NaN	NaN	NaN	NaN
ITGB8_NYAIIKPIGFNETAK_N2H9F0S0G0	Yes		0.0935877	0.120943	0.53355	NaN	NaN	NaN	NaN	NaN	NaN	-0.623383	-0.836198	0.409732	NaN	NaN	NaN	NaN	NaN	NaN	NaN	NaN	NaN	NaN	NaN	NaN	NaN	NaN	NaN	NaN	NaN	NaN	NaN	NaN	NaN	NaN	NaN	NaN	NaN	NaN	NaN	NaN	NaN	NaN	NaN	NaN	NaN	NaN	NaN
ITGB8_NYAIIKPIGFNETAK_N2H8F0S0G0	Yes		-0.452854	-0.32406	-0.39883	NaN	NaN	NaN	NaN	NaN	NaN	-0.332741	-0.969477	0.130433	-0.370761	0.128325	-0.176265	-0.120809	-0.60843	0.656636	-0.163389	-0.171477	0.129149	-0.306864	0.909844	0.328841	-0.525932	-0.212606	-0.616235	NaN	NaN	NaN	NaN	NaN	NaN	NaN	NaN	NaN	NaN	NaN	NaN	NaN	NaN	NaN	0.394911	-0.0230806	-0.0608234	NaN	NaN
ITGB8_NYAIIKPIGFNETAK_N5H3F0S0G0	Yes		NaN	NaN	NaN	NaN	NaN	NaN	NaN	NaN	NaN	NaN	NaN	NaN	NaN	NaN	NaN	NaN	NaN	NaN	NaN	NaN	NaN	NaN	NaN	NaN	NaN	NaN	NaN	NaN	NaN	NaN	NaN	NaN	NaN	NaN	NaN	NaN	NaN	NaN	NaN	NaN	NaN	NaN	NaN	NaN	NaN	NaN	NaN
ITGB8_NYAIIKPIGFNETAK_N2H7F0S0G0	Yes		-0.43738	-0.206557	-0.374559	NaN	NaN	NaN	-0.296248	-0.145956	0.267028	NaN	NaN	NaN	-0.545726	-0.212155	0.125967	NaN	NaN	NaN	-0.0802461	0.190926	0.339325	-0.16161	0.100042	-0.519967	0.173456	-0.251738	-0.161509	NaN	NaN	NaN	0.310065	-0.159422	-0.35445	NaN	NaN	NaN	NaN	NaN	NaN	NaN	NaN	NaN	NaN	NaN	NaN	NaN	NaN
ITGB8_NYAIIKPIGFNETAK_N5H4F0S0G0	Yes		NaN	NaN	NaN	NaN	NaN	NaN	-0.217415	-0.256626	0.377966	NaN	NaN	NaN	NaN	NaN	NaN	NaN	NaN	NaN	NaN	NaN	NaN	NaN	NaN	NaN	NaN	NaN	NaN	NaN	NaN	NaN	NaN	NaN	NaN	NaN	NaN	NaN	NaN	NaN	NaN	NaN	NaN	NaN	NaN	NaN	NaN	NaN	NaN
ITGB8_VQVENQVQGIYFNITAICPDGSR_N2H6F0S0G0	Yes		NaN	NaN	NaN	NaN	NaN	NaN	NaN	NaN	NaN	NaN	NaN	NaN	NaN	NaN	NaN	NaN	NaN	NaN	NaN	NaN	NaN	NaN	NaN	NaN	NaN	NaN	NaN	NaN	NaN	NaN	NaN	NaN	NaN	NaN	NaN	NaN	NaN	NaN	NaN	NaN	NaN	NaN	NaN	NaN	NaN	NaN	NaN
ITGB8_VQVENQVQGIYFNITAICPDGSR_N6H4F0S0G0	Yes		NaN	NaN	NaN	NaN	NaN	NaN	NaN	NaN	NaN	NaN	NaN	NaN	NaN	NaN	NaN	NaN	NaN	NaN	NaN	NaN	NaN	NaN	NaN	NaN	NaN	NaN	NaN	NaN	NaN	NaN	NaN	NaN	NaN	NaN	NaN	NaN	-0.365297	-0.0247608	0.401454	NaN	NaN	NaN	NaN	NaN	NaN	NaN	NaN
ITGB8_VQVENQVQGIYFNITAICPDGSR_N7H6F1S0G0	Yes		NaN	NaN	NaN	NaN	NaN	NaN	NaN	NaN	NaN	NaN	NaN	NaN	NaN	NaN	NaN	NaN	NaN	NaN	NaN	NaN	NaN	NaN	NaN	NaN	NaN	NaN	NaN	NaN	NaN	NaN	NaN	NaN	NaN	NaN	NaN	NaN	NaN	NaN	NaN	NaN	NaN	NaN	NaN	NaN	NaN	NaN	NaN
ITGB8_VQVENQVQGIYFNITAICPDGSR_N6H3F0S0G0	Yes		NaN	NaN	NaN	NaN	NaN	NaN	NaN	NaN	NaN	NaN	NaN	NaN	NaN	NaN	NaN	NaN	NaN	NaN	NaN	NaN	NaN	NaN	NaN	NaN	NaN	NaN	NaN	NaN	NaN	NaN	NaN	NaN	NaN	NaN	NaN	NaN	NaN	NaN	NaN	NaN	NaN	NaN	NaN	NaN	NaN	NaN	NaN
RCN1_VVRPDSELGERPPEDNQSFQYDHEAFLGK_N2H4F1S0G0	Yes		NaN	NaN	NaN	NaN	NaN	NaN	NaN	NaN	NaN	0.0243377	0.513602	0.392444	-0.456927	-0.166126	0.271094	NaN	NaN	NaN	NaN	NaN	NaN	NaN	NaN	NaN	0.0728583	-0.549667	-0.0381748	NaN	NaN	NaN	NaN	NaN	NaN	NaN	NaN	NaN	NaN	NaN	NaN	NaN	NaN	NaN	NaN	NaN	NaN	NaN	NaN
RCN1_VVRPDSELGERPPEDNQSFQYDHEAFLGK_N2H6F0S0G0	Yes	group5	0.203243	-0.157119	0.00497221	-0.636649	0.482018	-0.657476	-0.691718	-0.279654	-0.291422	0.190949	-0.181061	0.189112	-0.110627	-0.252455	0.377065	0.211293	-0.116793	0.0765407	-1.14274	-0.154899	-0.252959	0.0250124	-0.125246	-0.362793	-0.38037	-0.372389	-0.630827	-0.386839	-0.286609	-0.678905	-0.139158	0.0639343	-0.185425	-0.832904	-0.730308	-0.402283	-0.127654	-0.565391	-0.192901	-0.0172351	-0.390412	-0.255041	0.505718	-0.205877	-0.169147	0.0089631	-0.027121
RCN1_VVRPDSELGERPPEDNQSFQYDHEAFLGK_N3H3F1S0G0	Yes	group5	-0.519413	0.0876166	-0.717329	-0.066155	0.837896	0.349532	-0.00963086	0.279897	-0.323897	0.0998313	-0.0233843	0.305565	0.518147	-0.16789	-0.0128219	-0.24138	-0.0374144	-0.0604813	-0.208696	-0.213037	-0.234701	-0.112546	0.0201295	-0.076567	-0.145668	-0.443653	-0.121627	0.114041	-0.443035	-0.314149	-0.663032	0.753715	-0.22341	-0.572356	-0.415865	-0.292582	-0.162394	0.114094	0.312347	0.134205	-0.168621	-0.147903	-0.591575	-0.484981	-0.571655	0.246159	0.10715
RCN1_VVRPDSELGERPPEDNQSFQYDHEAFLGK_N2H8F0S0G0	Yes		0.317518	-0.384889	0.227573	NaN	NaN	NaN	-0.0841773	0.297535	0.104996	-0.336226	-0.51113	-0.903511	0.824968	0.0576788	0.162725	NaN	NaN	NaN	NaN	NaN	NaN	NaN	NaN	NaN	NaN	NaN	NaN	NaN	NaN	NaN	NaN	NaN	NaN	NaN	NaN	NaN	NaN	NaN	NaN	0.472882	-0.396093	-0.135704	NaN	NaN	NaN	-0.0673888	0.0489792
RCN1_VVRPDSELGERPPEDNQSFQYDHEAFLGK_N5H3F0S0G0	Yes		NaN	NaN	NaN	NaN	NaN	NaN	NaN	NaN	NaN	NaN	NaN	NaN	NaN	NaN	NaN	NaN	NaN	NaN	NaN	NaN	NaN	NaN	NaN	NaN	NaN	NaN	NaN	NaN	NaN	NaN	NaN	NaN	NaN	NaN	NaN	NaN	NaN	NaN	NaN	NaN	NaN	NaN	NaN	NaN	NaN	NaN	NaN
RCN1_VVRPDSELGERPPEDNQSFQYDHEAFLGK_N4H4F2S0G0	Yes		NaN	NaN	NaN	NaN	NaN	NaN	NaN	NaN	NaN	NaN	NaN	NaN	NaN	NaN	NaN	NaN	NaN	NaN	NaN	NaN	NaN	NaN	NaN	NaN	NaN	NaN	NaN	NaN	NaN	NaN	NaN	NaN	NaN	NaN	NaN	NaN	NaN	NaN	NaN	NaN	NaN	NaN	NaN	NaN	NaN	NaN	NaN
RCN1_VVRPDSELGERPPEDNQSFQYDHEAFLGK_N7H6F0S0G0	Yes		NaN	NaN	NaN	NaN	NaN	NaN	NaN	NaN	NaN	NaN	NaN	NaN	NaN	NaN	NaN	NaN	NaN	NaN	NaN	NaN	NaN	NaN	NaN	NaN	NaN	NaN	NaN	NaN	NaN	NaN	NaN	NaN	NaN	NaN	NaN	NaN	NaN	NaN	NaN	NaN	NaN	NaN	NaN	NaN	NaN	0.107994	0.0955091
RCN1_VVRPDSELGERPPEDNQSFQYDHEAFLGK_N4H3F1S0G0	Yes	group5	0.187383	0.260844	0.0776241	-0.27924	0.278639	-0.142342	0.21837	0.768776	0.387034	0.477486	0.0976062	0.341261	0.160758	-0.225026	-0.723436	-0.191508	-0.0810026	0.275428	0.24456	-0.585908	-0.463168	-0.277528	0.0908002	-0.322967	-0.102556	-0.398467	-0.209391	0.271877	0.0240533	-0.0321956	-0.0781044	0.294249	-0.183255	-0.594057	0.0370923	0.0639469	-0.565429	-0.479221	-0.0418112	-0.00117162	-0.270711	0.275445	-0.21705	0.23004	0.0677176	0.131404	0.0234973
RCN1_VVRPDSELGERPPEDNQSFQYDHEAFLGK_N5H4F3S0G0	Yes		NaN	NaN	NaN	NaN	NaN	NaN	NaN	NaN	NaN	NaN	NaN	NaN	NaN	NaN	NaN	NaN	NaN	NaN	NaN	NaN	NaN	NaN	NaN	NaN	NaN	NaN	NaN	NaN	NaN	NaN	NaN	NaN	NaN	NaN	NaN	NaN	NaN	NaN	NaN	NaN	NaN	NaN	NaN	NaN	NaN	NaN	NaN
RCN1_VVRPDSELGERPPEDNQSFQYDHEAFLGK_N5H6F4S0G0	Yes		NaN	NaN	NaN	NaN	NaN	NaN	NaN	NaN	NaN	NaN	NaN	NaN	NaN	NaN	NaN	NaN	NaN	NaN	NaN	NaN	NaN	NaN	NaN	NaN	NaN	NaN	NaN	NaN	NaN	NaN	NaN	NaN	NaN	NaN	NaN	NaN	NaN	NaN	NaN	NaN	NaN	NaN	NaN	NaN	NaN	0.0826941	0.186348
RCN1_VVRPDSELGERPPEDNQSFQYDHEAFLGK_N4H3F0S1G0	Yes		NaN	NaN	NaN	-0.22164	0.199458	0.237946	NaN	NaN	NaN	0.268884	0.277613	0.601441	NaN	NaN	NaN	0.243288	0.35145	0.671854	NaN	NaN	NaN	NaN	NaN	NaN	NaN	NaN	NaN	-0.112324	-0.133706	-0.489264	NaN	NaN	NaN	NaN	NaN	NaN	NaN	NaN	NaN	NaN	NaN	NaN	NaN	NaN	NaN	NaN	NaN
RCN1_VVRPDSELGERPPEDNQSFQYDHEAFLGK_N4H5F4S0G0	Yes		NaN	NaN	NaN	NaN	NaN	NaN	NaN	NaN	NaN	NaN	NaN	NaN	NaN	NaN	NaN	NaN	NaN	NaN	NaN	NaN	NaN	NaN	NaN	NaN	NaN	NaN	NaN	NaN	NaN	NaN	NaN	NaN	NaN	-0.30138	0.463656	0.0929327	NaN	NaN	NaN	NaN	NaN	NaN	NaN	NaN	NaN	NaN	NaN
RCN1_VVRPDSELGERPPEDNQSFQYDHEAFLGK_N3H5F1S0G0	Yes		NaN	NaN	NaN	NaN	NaN	NaN	NaN	NaN	NaN	NaN	NaN	NaN	NaN	NaN	NaN	NaN	NaN	NaN	NaN	NaN	NaN	NaN	NaN	NaN	NaN	NaN	NaN	NaN	NaN	NaN	NaN	NaN	NaN	NaN	NaN	NaN	NaN	NaN	NaN	0.402498	0.0470432	-0.34931	NaN	NaN	NaN	NaN	NaN
RCN1_VVRPDSELGERPPEDNQSFQYDHEAFLGK_N3H3F2S0G0	Yes		NaN	NaN	NaN	-0.107255	0.266362	-0.135438	NaN	NaN	NaN	0.00272581	-0.0633914	0.502133	0.59996	-0.254899	-0.145273	NaN	NaN	NaN	NaN	NaN	NaN	NaN	NaN	NaN	NaN	NaN	NaN	NaN	NaN	NaN	-0.0622768	0.464174	0.00156808	NaN	NaN	NaN	0.103337	-0.0840448	-0.255121	0.063097	-0.327475	-0.00869985	NaN	NaN	NaN	NaN	NaN
RCN1_VVRPDSELGERPPEDNQSFQYDHEAFLGK_N4H4F0S0G0	Yes		NaN	NaN	NaN	NaN	NaN	NaN	NaN	NaN	NaN	NaN	NaN	NaN	NaN	NaN	NaN	NaN	NaN	NaN	NaN	NaN	NaN	NaN	NaN	NaN	NaN	NaN	NaN	NaN	NaN	NaN	NaN	NaN	NaN	NaN	NaN	NaN	NaN	NaN	NaN	NaN	NaN	NaN	NaN	NaN	NaN	NaN	NaN
RCN1_VVRPDSELGERPPEDNQSFQYDHEAFLGK_N5H3F1S0G0	Yes		NaN	NaN	NaN	-0.483929	-0.327934	0.264847	-0.258638	0.887562	0.230657	0.129448	0.20067	0.254411	0.0246263	0.336063	-0.586681	-0.0478465	0.0474594	-0.109401	0.326845	-0.445547	-0.238557	-0.0690467	0.141595	-0.240355	NaN	NaN	NaN	0.127107	0.186686	-0.329421	-0.450198	0.0892048	-0.386368	-0.869967	0.247803	0.206265	-0.483603	-0.317507	0.432702	-0.561813	0.418591	0.739307	-0.226482	-0.0661459	-0.614756	-0.296467	-0.0101176
RCN1_VVRPDSELGERPPEDNQSFQYDHEAFLGK_N2H5F1S0G0	Yes		-0.402322	0.331634	-0.610931	-0.646932	0.357826	-0.355977	NaN	NaN	NaN	-0.545731	0.0657004	0.214639	-0.431438	-0.328755	-0.192827	NaN	NaN	NaN	-0.511963	-0.539303	-0.315143	0.0277766	-0.312477	-0.271721	-0.0310674	-0.16471	-0.0349287	NaN	NaN	NaN	NaN	NaN	NaN	0.0189978	-0.602605	-0.319145	-0.333572	-0.381582	-0.313207	0.321503	-0.0549373	-0.00401817	-0.336729	-0.39947	-0.670169	0.270511	-0.246588
RCN1_VVRPDSELGERPPEDNQSFQYDHEAFLGK_N3H4F2S0G0	Yes		NaN	NaN	NaN	NaN	NaN	NaN	NaN	NaN	NaN	NaN	NaN	NaN	NaN	NaN	NaN	NaN	NaN	NaN	NaN	NaN	NaN	NaN	NaN	NaN	-0.149224	-0.0340602	-0.137643	NaN	NaN	NaN	NaN	NaN	NaN	NaN	NaN	NaN	NaN	NaN	NaN	NaN	NaN	NaN	NaN	NaN	NaN	NaN	NaN
RCN1_VVRPDSELGERPPEDNQSFQYDHEAFLGK_N5H4F2S0G0	Yes		NaN	NaN	NaN	NaN	NaN	NaN	NaN	NaN	NaN	NaN	NaN	NaN	NaN	NaN	NaN	NaN	NaN	NaN	NaN	NaN	NaN	NaN	NaN	NaN	NaN	NaN	NaN	NaN	NaN	NaN	NaN	NaN	NaN	NaN	NaN	NaN	NaN	NaN	NaN	NaN	NaN	NaN	NaN	NaN	NaN	NaN	NaN
RCN1_VVRPDSELGERPPEDNQSFQYDHEAFLGK_N3H4F1S0G0	Yes		NaN	NaN	NaN	NaN	NaN	NaN	NaN	NaN	NaN	NaN	NaN	NaN	0.196002	-0.221516	-0.417465	0.124541	-0.12742	0.14862	NaN	NaN	NaN	NaN	NaN	NaN	-0.205335	-0.517502	-0.657976	NaN	NaN	NaN	NaN	NaN	NaN	NaN	NaN	NaN	NaN	NaN	NaN	-0.0812626	-0.327795	-0.0404557	NaN	NaN	NaN	0.43633	-0.0423277
RCN1_VVRPDSELGERPPEDNQSFQYDHEAFLGK_N3H3F0S0G0	Yes		NaN	NaN	NaN	NaN	NaN	NaN	NaN	NaN	NaN	-0.0792707	-0.374549	-0.207576	NaN	NaN	NaN	NaN	NaN	NaN	NaN	NaN	NaN	NaN	NaN	NaN	NaN	NaN	NaN	NaN	NaN	NaN	NaN	NaN	NaN	NaN	NaN	NaN	NaN	NaN	NaN	NaN	NaN	NaN	NaN	NaN	NaN	NaN	NaN
RCN1_VVRPDSELGERPPEDNQSFQYDHEAFLGK_N6H3F0S0G0	Yes		NaN	NaN	NaN	NaN	NaN	NaN	0.0334764	0.308241	0.036305	0.119631	-0.617048	-0.763734	NaN	NaN	NaN	NaN	NaN	NaN	NaN	NaN	NaN	NaN	NaN	NaN	NaN	NaN	NaN	-0.0499167	0.246112	-0.224301	NaN	NaN	NaN	NaN	NaN	NaN	NaN	NaN	NaN	NaN	NaN	NaN	NaN	NaN	NaN	NaN	NaN
RCN1_VVRPDSELGERPPEDNQSFQYDHEAFLGK_N4H5F3S0G0	Yes		NaN	NaN	NaN	NaN	NaN	NaN	NaN	NaN	NaN	NaN	NaN	NaN	NaN	NaN	NaN	NaN	NaN	NaN	NaN	NaN	NaN	NaN	NaN	NaN	NaN	NaN	NaN	NaN	NaN	NaN	NaN	NaN	NaN	NaN	NaN	NaN	NaN	NaN	NaN	NaN	NaN	NaN	NaN	NaN	NaN	NaN	NaN
RCN1_VVRPDSELGERPPEDNQSFQYDHEAFLGK_N2H3F1S0G0	Yes	group5	0.0230553	-0.507464	-0.554946	-0.497008	0.802417	-0.205681	-0.766882	0.344374	-0.436546	-0.465448	-0.129228	0.0119295	-1.02956	-0.413178	0.779418	-0.71148	-0.151789	0.0465515	0.0481316	0.0383093	0.528131	-0.413901	0.281916	0.261107	-0.0550367	-0.237896	-0.2646	-0.674798	-0.26909	-0.695869	-0.749267	-0.327355	-0.407299	0.344385	-0.815052	-0.141216	-0.239838	-0.127735	-0.205464	-0.293202	-1.42606	-0.321727	-1.02688	-0.178717	-0.687177	0.690519	0.175824
RCN1_VVRPDSELGERPPEDNQSFQYDHEAFLGK_N3H4F0S1G0	Yes		NaN	NaN	NaN	NaN	NaN	NaN	NaN	NaN	NaN	NaN	NaN	NaN	NaN	NaN	NaN	NaN	NaN	NaN	NaN	NaN	NaN	NaN	NaN	NaN	NaN	NaN	NaN	NaN	NaN	NaN	NaN	NaN	NaN	NaN	NaN	NaN	NaN	NaN	NaN	NaN	NaN	NaN	0.0197149	0.312563	-0.200618	NaN	NaN
RCN1_VVRPDSELGERPPEDNQSFQYDHEAFLGK_N2H5F0S0G0	Yes	group5	-0.151703	0.000220325	-0.397304	-0.578767	0.52883	-0.203807	-1.39173	0.553201	-0.739758	-0.422988	0.213485	0.0470205	-0.882912	-0.278497	0.0317597	0.0409572	-0.125697	0.222554	-0.300726	-0.0206636	0.00641035	-0.153733	-0.0975226	-0.252335	0.190078	-0.489393	-0.432366	-0.437514	-0.725855	-0.853382	-0.729232	-0.162643	-0.416427	-0.335436	-0.674971	-0.718439	-0.176632	0.0959783	-0.344655	0.112393	-0.438974	-0.204362	-0.1568	0.0390696	-0.245636	-0.0494407	0.172247
RCN1_VVRPDSELGERPPEDNQSFQYDHEAFLGK_N2H7F0S0G0	Yes		NaN	NaN	NaN	NaN	NaN	NaN	NaN	NaN	NaN	-0.195076	-0.436462	-0.517267	0.434083	-0.162843	0.216788	-0.0758252	-0.539504	0.183	NaN	NaN	NaN	0.212091	-0.0439687	-0.246804	-0.453949	-0.365969	-0.30431	0.0107771	-0.00147675	-0.125275	NaN	NaN	NaN	-0.526646	-0.0798645	0.0975326	-0.095866	0.0228587	0.199685	0.424033	0.395097	0.195295	0.157698	-0.068464	-0.383939	0.214984	-0.0482436
RCN1_VVRPDSELGERPPEDNQSFQYDHEAFLGK_N5H4F0S0G0	Yes		NaN	NaN	NaN	-0.716653	-0.0594269	-0.114869	NaN	NaN	NaN	NaN	NaN	NaN	NaN	NaN	NaN	NaN	NaN	NaN	NaN	NaN	NaN	NaN	NaN	NaN	NaN	NaN	NaN	NaN	NaN	NaN	NaN	NaN	NaN	NaN	NaN	NaN	NaN	NaN	NaN	NaN	NaN	NaN	NaN	NaN	NaN	NaN	NaN
RCN1_VVRPDSELGERPPEDNQSFQYDHEAFLGK_N4H4F1S0G0	Yes		NaN	NaN	NaN	NaN	NaN	NaN	NaN	NaN	NaN	0.535357	0.126059	0.313269	NaN	NaN	NaN	NaN	NaN	NaN	NaN	NaN	NaN	NaN	NaN	NaN	NaN	NaN	NaN	NaN	NaN	NaN	NaN	NaN	NaN	NaN	NaN	NaN	NaN	NaN	NaN	NaN	NaN	NaN	NaN	NaN	NaN	NaN	NaN
HSD11B1_QSNGSIVVVSSLAGK_N2H8F0S0G0	Yes		0.23725	0.22084	0.501895	NaN	NaN	NaN	NaN	NaN	NaN	NaN	NaN	NaN	NaN	NaN	NaN	NaN	NaN	NaN	NaN	NaN	NaN	NaN	NaN	NaN	NaN	NaN	NaN	NaN	NaN	NaN	NaN	NaN	NaN	NaN	NaN	NaN	NaN	NaN	NaN	NaN	NaN	NaN	NaN	NaN	NaN	NaN	NaN
HSPG2_SLTQGSLIVGDLAPVNGTSQGK_N6H3F2S0G0	Yes		NaN	NaN	NaN	NaN	NaN	NaN	NaN	NaN	NaN	NaN	NaN	NaN	NaN	NaN	NaN	NaN	NaN	NaN	NaN	NaN	NaN	NaN	NaN	NaN	-0.423522	-0.067646	0.255374	NaN	NaN	NaN	NaN	NaN	NaN	NaN	NaN	NaN	NaN	NaN	NaN	NaN	NaN	NaN	NaN	NaN	NaN	NaN	NaN
HSPG2_SLTQGSLIVGDLAPVNGTSQGK_N4H4F1S1G0	Yes		-0.48029	-0.288307	0.556714	NaN	NaN	NaN	NaN	NaN	NaN	NaN	NaN	NaN	NaN	NaN	NaN	NaN	NaN	NaN	NaN	NaN	NaN	NaN	NaN	NaN	NaN	NaN	NaN	NaN	NaN	NaN	NaN	NaN	NaN	NaN	NaN	NaN	NaN	NaN	NaN	-0.0301608	0.0388039	-0.200506	NaN	NaN	NaN	NaN	NaN
HSPG2_SLTQGSLIVGDLAPVNGTSQGK_N3H3F1S0G0	Yes		NaN	NaN	NaN	NaN	NaN	NaN	NaN	NaN	NaN	NaN	NaN	NaN	NaN	NaN	NaN	NaN	NaN	NaN	NaN	NaN	NaN	NaN	NaN	NaN	NaN	NaN	NaN	NaN	NaN	NaN	NaN	NaN	NaN	NaN	NaN	NaN	NaN	NaN	NaN	NaN	NaN	NaN	NaN	NaN	NaN	NaN	NaN
HSPG2_SLTQGSLIVGDLAPVNGTSQGK_N4H7F1S0G0	Yes		NaN	NaN	NaN	NaN	NaN	NaN	-0.463929	-0.267689	0.15271	NaN	NaN	NaN	NaN	NaN	NaN	NaN	NaN	NaN	NaN	NaN	NaN	NaN	NaN	NaN	NaN	NaN	NaN	NaN	NaN	NaN	NaN	NaN	NaN	NaN	NaN	NaN	NaN	NaN	NaN	NaN	NaN	NaN	NaN	NaN	NaN	NaN	NaN
HSPG2_SLTQGSLIVGDLAPVNGTSQGK_N2H8F0S0G0	Yes		NaN	NaN	NaN	NaN	NaN	NaN	NaN	NaN	NaN	NaN	NaN	NaN	NaN	NaN	NaN	NaN	NaN	NaN	NaN	NaN	NaN	NaN	NaN	NaN	NaN	NaN	NaN	NaN	NaN	NaN	NaN	NaN	NaN	0.145849	-0.0948684	-0.110007	NaN	NaN	NaN	NaN	NaN	NaN	NaN	NaN	NaN	NaN	NaN
HSPG2_SLTQGSLIVGDLAPVNGTSQGK_N4H4F2S1G0	Yes		NaN	NaN	NaN	0.706312	0.119059	-0.124651	0.0264934	0.220563	0.125032	NaN	NaN	NaN	NaN	NaN	NaN	NaN	NaN	NaN	NaN	NaN	NaN	NaN	NaN	NaN	NaN	NaN	NaN	NaN	NaN	NaN	-0.563963	-0.423481	-0.545027	NaN	NaN	NaN	-0.14069	0.350803	0.453722	-0.795843	0.318681	0.523719	NaN	NaN	NaN	NaN	NaN
HSPG2_SLTQGSLIVGDLAPVNGTSQGK_N4H6F2S0G0	Yes		NaN	NaN	NaN	NaN	NaN	NaN	NaN	NaN	NaN	NaN	NaN	NaN	NaN	NaN	NaN	NaN	NaN	NaN	NaN	NaN	NaN	NaN	NaN	NaN	NaN	NaN	NaN	-0.544934	-0.350202	-0.204466	NaN	NaN	NaN	NaN	NaN	NaN	NaN	NaN	NaN	NaN	NaN	NaN	NaN	NaN	NaN	-0.183502	-0.0457369
HSPG2_SLTQGSLIVGDLAPVNGTSQGK_N5H6F4S0G0	Yes		NaN	NaN	NaN	NaN	NaN	NaN	NaN	NaN	NaN	NaN	NaN	NaN	NaN	NaN	NaN	NaN	NaN	NaN	NaN	NaN	NaN	NaN	NaN	NaN	NaN	NaN	NaN	NaN	NaN	NaN	NaN	NaN	NaN	NaN	NaN	NaN	NaN	NaN	NaN	NaN	NaN	NaN	NaN	NaN	NaN	NaN	NaN
HSPG2_SLTQGSLIVGDLAPVNGTSQGK_N5H3F0S0G0	Yes		NaN	NaN	NaN	NaN	NaN	NaN	NaN	NaN	NaN	NaN	NaN	NaN	NaN	NaN	NaN	NaN	NaN	NaN	NaN	NaN	NaN	NaN	NaN	NaN	NaN	NaN	NaN	0.292619	0.550378	0.672943	NaN	NaN	NaN	NaN	NaN	NaN	-0.134068	0.41742	0.298762	NaN	NaN	NaN	NaN	NaN	NaN	NaN	NaN
HSPG2_SLTQGSLIVGDLAPVNGTSQGK_N4H4F2S0G0	Yes		NaN	NaN	NaN	NaN	NaN	NaN	-0.191784	0.178709	0.258053	NaN	NaN	NaN	NaN	NaN	NaN	NaN	NaN	NaN	NaN	NaN	NaN	NaN	NaN	NaN	NaN	NaN	NaN	NaN	NaN	NaN	-0.684163	-0.23708	-0.338939	-0.264524	0.448223	0.0946927	NaN	NaN	NaN	NaN	NaN	NaN	NaN	NaN	NaN	NaN	NaN
HSPG2_SLTQGSLIVGDLAPVNGTSQGK_N4H3F1S0G0	Yes		NaN	NaN	NaN	NaN	NaN	NaN	NaN	NaN	NaN	NaN	NaN	NaN	NaN	NaN	NaN	NaN	NaN	NaN	NaN	NaN	NaN	NaN	NaN	NaN	NaN	NaN	NaN	NaN	NaN	NaN	NaN	NaN	NaN	NaN	NaN	NaN	NaN	NaN	NaN	NaN	NaN	NaN	NaN	NaN	NaN	NaN	NaN
HSPG2_SLTQGSLIVGDLAPVNGTSQGK_N4H4F3S0G0	Yes		NaN	NaN	NaN	NaN	NaN	NaN	NaN	NaN	NaN	NaN	NaN	NaN	NaN	NaN	NaN	NaN	NaN	NaN	NaN	NaN	NaN	NaN	NaN	NaN	-0.149023	-0.338644	0.0394167	-0.11222	0.219236	0.855656	-0.116563	-0.500737	-0.253109	NaN	NaN	NaN	-0.293171	-0.197177	-0.131155	0.181101	-0.0876738	-0.0435497	NaN	NaN	NaN	NaN	NaN
HSPG2_SLTQGSLIVGDLAPVNGTSQGK_N5H4F3S0G0	Yes		NaN	NaN	NaN	NaN	NaN	NaN	NaN	NaN	NaN	NaN	NaN	NaN	NaN	NaN	NaN	NaN	NaN	NaN	NaN	NaN	NaN	NaN	NaN	NaN	NaN	NaN	NaN	0.0988787	0.167981	0.671452	NaN	NaN	NaN	NaN	NaN	NaN	NaN	NaN	NaN	NaN	NaN	NaN	NaN	NaN	NaN	NaN	NaN
HSPG2_SLTQGSLIVGDLAPVNGTSQGK_N4H5F2S0G0	Yes		NaN	NaN	NaN	NaN	NaN	NaN	NaN	NaN	NaN	NaN	NaN	NaN	NaN	NaN	NaN	NaN	NaN	NaN	NaN	NaN	NaN	NaN	NaN	NaN	NaN	NaN	NaN	NaN	NaN	NaN	NaN	NaN	NaN	NaN	NaN	NaN	NaN	NaN	NaN	NaN	NaN	NaN	NaN	NaN	NaN	NaN	NaN
HSPG2_SLTQGSLIVGDLAPVNGTSQGK_N2H9F0S0G0	Yes		NaN	NaN	NaN	NaN	NaN	NaN	NaN	NaN	NaN	NaN	NaN	NaN	NaN	NaN	NaN	NaN	NaN	NaN	NaN	NaN	NaN	NaN	NaN	NaN	NaN	NaN	NaN	NaN	NaN	NaN	NaN	NaN	NaN	NaN	NaN	NaN	NaN	NaN	NaN	NaN	NaN	NaN	NaN	NaN	NaN	NaN	NaN
HSPG2_SLTQGSLIVGDLAPVNGTSQGK_N4H6F0S0G0	Yes		NaN	NaN	NaN	NaN	NaN	NaN	NaN	NaN	NaN	NaN	NaN	NaN	NaN	NaN	NaN	NaN	NaN	NaN	NaN	NaN	NaN	NaN	NaN	NaN	NaN	NaN	NaN	NaN	NaN	NaN	NaN	NaN	NaN	NaN	NaN	NaN	NaN	NaN	NaN	NaN	NaN	NaN	NaN	NaN	NaN	NaN	NaN
HSPG2_SLTQGSLIVGDLAPVNGTSQGK_N4H5F4S0G0	Yes		NaN	NaN	NaN	NaN	NaN	NaN	NaN	NaN	NaN	NaN	NaN	NaN	NaN	NaN	NaN	NaN	NaN	NaN	NaN	NaN	NaN	NaN	NaN	NaN	NaN	NaN	NaN	NaN	NaN	NaN	NaN	NaN	NaN	NaN	NaN	NaN	NaN	NaN	NaN	NaN	NaN	NaN	NaN	NaN	NaN	NaN	NaN
HSPG2_SLTQGSLIVGDLAPVNGTSQGK_N3H5F1S0G0	Yes		NaN	NaN	NaN	NaN	NaN	NaN	NaN	NaN	NaN	NaN	NaN	NaN	0.324029	-0.186809	-0.619032	0.0653653	0.176963	0.161023	NaN	NaN	NaN	-0.250051	-0.298373	-0.971277	-0.349675	0.200561	-0.00679413	0.00379199	-0.0779191	0.00836537	-0.24263	-0.172852	-0.354693	-0.994739	0.494052	0.0209193	NaN	NaN	NaN	NaN	NaN	NaN	NaN	NaN	NaN	NaN	NaN
HSPG2_SLTQGSLIVGDLAPVNGTSQGK_N5H4F1S0G0	Yes		NaN	NaN	NaN	NaN	NaN	NaN	NaN	NaN	NaN	NaN	NaN	NaN	NaN	NaN	NaN	0.357548	0.347807	0.39775	NaN	NaN	NaN	NaN	NaN	NaN	NaN	NaN	NaN	NaN	NaN	NaN	NaN	NaN	NaN	NaN	NaN	NaN	NaN	NaN	NaN	NaN	NaN	NaN	NaN	NaN	NaN	NaN	NaN
HSPG2_SLTQGSLIVGDLAPVNGTSQGK_N4H5F1S1G0	Yes		0.318702	0.089613	-0.672027	0.0193113	-0.814757	-0.124176	-0.0679966	-0.0032594	-0.218569	-0.0993098	-0.582126	-0.200274	-0.466466	0.00794866	-0.276916	0.361213	0.315641	0.00639216	0.330164	-0.063652	-0.0672113	-0.455385	-0.351896	-0.192211	NaN	NaN	NaN	0.577795	0.6423	0.720989	0.357259	-0.277495	-0.208759	-0.795082	0.379606	0.154062	0.0919924	0.600457	0.291216	-0.840396	0.182064	0.291718	-0.430492	0.494103	-0.537727	-0.638093	0.389777
HSPG2_SLTQGSLIVGDLAPVNGTSQGK_N7H7F1S2G0	Yes		NaN	NaN	NaN	NaN	NaN	NaN	NaN	NaN	NaN	NaN	NaN	NaN	NaN	NaN	NaN	NaN	NaN	NaN	NaN	NaN	NaN	NaN	NaN	NaN	NaN	NaN	NaN	NaN	NaN	NaN	NaN	NaN	NaN	NaN	NaN	NaN	NaN	NaN	NaN	NaN	NaN	NaN	NaN	NaN	NaN	NaN	NaN
HSPG2_SLTQGSLIVGDLAPVNGTSQGK_N4H5F1S0G0	Yes		0.00701257	0.105772	-0.428637	0.150697	-0.711985	-0.171553	0.0450455	0.108843	0.133103	-0.809236	-1.15223	-0.461015	-0.977311	0.55551	-0.665793	0.0344491	0.220853	0.141093	0.456218	0.156638	0.0296188	0.202498	0.0235108	-0.117081	-0.290977	-0.307048	0.125056	0.464652	-0.171663	0.000605132	-0.0405477	-0.506576	-0.222406	-0.821158	0.253022	-0.0196413	-0.0193166	0.179088	0.409612	0.0178696	0.106823	0.0816496	-0.586924	0.121428	-0.526917	-0.804295	0.0866715
HSPG2_SLTQGSLIVGDLAPVNGTSQGK_N3H6F3S0G0	Yes		NaN	NaN	NaN	-0.0273575	-0.0239669	-0.436983	NaN	NaN	NaN	NaN	NaN	NaN	NaN	NaN	NaN	NaN	NaN	NaN	NaN	NaN	NaN	NaN	NaN	NaN	NaN	NaN	NaN	-0.231106	-0.0666873	0.0532065	NaN	NaN	NaN	-0.774571	0.367409	-0.036705	0.0289112	-0.029073	0.0513258	-0.266811	0.177313	-0.412923	NaN	NaN	NaN	-0.560597	-0.0221392
HSPG2_SLTQGSLIVGDLAPVNGTSQGK_N2H5F1S0G0	Yes		NaN	NaN	NaN	NaN	NaN	NaN	NaN	NaN	NaN	NaN	NaN	NaN	NaN	NaN	NaN	NaN	NaN	NaN	NaN	NaN	NaN	NaN	NaN	NaN	NaN	NaN	NaN	NaN	NaN	NaN	NaN	NaN	NaN	NaN	NaN	NaN	NaN	NaN	NaN	NaN	NaN	NaN	NaN	NaN	NaN	NaN	NaN
HSPG2_SLTQGSLIVGDLAPVNGTSQGK_N3H6F2S0G0	Yes		NaN	NaN	NaN	NaN	NaN	NaN	NaN	NaN	NaN	NaN	NaN	NaN	NaN	NaN	NaN	NaN	NaN	NaN	NaN	NaN	NaN	NaN	NaN	NaN	NaN	NaN	NaN	NaN	NaN	NaN	NaN	NaN	NaN	NaN	NaN	NaN	NaN	NaN	NaN	NaN	NaN	NaN	NaN	NaN	NaN	-0.740514	0.133113
HSPG2_SLTQGSLIVGDLAPVNGTSQGK_N6H4F1S0G0	Yes		NaN	NaN	NaN	NaN	NaN	NaN	NaN	NaN	NaN	NaN	NaN	NaN	NaN	NaN	NaN	NaN	NaN	NaN	NaN	NaN	NaN	NaN	NaN	NaN	NaN	NaN	NaN	NaN	NaN	NaN	NaN	NaN	NaN	NaN	NaN	NaN	NaN	NaN	NaN	NaN	NaN	NaN	NaN	NaN	NaN	NaN	NaN
HSPG2_SLTQGSLIVGDLAPVNGTSQGK_N3H4F3S0G0	Yes		NaN	NaN	NaN	NaN	NaN	NaN	NaN	NaN	NaN	NaN	NaN	NaN	NaN	NaN	NaN	NaN	NaN	NaN	NaN	NaN	NaN	NaN	NaN	NaN	0.253266	-0.136968	-0.000494293	NaN	NaN	NaN	NaN	NaN	NaN	NaN	NaN	NaN	NaN	NaN	NaN	0.116537	0.225636	0.275403	NaN	NaN	NaN	-0.364887	0.13809
HSPG2_SLTQGSLIVGDLAPVNGTSQGK_N5H4F2S0G0	Yes		NaN	NaN	NaN	NaN	NaN	NaN	0.0650649	0.0688998	0.0495641	NaN	NaN	NaN	NaN	NaN	NaN	NaN	NaN	NaN	NaN	NaN	NaN	NaN	NaN	NaN	NaN	NaN	NaN	NaN	NaN	NaN	NaN	NaN	NaN	NaN	NaN	NaN	NaN	NaN	NaN	NaN	NaN	NaN	NaN	NaN	NaN	NaN	NaN
HSPG2_SLTQGSLIVGDLAPVNGTSQGK_N3H5F3S0G0	Yes		-1.20185	-0.269502	0.254962	0.348281	-0.773289	-0.343362	0.733261	0.228846	0.187095	-0.567816	-0.677681	-0.0303543	-0.737389	0.0894097	-0.441611	0.0557561	0.31589	0.161901	0.312325	-0.404277	-0.254584	-0.405845	0.143182	-0.129914	0.18999	0.356144	0.33624	0.704113	0.732065	1.23119	0.408391	0.0317421	0.172413	-1.5477	1.22059	0.240246	-0.382151	0.386037	0.29881	0.218068	0.163497	0.18776	0.172583	0.760672	-0.0122735	-0.12427	0.293364
HSPG2_SLTQGSLIVGDLAPVNGTSQGK_N3H4F1S1G0	Yes		NaN	NaN	NaN	NaN	NaN	NaN	NaN	NaN	NaN	NaN	NaN	NaN	NaN	NaN	NaN	NaN	NaN	NaN	NaN	NaN	NaN	NaN	NaN	NaN	NaN	NaN	NaN	NaN	NaN	NaN	NaN	NaN	NaN	NaN	NaN	NaN	NaN	NaN	NaN	0.340489	-0.0672169	0.0749483	NaN	NaN	NaN	NaN	NaN
HSPG2_SLTQGSLIVGDLAPVNGTSQGK_N3H4F1S0G0	Yes		NaN	NaN	NaN	NaN	NaN	NaN	NaN	NaN	NaN	NaN	NaN	NaN	NaN	NaN	NaN	NaN	NaN	NaN	NaN	NaN	NaN	-0.0978178	-0.339458	-0.577224	NaN	NaN	NaN	NaN	NaN	NaN	-0.215267	-0.212828	-0.137492	NaN	NaN	NaN	NaN	NaN	NaN	NaN	NaN	NaN	0.295717	0.131812	-0.240953	-0.122925	0.168418
HSPG2_SLTQGSLIVGDLAPVNGTSQGK_N3H6F1S1G0	Yes		NaN	NaN	NaN	0.761784	0.267828	0.26534	NaN	NaN	NaN	NaN	NaN	NaN	-0.57496	-0.0663898	-0.390097	NaN	NaN	NaN	NaN	NaN	NaN	-0.0295668	0.196601	0.259312	NaN	NaN	NaN	-0.158791	0.367123	0.778893	-0.0399775	-0.0351544	0.382875	NaN	NaN	NaN	0.0182776	0.038209	0.395415	-0.816103	0.264148	0.362352	NaN	NaN	NaN	NaN	NaN
HSPG2_SLTQGSLIVGDLAPVNGTSQGK_N4H5F3S0G0	Yes	group2	-0.720688	-0.461542	0.272024	0.0446263	-0.777888	-0.292048	-0.303177	0.473227	-0.0774391	-0.143838	-0.316512	-0.422105	0.102982	0.17393	0.0367264	-0.345315	0.26323	0.165533	0.219992	-0.0239217	-0.564357	-0.169546	-0.179099	0.00936214	0.0449495	-0.0686615	0.300238	0.0707689	-0.102464	0.551983	0.0294741	-0.111305	-0.402144	-0.337975	0.591434	0.324412	-0.305105	0.49321	0.503375	-0.309132	0.835764	0.858574	-0.6155	0.583538	-0.199216	0.0323758	-0.234555
HSPG2_SLTQGSLIVGDLAPVNGTSQGK_N4H5F0S1G0	Yes		NaN	NaN	NaN	NaN	NaN	NaN	NaN	NaN	NaN	0.285071	-0.1846	-0.545145	NaN	NaN	NaN	NaN	NaN	NaN	NaN	NaN	NaN	NaN	NaN	NaN	NaN	NaN	NaN	NaN	NaN	NaN	NaN	NaN	NaN	NaN	NaN	NaN	NaN	NaN	NaN	NaN	NaN	NaN	NaN	NaN	NaN	NaN	NaN
HSPG2_SLTQGSLIVGDLAPVNGTSQGK_N6H3F0S0G0	Yes		NaN	NaN	NaN	NaN	NaN	NaN	NaN	NaN	NaN	-0.203297	0.184522	0.104107	NaN	NaN	NaN	-0.0271088	0.659673	0.00459894	NaN	NaN	NaN	NaN	NaN	NaN	NaN	NaN	NaN	NaN	NaN	NaN	NaN	NaN	NaN	NaN	NaN	NaN	NaN	NaN	NaN	NaN	NaN	NaN	NaN	NaN	NaN	NaN	NaN
HSPG2_SLTQGSLIVGDLAPVNGTSQGK_N3H6F1S0G0	Yes		-0.0645233	0.144826	-0.0845879	NaN	NaN	NaN	NaN	NaN	NaN	NaN	NaN	NaN	-0.472835	-0.354445	-0.578024	-0.352841	-0.321027	0.290765	-0.00434167	-0.303281	-0.216673	NaN	NaN	NaN	NaN	NaN	NaN	0.24882	0.247589	0.939176	NaN	NaN	NaN	0.174243	0.154745	-0.121511	-0.0303473	0.0307343	0.0618601	NaN	NaN	NaN	-0.308787	-0.495308	-0.73363	0.432296	-0.316014
HSPG2_SLTQGSLIVGDLAPVNGTSQGK_N3H4F0S1G0	Yes		NaN	NaN	NaN	NaN	NaN	NaN	NaN	NaN	NaN	NaN	NaN	NaN	NaN	NaN	NaN	NaN	NaN	NaN	NaN	NaN	NaN	NaN	NaN	NaN	-0.137503	-0.0374295	0.328411	NaN	NaN	NaN	NaN	NaN	NaN	NaN	NaN	NaN	NaN	NaN	NaN	NaN	NaN	NaN	NaN	NaN	NaN	NaN	NaN
HSPG2_SLTQGSLIVGDLAPVNGTSQGK_N2H7F0S0G0	Yes		NaN	NaN	NaN	NaN	NaN	NaN	NaN	NaN	NaN	NaN	NaN	NaN	NaN	NaN	NaN	NaN	NaN	NaN	NaN	NaN	NaN	NaN	NaN	NaN	-0.526196	-0.315561	-0.390576	NaN	NaN	NaN	NaN	NaN	NaN	NaN	NaN	NaN	NaN	NaN	NaN	NaN	NaN	NaN	NaN	NaN	NaN	NaN	NaN
HSPG2_SLTQGSLIVGDLAPVNGTSQGK_N6H3F1S2G0	Yes		NaN	NaN	NaN	NaN	NaN	NaN	NaN	NaN	NaN	NaN	NaN	NaN	NaN	NaN	NaN	NaN	NaN	NaN	NaN	NaN	NaN	NaN	NaN	NaN	NaN	NaN	NaN	NaN	NaN	NaN	NaN	NaN	NaN	NaN	NaN	NaN	NaN	NaN	NaN	NaN	NaN	NaN	NaN	NaN	NaN	-0.19195	-0.664692
HSPG2_SLTQGSLIVGDLAPVNGTSQGK_N5H4F0S0G0	Yes		NaN	NaN	NaN	NaN	NaN	NaN	NaN	NaN	NaN	NaN	NaN	NaN	NaN	NaN	NaN	NaN	NaN	NaN	NaN	NaN	NaN	NaN	NaN	NaN	NaN	NaN	NaN	NaN	NaN	NaN	NaN	NaN	NaN	NaN	NaN	NaN	NaN	NaN	NaN	-0.169473	-0.175976	-0.0462744	NaN	NaN	NaN	NaN	NaN
HSPG2_SLTQGSLIVGDLAPVNGTSQGK_N4H4F1S0G0	Yes		NaN	NaN	NaN	NaN	NaN	NaN	NaN	NaN	NaN	NaN	NaN	NaN	-0.131632	0.183813	-0.175679	NaN	NaN	NaN	NaN	NaN	NaN	-0.450516	-0.159644	-0.373033	NaN	NaN	NaN	NaN	NaN	NaN	NaN	NaN	NaN	NaN	NaN	NaN	NaN	NaN	NaN	NaN	NaN	NaN	0.00921073	0.340899	-0.051511	NaN	NaN
HSPG2_GVNVTMPAQPGTPPLSSTQLQIDPSLHEFQLVDLSR_N2H12F0S0G0	Yes		NaN	NaN	NaN	NaN	NaN	NaN	NaN	NaN	NaN	NaN	NaN	NaN	NaN	NaN	NaN	NaN	NaN	NaN	NaN	NaN	NaN	NaN	NaN	NaN	NaN	NaN	NaN	NaN	NaN	NaN	NaN	NaN	NaN	NaN	NaN	NaN	0.611861	0.400679	0.510081	NaN	NaN	NaN	NaN	NaN	NaN	NaN	NaN
HSPG2_GVNVTMPAQPGTPPLSSTQLQIDPSLHEFQLVDLSR_N5H4F3S0G0	Yes		NaN	NaN	NaN	NaN	NaN	NaN	NaN	NaN	NaN	NaN	NaN	NaN	NaN	NaN	NaN	NaN	NaN	NaN	NaN	NaN	NaN	NaN	NaN	NaN	NaN	NaN	NaN	NaN	NaN	NaN	NaN	NaN	NaN	NaN	NaN	NaN	NaN	NaN	NaN	NaN	NaN	NaN	NaN	NaN	NaN	NaN	NaN
HSPG2_GVNVTMPAQPGTPPLSSTQLQIDPSLHEFQLVDLSR_N4H5F1S0G0	Yes		NaN	NaN	NaN	NaN	NaN	NaN	0.224458	0.629416	0.680986	-0.382946	-0.00489481	-0.357424	NaN	NaN	NaN	-1.01924	0.351844	0.800935	NaN	NaN	NaN	NaN	NaN	NaN	NaN	NaN	NaN	-0.264441	-0.556058	-0.294857	NaN	NaN	NaN	0.137989	0.408725	-0.118607	0.0621903	-0.32313	0.19327	-0.336925	0.0927904	-0.422986	NaN	NaN	NaN	-0.334476	-0.0254047
HSPG2_GVNVTMPAQPGTPPLSSTQLQIDPSLHEFQLVDLSR_N6H7F0S0G0	Yes		NaN	NaN	NaN	NaN	NaN	NaN	NaN	NaN	NaN	NaN	NaN	NaN	NaN	NaN	NaN	NaN	NaN	NaN	NaN	NaN	NaN	NaN	NaN	NaN	NaN	NaN	NaN	NaN	NaN	NaN	NaN	NaN	NaN	NaN	NaN	NaN	0.260495	-0.0143169	0.551798	NaN	NaN	NaN	NaN	NaN	NaN	NaN	NaN
HSPG2_GVNVTMPAQPGTPPLSSTQLQIDPSLHEFQLVDLSR_N4H6F0S0G0	Yes		NaN	NaN	NaN	NaN	NaN	NaN	NaN	NaN	NaN	NaN	NaN	NaN	NaN	NaN	NaN	NaN	NaN	NaN	NaN	NaN	NaN	NaN	NaN	NaN	NaN	NaN	NaN	NaN	NaN	NaN	NaN	NaN	NaN	0.329593	-0.246821	-0.378133	NaN	NaN	NaN	0.290041	-0.67596	-0.901848	NaN	NaN	NaN	-0.757188	0.452094
HSPG2_GVNVTMPAQPGTPPLSSTQLQIDPSLHEFQLVDLSR_N5H5F2S0G0	Yes		NaN	NaN	NaN	NaN	NaN	NaN	NaN	NaN	NaN	NaN	NaN	NaN	NaN	NaN	NaN	NaN	NaN	NaN	NaN	NaN	NaN	NaN	NaN	NaN	NaN	NaN	NaN	NaN	NaN	NaN	NaN	NaN	NaN	NaN	NaN	NaN	NaN	NaN	NaN	NaN	NaN	NaN	NaN	NaN	NaN	NaN	NaN
HSPG2_GVNVTMPAQPGTPPLSSTQLQIDPSLHEFQLVDLSR_N4H5F3S0G0	Yes		NaN	NaN	NaN	NaN	NaN	NaN	NaN	NaN	NaN	-0.968266	-0.447656	-0.794169	NaN	NaN	NaN	NaN	NaN	NaN	NaN	NaN	NaN	NaN	NaN	NaN	NaN	NaN	NaN	-0.454282	-0.551974	0.0474931	NaN	NaN	NaN	0.0651369	0.0972205	-0.415711	-0.557451	-0.837456	-0.710397	-1.00148	-0.863871	-0.918873	NaN	NaN	NaN	0.460438	1.09453
HSPG2_GVNVTMPAQPGTPPLSSTQLQIDPSLHEFQLVDLSR_N5H3F1S0G0	Yes		NaN	NaN	NaN	NaN	NaN	NaN	NaN	NaN	NaN	NaN	NaN	NaN	NaN	NaN	NaN	NaN	NaN	NaN	NaN	NaN	NaN	NaN	NaN	NaN	NaN	NaN	NaN	NaN	NaN	NaN	NaN	NaN	NaN	NaN	NaN	NaN	NaN	NaN	NaN	NaN	NaN	NaN	NaN	NaN	NaN	NaN	NaN
HSPG2_GVNVTMPAQPGTPPLSSTQLQIDPSLHEFQLVDLSR_N4H5F1S2G0	Yes		NaN	NaN	NaN	NaN	NaN	NaN	NaN	NaN	NaN	NaN	NaN	NaN	NaN	NaN	NaN	NaN	NaN	NaN	NaN	NaN	NaN	NaN	NaN	NaN	NaN	NaN	NaN	NaN	NaN	NaN	NaN	NaN	NaN	NaN	NaN	NaN	-0.323384	0.00321664	0.238888	NaN	NaN	NaN	NaN	NaN	NaN	NaN	NaN
HSPG2_GVNVTMPAQPGTPPLSSTQLQIDPSLHEFQLVDLSR_N4H6F2S0G0	Yes		NaN	NaN	NaN	NaN	NaN	NaN	NaN	NaN	NaN	NaN	NaN	NaN	NaN	NaN	NaN	NaN	NaN	NaN	NaN	NaN	NaN	NaN	NaN	NaN	NaN	NaN	NaN	NaN	NaN	NaN	NaN	NaN	NaN	NaN	NaN	NaN	NaN	NaN	NaN	-0.0515455	-0.410539	-0.341818	NaN	NaN	NaN	NaN	NaN
HSPG2_GVNVTMPAQPGTPPLSSTQLQIDPSLHEFQLVDLSR_N5H5F0S0G0	Yes		NaN	NaN	NaN	NaN	NaN	NaN	NaN	NaN	NaN	NaN	NaN	NaN	NaN	NaN	NaN	NaN	NaN	NaN	NaN	NaN	NaN	NaN	NaN	NaN	NaN	NaN	NaN	NaN	NaN	NaN	NaN	NaN	NaN	NaN	NaN	NaN	NaN	NaN	NaN	NaN	NaN	NaN	NaN	NaN	NaN	NaN	NaN
HSPG2_GVNVTMPAQPGTPPLSSTQLQIDPSLHEFQLVDLSR_N5H4F1S0G0	Yes		NaN	NaN	NaN	NaN	NaN	NaN	NaN	NaN	NaN	NaN	NaN	NaN	NaN	NaN	NaN	NaN	NaN	NaN	NaN	NaN	NaN	NaN	NaN	NaN	NaN	NaN	NaN	NaN	NaN	NaN	NaN	NaN	NaN	NaN	NaN	NaN	-0.154451	0.107643	0.100755	NaN	NaN	NaN	NaN	NaN	NaN	NaN	NaN
HSPG2_GVNVTMPAQPGTPPLSSTQLQIDPSLHEFQLVDLSR_N4H5F1S1G0	Yes		NaN	NaN	NaN	NaN	NaN	NaN	NaN	NaN	NaN	NaN	NaN	NaN	NaN	NaN	NaN	NaN	NaN	NaN	NaN	NaN	NaN	NaN	NaN	NaN	NaN	NaN	NaN	NaN	NaN	NaN	NaN	NaN	NaN	NaN	NaN	NaN	NaN	NaN	NaN	NaN	NaN	NaN	NaN	NaN	NaN	NaN	NaN
HSPG2_GVNVTMPAQPGTPPLSSTQLQIDPSLHEFQLVDLSR_N4H3F1S0G0	Yes		NaN	NaN	NaN	NaN	NaN	NaN	NaN	NaN	NaN	NaN	NaN	NaN	NaN	NaN	NaN	NaN	NaN	NaN	NaN	NaN	NaN	NaN	NaN	NaN	NaN	NaN	NaN	NaN	NaN	NaN	NaN	NaN	NaN	NaN	NaN	NaN	NaN	NaN	NaN	0.134742	0.344905	-1.17938	NaN	NaN	NaN	NaN	NaN
HSPG2_GVNVTMPAQPGTPPLSSTQLQIDPSLHEFQLVDLSR_N4H4F1S0G0	Yes		NaN	NaN	NaN	NaN	NaN	NaN	NaN	NaN	NaN	NaN	NaN	NaN	NaN	NaN	NaN	NaN	NaN	NaN	NaN	NaN	NaN	NaN	NaN	NaN	NaN	NaN	NaN	NaN	NaN	NaN	NaN	NaN	NaN	NaN	NaN	NaN	NaN	NaN	NaN	NaN	NaN	NaN	NaN	NaN	NaN	NaN	NaN
HSPG2_IQGEEIVFHDLNLTAHGISHCPTCR_N4H5F2S0G0	Yes		NaN	NaN	NaN	NaN	NaN	NaN	NaN	NaN	NaN	NaN	NaN	NaN	NaN	NaN	NaN	NaN	NaN	NaN	NaN	NaN	NaN	NaN	NaN	NaN	NaN	NaN	NaN	NaN	NaN	NaN	NaN	NaN	NaN	NaN	NaN	NaN	-0.0787762	0.207486	0.274312	NaN	NaN	NaN	0.196977	0.31107	-0.00306762	NaN	NaN
HSPG2_IQGEEIVFHDLNLTAHGISHCPTCR_N4H5F1S0G0	Yes		NaN	NaN	NaN	NaN	NaN	NaN	NaN	NaN	NaN	-0.477595	-0.674377	-0.281047	-0.428183	0.203491	-0.544991	-0.300114	-0.0180551	0.211835	0.710232	0.286774	0.124698	-0.385632	0.0602577	-0.611093	0.0185781	-0.0775492	0.229678	0.559115	0.117857	-0.0289143	-0.25638	-0.0989854	-0.436958	-0.478327	0.236295	-0.145315	-0.342921	-0.485718	-0.543177	-0.262164	0.42609	0.515568	-0.122813	-0.00298165	-0.328091	-0.702958	-0.439444
HSPG2_IQGEEIVFHDLNLTAHGISHCPTCR_N4H3F0S2G0	Yes		NaN	NaN	NaN	NaN	NaN	NaN	NaN	NaN	NaN	NaN	NaN	NaN	NaN	NaN	NaN	NaN	NaN	NaN	NaN	NaN	NaN	NaN	NaN	NaN	NaN	NaN	NaN	NaN	NaN	NaN	NaN	NaN	NaN	NaN	NaN	NaN	NaN	NaN	NaN	NaN	NaN	NaN	NaN	NaN	NaN	NaN	NaN
HSPG2_IQGEEIVFHDLNLTAHGISHCPTCR_N4H5F3S0G0	Yes		NaN	NaN	NaN	NaN	NaN	NaN	NaN	NaN	NaN	-0.685248	-0.552649	-0.0576069	-0.351459	0.599606	-0.11031	0.330562	0.619289	0.183623	NaN	NaN	NaN	0.348679	0.61561	0.250075	0.0779234	0.233799	0.299685	0.0170817	0.0750847	0.239792	-0.106692	-0.206907	-0.0877695	-0.366925	0.740691	0.475345	-0.0219916	0.254568	0.0771066	0.0165032	-0.0189516	0.311753	NaN	NaN	NaN	-0.174458	0.152855
HSPG2_IQGEEIVFHDLNLTAHGISHCPTCR_N4H5F0S1G0	Yes		NaN	NaN	NaN	NaN	NaN	NaN	NaN	NaN	NaN	NaN	NaN	NaN	NaN	NaN	NaN	NaN	NaN	NaN	NaN	NaN	NaN	NaN	NaN	NaN	NaN	NaN	NaN	NaN	NaN	NaN	NaN	NaN	NaN	NaN	NaN	NaN	NaN	NaN	NaN	NaN	NaN	NaN	NaN	NaN	NaN	NaN	NaN
HSPG2_IQGEEIVFHDLNLTAHGISHCPTCR_N5H5F1S0G0	Yes		NaN	NaN	NaN	NaN	NaN	NaN	NaN	NaN	NaN	NaN	NaN	NaN	-0.443755	0.00640268	-0.155176	NaN	NaN	NaN	NaN	NaN	NaN	NaN	NaN	NaN	NaN	NaN	NaN	-0.0590889	0.0182932	0.876805	NaN	NaN	NaN	NaN	NaN	NaN	NaN	NaN	NaN	-0.414078	-0.164937	0.0059594	NaN	NaN	NaN	-0.59527	-0.155578
HSPG2_IQGEEIVFHDLNLTAHGISHCPTCR_N4H5F0S2G0	Yes		NaN	NaN	NaN	NaN	NaN	NaN	NaN	NaN	NaN	NaN	NaN	NaN	NaN	NaN	NaN	NaN	NaN	NaN	NaN	NaN	NaN	NaN	NaN	NaN	NaN	NaN	NaN	NaN	NaN	NaN	NaN	NaN	NaN	NaN	NaN	NaN	NaN	NaN	NaN	NaN	NaN	NaN	NaN	NaN	NaN	0.122073	0.445578
HSPG2_IQGEEIVFHDLNLTAHGISHCPTCR_N4H5F4S0G0	Yes		NaN	NaN	NaN	NaN	NaN	NaN	NaN	NaN	NaN	NaN	NaN	NaN	NaN	NaN	NaN	NaN	NaN	NaN	NaN	NaN	NaN	NaN	NaN	NaN	NaN	NaN	NaN	NaN	NaN	NaN	NaN	NaN	NaN	NaN	NaN	NaN	-0.271973	0.464351	0.499465	NaN	NaN	NaN	NaN	NaN	NaN	NaN	NaN
HSPG2_IQGEEIVFHDLNLTAHGISHCPTCR_N4H5F2S1G0	Yes		NaN	NaN	NaN	NaN	NaN	NaN	NaN	NaN	NaN	NaN	NaN	NaN	NaN	NaN	NaN	NaN	NaN	NaN	NaN	NaN	NaN	NaN	NaN	NaN	NaN	NaN	NaN	NaN	NaN	NaN	NaN	NaN	NaN	NaN	NaN	NaN	NaN	NaN	NaN	0.0128798	0.193724	0.187336	NaN	NaN	NaN	NaN	NaN
HSPG2_IQGEEIVFHDLNLTAHGISHCPTCR_N5H4F1S0G0	Yes		NaN	NaN	NaN	NaN	NaN	NaN	NaN	NaN	NaN	NaN	NaN	NaN	NaN	NaN	NaN	NaN	NaN	NaN	NaN	NaN	NaN	NaN	NaN	NaN	NaN	NaN	NaN	0.0795902	0.122897	0.584216	NaN	NaN	NaN	NaN	NaN	NaN	NaN	NaN	NaN	NaN	NaN	NaN	NaN	NaN	NaN	NaN	NaN
HSPG2_IQGEEIVFHDLNLTAHGISHCPTCR_N4H5F1S1G0	Yes		NaN	NaN	NaN	NaN	NaN	NaN	NaN	NaN	NaN	-0.161316	-0.386699	0.137455	-0.656338	0.615206	-0.487147	NaN	NaN	NaN	NaN	NaN	NaN	NaN	NaN	NaN	0.0853881	0.307943	0.0979584	NaN	NaN	NaN	0.27473	0.378708	0.336023	-0.487062	1.03866	0.649395	-0.320102	0.403863	-0.035472	0.103778	0.322918	0.588153	NaN	NaN	NaN	-0.105329	0.626383
HSPG2_SQGLNLHTLLYLGGVEPSVPLSPATNMSAHFR_N4H6F0S0G0	Yes		NaN	NaN	NaN	NaN	NaN	NaN	NaN	NaN	NaN	NaN	NaN	NaN	NaN	NaN	NaN	NaN	NaN	NaN	NaN	NaN	NaN	NaN	NaN	NaN	NaN	NaN	NaN	0.0397225	0.2865	0.166038	NaN	NaN	NaN	NaN	NaN	NaN	-0.662307	0.0129081	-0.103715	NaN	NaN	NaN	NaN	NaN	NaN	NaN	NaN
HSPG2_SQGLNLHTLLYLGGVEPSVPLSPATNMSAHFR_N4H6F2S0G0	Yes		NaN	NaN	NaN	NaN	NaN	NaN	NaN	NaN	NaN	NaN	NaN	NaN	NaN	NaN	NaN	NaN	NaN	NaN	NaN	NaN	NaN	NaN	NaN	NaN	NaN	NaN	NaN	NaN	NaN	NaN	NaN	NaN	NaN	NaN	NaN	NaN	-0.531781	-0.132116	-0.0762635	NaN	NaN	NaN	NaN	NaN	NaN	0.120545	-0.218717
HSPG2_NLHQSNTSR_N5H6F1S0G0	Yes		NaN	NaN	NaN	NaN	NaN	NaN	NaN	NaN	NaN	NaN	NaN	NaN	NaN	NaN	NaN	NaN	NaN	NaN	NaN	NaN	NaN	NaN	NaN	NaN	NaN	NaN	NaN	NaN	NaN	NaN	NaN	NaN	NaN	NaN	NaN	NaN	NaN	NaN	NaN	NaN	NaN	NaN	NaN	NaN	NaN	NaN	NaN
HSPG2_NLHQSNTSR_N4H5F2S0G0	Yes		NaN	NaN	NaN	-0.75755	-1.68607	-0.233468	NaN	NaN	NaN	NaN	NaN	NaN	-0.347398	0.539116	0.0831947	NaN	NaN	NaN	NaN	NaN	NaN	NaN	NaN	NaN	NaN	NaN	NaN	NaN	NaN	NaN	NaN	NaN	NaN	NaN	NaN	NaN	NaN	NaN	NaN	NaN	NaN	NaN	NaN	NaN	NaN	-0.344281	-0.139365
HSPG2_NLHQSNTSR_N4H5F1S0G0	Yes		NaN	NaN	NaN	-0.565259	-1.23925	-0.512937	0.0590378	0.637811	0.354228	-0.567426	-0.078726	0.0468927	-0.786329	1.05632	-1.21811	0.388454	0.0912246	0.601959	1.05611	-0.514842	-0.0731198	0.108751	-0.165875	-0.175444	-0.220038	0.182841	0.1415	0.132699	0.5715	-0.0352136	0.592319	0.39836	0.400758	-2.09804	0.5652	0.501362	-0.886074	0.127207	0.33851	NaN	NaN	NaN	-0.345409	0.613177	-0.590971	-0.724897	0.811895
HSPG2_NLHQSNTSR_N4H5F0S0G0	Yes		NaN	NaN	NaN	NaN	NaN	NaN	NaN	NaN	NaN	NaN	NaN	NaN	NaN	NaN	NaN	NaN	NaN	NaN	NaN	NaN	NaN	0.0391964	-0.925199	-0.354179	-0.158189	0.295329	-0.0973321	0.94341	1.31275	0.921623	NaN	NaN	NaN	-1.78927	0.0750674	0.0713315	-1.00284	-0.914227	0.135288	NaN	NaN	NaN	-0.527878	0.161915	-0.268189	NaN	NaN
HSPG2_NLHQSNTSR_N4H5F3S0G0	Yes		NaN	NaN	NaN	NaN	NaN	NaN	NaN	NaN	NaN	NaN	NaN	NaN	NaN	NaN	NaN	NaN	NaN	NaN	NaN	NaN	NaN	NaN	NaN	NaN	NaN	NaN	NaN	NaN	NaN	NaN	NaN	NaN	NaN	NaN	NaN	NaN	NaN	NaN	NaN	NaN	NaN	NaN	-0.483414	0.438808	-0.693626	NaN	NaN
HSPG2_NLHQSNTSR_N5H3F1S0G0	Yes		NaN	NaN	NaN	NaN	NaN	NaN	NaN	NaN	NaN	NaN	NaN	NaN	NaN	NaN	NaN	NaN	NaN	NaN	NaN	NaN	NaN	NaN	NaN	NaN	NaN	NaN	NaN	NaN	NaN	NaN	NaN	NaN	NaN	NaN	NaN	NaN	NaN	NaN	NaN	NaN	NaN	NaN	NaN	NaN	NaN	NaN	NaN
HSPG2_NLHQSNTSR_N4H5F0S1G0	Yes		NaN	NaN	NaN	-0.0749629	-0.697266	0.107859	-1.05748	0.0948924	-0.56089	NaN	NaN	NaN	NaN	NaN	NaN	NaN	NaN	NaN	NaN	NaN	NaN	NaN	NaN	NaN	-0.346257	0.347886	0.289169	NaN	NaN	NaN	NaN	NaN	NaN	-1.05681	-0.258094	0.281556	NaN	NaN	NaN	-0.0264153	0.14995	0.752485	NaN	NaN	NaN	NaN	NaN
HSPG2_NLHQSNTSR_N2H8F0S0G0	Yes		NaN	NaN	NaN	NaN	NaN	NaN	NaN	NaN	NaN	NaN	NaN	NaN	NaN	NaN	NaN	NaN	NaN	NaN	NaN	NaN	NaN	NaN	NaN	NaN	NaN	NaN	NaN	-1.16885	0.775176	1.54387	NaN	NaN	NaN	NaN	NaN	NaN	NaN	NaN	NaN	NaN	NaN	NaN	NaN	NaN	NaN	NaN	NaN
HSPG2_NLHQSNTSR_N4H4F2S1G0	Yes		NaN	NaN	NaN	NaN	NaN	NaN	NaN	NaN	NaN	NaN	NaN	NaN	NaN	NaN	NaN	NaN	NaN	NaN	NaN	NaN	NaN	NaN	NaN	NaN	NaN	NaN	NaN	NaN	NaN	NaN	NaN	NaN	NaN	NaN	NaN	NaN	NaN	NaN	NaN	NaN	NaN	NaN	NaN	NaN	NaN	NaN	NaN
HSPG2_NLHQSNTSR_N6H4F2S0G0	Yes		NaN	NaN	NaN	NaN	NaN	NaN	NaN	NaN	NaN	NaN	NaN	NaN	NaN	NaN	NaN	NaN	NaN	NaN	NaN	NaN	NaN	NaN	NaN	NaN	NaN	NaN	NaN	NaN	NaN	NaN	NaN	NaN	NaN	NaN	NaN	NaN	NaN	NaN	NaN	NaN	NaN	NaN	NaN	NaN	NaN	NaN	NaN
HSPG2_NLHQSNTSR_N3H6F0S0G0	Yes		NaN	NaN	NaN	NaN	NaN	NaN	NaN	NaN	NaN	NaN	NaN	NaN	NaN	NaN	NaN	NaN	NaN	NaN	NaN	NaN	NaN	NaN	NaN	NaN	NaN	NaN	NaN	NaN	NaN	NaN	NaN	NaN	NaN	NaN	NaN	NaN	NaN	NaN	NaN	NaN	NaN	NaN	NaN	NaN	NaN	NaN	NaN
HSPG2_NLHQSNTSR_N5H4F1S1G0	Yes		1.04423	-0.0997603	2.28542	NaN	NaN	NaN	NaN	NaN	NaN	NaN	NaN	NaN	NaN	NaN	NaN	NaN	NaN	NaN	NaN	NaN	NaN	NaN	NaN	NaN	NaN	NaN	NaN	NaN	NaN	NaN	NaN	NaN	NaN	NaN	NaN	NaN	NaN	NaN	NaN	NaN	NaN	NaN	NaN	NaN	NaN	NaN	NaN
HSPG2_NLHQSNTSR_N4H4F2S0G0	Yes		NaN	NaN	NaN	-0.319019	-0.677097	0.0459797	-0.0581789	0.19696	-0.404327	NaN	NaN	NaN	NaN	NaN	NaN	NaN	NaN	NaN	NaN	NaN	NaN	NaN	NaN	NaN	NaN	NaN	NaN	NaN	NaN	NaN	0.135935	0.233735	-0.0731793	-0.238716	0.291908	0.367195	-0.421245	0.00613676	0.0930926	0.310718	-0.379501	-0.0810969	NaN	NaN	NaN	NaN	NaN
HSPG2_NLHQSNTSR_N2H5F0S0G0	Yes		NaN	NaN	NaN	NaN	NaN	NaN	NaN	NaN	NaN	0.876987	0.154266	0.0359542	NaN	NaN	NaN	0.185545	-0.864131	0.715009	NaN	NaN	NaN	NaN	NaN	NaN	0.829934	-0.300507	0.0389208	-0.899887	-0.327839	1.15802	-0.579878	0.126036	-0.350616	NaN	NaN	NaN	NaN	NaN	NaN	NaN	NaN	NaN	NaN	NaN	NaN	NaN	NaN
HSPG2_NLHQSNTSR_N5H5F1S0G0	Yes		NaN	NaN	NaN	NaN	NaN	NaN	NaN	NaN	NaN	NaN	NaN	NaN	-0.65978	0.13584	-0.629199	NaN	NaN	NaN	NaN	NaN	NaN	NaN	NaN	NaN	NaN	NaN	NaN	-0.0816248	0.208985	0.677907	NaN	NaN	NaN	NaN	NaN	NaN	NaN	NaN	NaN	NaN	NaN	NaN	NaN	NaN	NaN	NaN	NaN
HSPG2_NLHQSNTSR_N5H4F1S0G0	Yes		NaN	NaN	NaN	0.387435	-0.868727	0.62871	NaN	NaN	NaN	NaN	NaN	NaN	-0.150305	0.399918	-0.0456995	NaN	NaN	NaN	0.0124358	-0.556219	-0.573251	NaN	NaN	NaN	NaN	NaN	NaN	-0.562324	-0.407765	0.53605	-0.164719	0.636063	0.0655358	NaN	NaN	NaN	-1.0886	-0.491958	-0.734184	NaN	NaN	NaN	NaN	NaN	NaN	NaN	NaN
HSPG2_NLHQSNTSR_N4H5F1S1G0	Yes		-0.422091	0.312353	-0.598213	-0.537305	-1.74325	-0.183726	-0.156475	0.710483	-0.0987739	0.0378719	0.459642	0.0768344	-0.646566	0.835913	-0.301502	0.0601594	0.721247	2.03233	0.906764	0.206026	-0.15119	0.332285	-0.343622	-0.400092	-0.140765	0.09582	0.690351	-0.547969	0.520976	0.292506	-0.796568	0.0876312	-0.092487	-0.742601	0.344842	0.454165	-0.534063	0.239307	0.0222485	0.299894	0.437123	0.324969	NaN	NaN	NaN	-0.0645813	1.09569
HSPG2_NLHQSNTSR_N7H3F0S0G0	Yes		NaN	NaN	NaN	NaN	NaN	NaN	NaN	NaN	NaN	NaN	NaN	NaN	NaN	NaN	NaN	NaN	NaN	NaN	NaN	NaN	NaN	NaN	NaN	NaN	NaN	NaN	NaN	NaN	NaN	NaN	NaN	NaN	NaN	NaN	NaN	NaN	NaN	NaN	NaN	NaN	NaN	NaN	NaN	NaN	NaN	NaN	NaN
HSPG2_NLHQSNTSR_N4H4F1S0G0	Yes		NaN	NaN	NaN	-1.22915	-1.0298	0.129241	NaN	NaN	NaN	NaN	NaN	NaN	NaN	NaN	NaN	NaN	NaN	NaN	NaN	NaN	NaN	NaN	NaN	NaN	NaN	NaN	NaN	-0.218583	0.596718	1.30192	NaN	NaN	NaN	-0.88779	-0.301244	0.378384	-0.539225	-0.472389	-0.126957	NaN	NaN	NaN	NaN	NaN	NaN	0.209872	0.490748
HSPG2_ALVNFTR_N2H6F0S0G0	Yes		NaN	NaN	NaN	NaN	NaN	NaN	NaN	NaN	NaN	-0.314381	-0.265284	-0.802705	-0.109918	0.176541	-0.553141	0.257258	-0.332076	0.0459614	0.395435	0.127866	0.539699	-0.360276	-0.011745	-0.477369	0.341522	-0.0407552	0.312565	-0.143076	-0.192707	1.11229	-0.162729	-0.585772	-0.232688	0.25784	-0.0838895	0.100291	-0.657579	-0.28069	-0.0079988	NaN	NaN	NaN	-0.0545445	-0.321724	-0.258629	-0.065767	0.196183
HSPG2_ALVNFTR_N3H3F1S0G0	Yes		NaN	NaN	NaN	NaN	NaN	NaN	NaN	NaN	NaN	NaN	NaN	NaN	NaN	NaN	NaN	NaN	NaN	NaN	NaN	NaN	NaN	NaN	NaN	NaN	NaN	NaN	NaN	NaN	NaN	NaN	NaN	NaN	NaN	NaN	NaN	NaN	NaN	NaN	NaN	NaN	NaN	NaN	NaN	NaN	NaN	NaN	NaN
HSPG2_ALVNFTR_N2H8F0S0G0	Yes		-0.913621	-0.89034	0.870595	NaN	NaN	NaN	NaN	NaN	NaN	-0.230772	-0.492846	-0.0135738	-0.0637497	0.124513	0.08824	0.141885	-0.0748945	0.0980621	NaN	NaN	NaN	0.0135276	-0.20762	-0.0286854	-0.0272631	-0.315883	0.00253873	0.230196	0.187483	0.174334	NaN	NaN	NaN	NaN	NaN	NaN	-0.102729	0.0758001	0.299447	0.0410477	-0.292495	0.082814	NaN	NaN	NaN	NaN	NaN
HSPG2_ALVNFTR_N5H4F0S1G0	Yes		NaN	NaN	NaN	NaN	NaN	NaN	NaN	NaN	NaN	NaN	NaN	NaN	NaN	NaN	NaN	NaN	NaN	NaN	NaN	NaN	NaN	NaN	NaN	NaN	NaN	NaN	NaN	NaN	NaN	NaN	NaN	NaN	NaN	NaN	NaN	NaN	NaN	NaN	NaN	NaN	NaN	NaN	NaN	NaN	NaN	NaN	NaN
HSPG2_ALVNFTR_N5H3F0S0G0	Yes		NaN	NaN	NaN	NaN	NaN	NaN	NaN	NaN	NaN	NaN	NaN	NaN	NaN	NaN	NaN	NaN	NaN	NaN	NaN	NaN	NaN	NaN	NaN	NaN	NaN	NaN	NaN	NaN	NaN	NaN	NaN	NaN	NaN	NaN	NaN	NaN	NaN	NaN	NaN	NaN	NaN	NaN	NaN	NaN	NaN	NaN	NaN
HSPG2_ALVNFTR_N4H4F3S0G0	Yes		NaN	NaN	NaN	NaN	NaN	NaN	NaN	NaN	NaN	NaN	NaN	NaN	NaN	NaN	NaN	NaN	NaN	NaN	NaN	NaN	NaN	NaN	NaN	NaN	NaN	NaN	NaN	NaN	NaN	NaN	NaN	NaN	NaN	NaN	NaN	NaN	NaN	NaN	NaN	NaN	NaN	NaN	NaN	NaN	NaN	NaN	NaN
HSPG2_ALVNFTR_N4H5F2S0G0	Yes		0.0401568	0.520033	0.289963	-0.124308	-0.0477421	-0.24671	-0.0516134	0.109531	-0.209563	-0.387349	-0.399743	0.0230841	-0.240302	0.0688494	-0.249077	-0.474347	-0.0412981	0.27156	NaN	NaN	NaN	-0.481603	-0.0701667	-0.252565	-0.0789947	-0.211307	0.436152	0.188833	0.131218	0.283011	NaN	NaN	NaN	-0.266003	-0.0458471	-0.125449	-0.01457	0.00617718	0.05614	-0.0997763	-0.191613	0.33568	0.0244726	-0.00390105	0.214358	-0.444894	0.355749
HSPG2_ALVNFTR_N5H6F2S1G0	Yes		NaN	NaN	NaN	NaN	NaN	NaN	NaN	NaN	NaN	NaN	NaN	NaN	NaN	NaN	NaN	NaN	NaN	NaN	NaN	NaN	NaN	NaN	NaN	NaN	NaN	NaN	NaN	NaN	NaN	NaN	NaN	NaN	NaN	NaN	NaN	NaN	NaN	NaN	NaN	NaN	NaN	NaN	NaN	NaN	NaN	NaN	NaN
HSPG2_ALVNFTR_N6H4F2S0G0	Yes		-0.236803	-0.316734	-0.171924	NaN	NaN	NaN	NaN	NaN	NaN	NaN	NaN	NaN	NaN	NaN	NaN	NaN	NaN	NaN	NaN	NaN	NaN	NaN	NaN	NaN	NaN	NaN	NaN	NaN	NaN	NaN	NaN	NaN	NaN	NaN	NaN	NaN	NaN	NaN	NaN	NaN	NaN	NaN	NaN	NaN	NaN	NaN	NaN
HSPG2_ALVNFTR_N4H5F4S0G0	Yes		NaN	NaN	NaN	NaN	NaN	NaN	NaN	NaN	NaN	-0.500457	-0.417307	-0.163997	NaN	NaN	NaN	NaN	NaN	NaN	NaN	NaN	NaN	NaN	NaN	NaN	NaN	NaN	NaN	NaN	NaN	NaN	NaN	NaN	NaN	NaN	NaN	NaN	NaN	NaN	NaN	NaN	NaN	NaN	NaN	NaN	NaN	NaN	NaN
HSPG2_ALVNFTR_N4H4F0S0G0	Yes		NaN	NaN	NaN	NaN	NaN	NaN	NaN	NaN	NaN	NaN	NaN	NaN	NaN	NaN	NaN	NaN	NaN	NaN	NaN	NaN	NaN	NaN	NaN	NaN	0.271945	-0.0963392	0.221191	0.297908	0.118878	0.398456	NaN	NaN	NaN	NaN	NaN	NaN	NaN	NaN	NaN	-0.0505205	-0.387781	0.331054	NaN	NaN	NaN	NaN	NaN
HSPG2_ALVNFTR_N2H5F1S0G0	Yes		NaN	NaN	NaN	NaN	NaN	NaN	NaN	NaN	NaN	NaN	NaN	NaN	NaN	NaN	NaN	NaN	NaN	NaN	NaN	NaN	NaN	NaN	NaN	NaN	NaN	NaN	NaN	NaN	NaN	NaN	NaN	NaN	NaN	NaN	NaN	NaN	NaN	NaN	NaN	NaN	NaN	NaN	NaN	NaN	NaN	NaN	NaN
HSPG2_ALVNFTR_N4H5F0S2G0	Yes		0.0616038	-0.0776155	-0.0570976	NaN	NaN	NaN	NaN	NaN	NaN	NaN	NaN	NaN	-0.319205	0.063681	-0.0161725	NaN	NaN	NaN	NaN	NaN	NaN	NaN	NaN	NaN	NaN	NaN	NaN	NaN	NaN	NaN	NaN	NaN	NaN	-0.578876	0.243498	0.103937	NaN	NaN	NaN	-0.325781	0.11449	0.276068	NaN	NaN	NaN	NaN	NaN
HSPG2_ALVNFTR_N5H6F7S0G0	Yes		NaN	NaN	NaN	NaN	NaN	NaN	NaN	NaN	NaN	NaN	NaN	NaN	NaN	NaN	NaN	NaN	NaN	NaN	NaN	NaN	NaN	NaN	NaN	NaN	NaN	NaN	NaN	NaN	NaN	NaN	0.0944275	-0.435742	-0.728985	NaN	NaN	NaN	NaN	NaN	NaN	NaN	NaN	NaN	NaN	NaN	NaN	NaN	NaN
HSPG2_ALVNFTR_N6H6F0S0G0	Yes		NaN	NaN	NaN	NaN	NaN	NaN	NaN	NaN	NaN	NaN	NaN	NaN	NaN	NaN	NaN	NaN	NaN	NaN	NaN	NaN	NaN	NaN	NaN	NaN	NaN	NaN	NaN	-0.113664	-0.163832	0.315851	NaN	NaN	NaN	NaN	NaN	NaN	NaN	NaN	NaN	NaN	NaN	NaN	NaN	NaN	NaN	NaN	NaN
HSPG2_ALVNFTR_N4H5F0S0G0	Yes	group2	-0.120593	-0.191397	-0.519781	-0.312277	0.0352784	-0.263351	0.0901289	0.286637	-0.026065	-0.191784	0.198841	-0.626706	-0.24061	0.481698	0.00913332	-0.177128	-0.0599081	0.544974	-0.275099	-0.172733	-0.114174	-0.294815	0.450257	0.0948209	0.270675	-0.164436	0.442313	0.146412	0.39638	0.392351	-0.33178	-0.0850792	-0.380387	0.122202	-0.292863	0.120167	0.106858	-0.149333	0.156697	-0.204478	-0.506723	0.120464	0.196474	0.0168403	-0.0674811	-0.0394075	0.230628
HSPG2_ALVNFTR_N4H5F0S1G0	Yes		-0.440673	-0.2595	-0.662687	0.0490806	0.233706	-0.0208076	NaN	NaN	NaN	-0.57752	-0.21924	-0.126543	-0.111312	0.111667	-0.281096	0.252112	0.00852659	0.524923	0.431603	0.3095	0.53096	-0.207496	0.185457	-0.115367	0.169849	-0.146905	0.219725	-0.510598	0.0259039	-0.227543	NaN	NaN	NaN	0.210497	0.429199	0.0836489	0.00718891	0.0292431	-0.286787	0.120078	-0.197209	0.112637	0.0574356	0.405502	0.0546454	0.0586181	0.374547
HSPG2_ALVNFTR_N2H5F0S0G0	Yes		1.03738	0.083667	1.30255	NaN	NaN	NaN	NaN	NaN	NaN	NaN	NaN	NaN	-0.29409	0.0963396	-0.314462	NaN	NaN	NaN	NaN	NaN	NaN	NaN	NaN	NaN	0.226252	-0.124167	0.380464	-0.117214	-0.105799	0.700977	NaN	NaN	NaN	NaN	NaN	NaN	NaN	NaN	NaN	-0.112507	-0.435325	-0.0537063	-0.399237	0.197213	-0.139664	NaN	NaN
HSPG2_ALVNFTR_N2H7F0S0G0	Yes		NaN	NaN	NaN	NaN	NaN	NaN	NaN	NaN	NaN	NaN	NaN	NaN	NaN	NaN	NaN	NaN	NaN	NaN	NaN	NaN	NaN	NaN	NaN	NaN	NaN	NaN	NaN	-0.264797	-0.331592	0.0713863	NaN	NaN	NaN	NaN	NaN	NaN	NaN	NaN	NaN	NaN	NaN	NaN	NaN	NaN	NaN	NaN	NaN
HSPG2_ALVNFTR_N4H5F2S1G0	Yes		NaN	NaN	NaN	NaN	NaN	NaN	NaN	NaN	NaN	NaN	NaN	NaN	NaN	NaN	NaN	NaN	NaN	NaN	NaN	NaN	NaN	NaN	NaN	NaN	NaN	NaN	NaN	NaN	NaN	NaN	NaN	NaN	NaN	NaN	NaN	NaN	NaN	NaN	NaN	NaN	NaN	NaN	NaN	NaN	NaN	0.0174073	0.218311
HSPG2_ALVNFTR_N5H6F0S0G0	Yes		NaN	NaN	NaN	NaN	NaN	NaN	NaN	NaN	NaN	-0.332855	-0.30401	-0.514598	NaN	NaN	NaN	NaN	NaN	NaN	NaN	NaN	NaN	0.569539	-0.0288999	-0.145719	0.000485759	-0.138913	-0.149079	NaN	NaN	NaN	NaN	NaN	NaN	-0.407075	0.0557416	0.0194863	NaN	NaN	NaN	NaN	NaN	NaN	NaN	NaN	NaN	-0.497537	-0.0490136
HSPG2_ALVNFTR_N5H4F0S0G0	Yes		-0.545723	-0.382336	0.160923	-0.270737	-0.357754	-0.293428	NaN	NaN	NaN	0.0247127	-0.215855	-0.677557	-0.0471172	0.404018	0.0996525	-0.168677	-0.491401	0.0578663	0.0954155	0.289681	0.389857	NaN	NaN	NaN	0.166937	-0.726678	0.296389	0.112118	0.0942202	0.316787	0.0867174	-0.0794982	-0.596115	NaN	NaN	NaN	-0.245517	-0.0429919	-0.364753	NaN	NaN	NaN	-0.179217	0.148279	-0.328184	0.0801993	0.333642
HSPG2_ALVNFTR_N4H4F1S0G0	Yes		NaN	NaN	NaN	NaN	NaN	NaN	NaN	NaN	NaN	NaN	NaN	NaN	NaN	NaN	NaN	NaN	NaN	NaN	NaN	NaN	NaN	NaN	NaN	NaN	NaN	NaN	NaN	NaN	NaN	NaN	NaN	NaN	NaN	NaN	NaN	NaN	NaN	NaN	NaN	NaN	NaN	NaN	NaN	NaN	NaN	NaN	NaN
HSPG2_NQELEDNVHISPNGSIITIVGTRPSNHGTYR_N4H5F2S0G0	Yes		NaN	NaN	NaN	NaN	NaN	NaN	NaN	NaN	NaN	NaN	NaN	NaN	NaN	NaN	NaN	NaN	NaN	NaN	NaN	NaN	NaN	NaN	NaN	NaN	0.0225863	0.0996437	-0.228734	NaN	NaN	NaN	NaN	NaN	NaN	NaN	NaN	NaN	NaN	NaN	NaN	NaN	NaN	NaN	NaN	NaN	NaN	NaN	NaN
HSPG2_NQELEDNVHISPNGSIITIVGTRPSNHGTYR_N4H5F1S0G0	Yes		NaN	NaN	NaN	NaN	NaN	NaN	NaN	NaN	NaN	NaN	NaN	NaN	NaN	NaN	NaN	NaN	NaN	NaN	NaN	NaN	NaN	NaN	NaN	NaN	NaN	NaN	NaN	NaN	NaN	NaN	NaN	NaN	NaN	0.0146909	0.220987	0.0950739	NaN	NaN	NaN	NaN	NaN	NaN	NaN	NaN	NaN	NaN	NaN
HSP90B2P_LGVIEDHSNR_N2H6F0S0G0	No		NaN	NaN	NaN	NaN	NaN	NaN	-0.357779	0.24788	0.0372589	NaN	NaN	NaN	NaN	NaN	NaN	NaN	NaN	NaN	NaN	NaN	NaN	NaN	NaN	NaN	NaN	NaN	NaN	0.0826816	0.121214	0.757083	NaN	NaN	NaN	NaN	NaN	NaN	NaN	NaN	NaN	NaN	NaN	NaN	NaN	NaN	NaN	NaN	NaN
HSP90B2P_LGVIEDHSNR_N3H6F0S1G0	No		NaN	NaN	NaN	NaN	NaN	NaN	NaN	NaN	NaN	NaN	NaN	NaN	NaN	NaN	NaN	NaN	NaN	NaN	NaN	NaN	NaN	NaN	NaN	NaN	NaN	NaN	NaN	NaN	NaN	NaN	NaN	NaN	NaN	NaN	NaN	NaN	-0.644495	-0.218606	0.0463435	NaN	NaN	NaN	NaN	NaN	NaN	NaN	NaN
HSP90B2P_LGVIEDHSNR_N6H3F0S0G0	No		NaN	NaN	NaN	NaN	NaN	NaN	NaN	NaN	NaN	NaN	NaN	NaN	NaN	NaN	NaN	NaN	NaN	NaN	NaN	NaN	NaN	NaN	NaN	NaN	NaN	NaN	NaN	NaN	NaN	NaN	NaN	NaN	NaN	NaN	NaN	NaN	NaN	NaN	NaN	NaN	NaN	NaN	NaN	NaN	NaN	NaN	NaN
HSP90B2P_LGVIEDHSNR_N2H9F0S0G0	No		-0.382198	0.0072217	-0.330504	NaN	NaN	NaN	NaN	NaN	NaN	NaN	NaN	NaN	-0.716148	0.250218	-0.352648	0.0458536	-0.325274	0.316252	NaN	NaN	NaN	NaN	NaN	NaN	NaN	NaN	NaN	-0.246109	0.341453	-0.0898354	NaN	NaN	NaN	NaN	NaN	NaN	-0.460277	-0.533907	-0.277625	NaN	NaN	NaN	0.443775	-0.29865	0.781211	NaN	NaN
HSP90B2P_LGVIEDHSNR_N3H5F0S1G0	No		NaN	NaN	NaN	NaN	NaN	NaN	NaN	NaN	NaN	NaN	NaN	NaN	NaN	NaN	NaN	NaN	NaN	NaN	NaN	NaN	NaN	NaN	NaN	NaN	NaN	NaN	NaN	NaN	NaN	NaN	NaN	NaN	NaN	NaN	NaN	NaN	NaN	NaN	NaN	NaN	NaN	NaN	NaN	NaN	NaN	NaN	NaN
HSP90B2P_LGVIEDHSNR_N2H8F0S0G0	No		0.444254	0.0272429	0.388441	-0.22473	-0.149894	0.0805698	-0.168044	-0.0177866	-0.101755	NaN	NaN	NaN	0.156722	-0.078557	-0.641915	0.068747	-0.517301	0.203822	-0.159375	-0.176361	0.311832	NaN	NaN	NaN	-0.0325794	-0.4554	-0.0377297	-0.130295	0.614584	0.801296	0.0353764	0.0641387	-0.452646	NaN	NaN	NaN	0.166363	-0.29825	0.500114	NaN	NaN	NaN	-0.431525	-0.721298	-0.530097	NaN	NaN
HSP90B2P_LGVIEDHSNR_N5H5F3S0G0	No		NaN	NaN	NaN	NaN	NaN	NaN	NaN	NaN	NaN	NaN	NaN	NaN	NaN	NaN	NaN	NaN	NaN	NaN	NaN	NaN	NaN	NaN	NaN	NaN	NaN	NaN	NaN	NaN	NaN	NaN	NaN	NaN	NaN	NaN	NaN	NaN	NaN	NaN	NaN	NaN	NaN	NaN	NaN	NaN	NaN	NaN	NaN
HSP90B2P_LGVIEDHSNR_N5H5F0S0G0	No		NaN	NaN	NaN	NaN	NaN	NaN	NaN	NaN	NaN	NaN	NaN	NaN	NaN	NaN	NaN	NaN	NaN	NaN	NaN	NaN	NaN	NaN	NaN	NaN	NaN	NaN	NaN	NaN	NaN	NaN	NaN	NaN	NaN	NaN	NaN	NaN	-0.200262	-0.218666	0.220769	NaN	NaN	NaN	NaN	NaN	NaN	NaN	NaN
HSP90B2P_LGVIEDHSNR_N2H7F0S0G0	No		NaN	NaN	NaN	0.170644	-0.309453	-0.249571	NaN	NaN	NaN	NaN	NaN	NaN	0.600812	-0.0380258	-0.571987	NaN	NaN	NaN	NaN	NaN	NaN	NaN	NaN	NaN	NaN	NaN	NaN	0.397184	0.177146	0.441094	NaN	NaN	NaN	NaN	NaN	NaN	-0.192717	-0.301415	0.13326	NaN	NaN	NaN	NaN	NaN	NaN	NaN	NaN
HSP90B2P_LGVIEDHSNR_N5H4F0S0G0	No		NaN	NaN	NaN	NaN	NaN	NaN	NaN	NaN	NaN	NaN	NaN	NaN	NaN	NaN	NaN	NaN	NaN	NaN	NaN	NaN	NaN	NaN	NaN	NaN	NaN	NaN	NaN	NaN	NaN	NaN	0.167906	-0.42969	-0.261471	NaN	NaN	NaN	-0.0730883	-0.206417	0.00733711	NaN	NaN	NaN	NaN	NaN	NaN	NaN	NaN
HSP90AB2P_ELISNASDALDK_N3H5F0S0G0	Yes		NaN	NaN	NaN	NaN	NaN	NaN	NaN	NaN	NaN	NaN	NaN	NaN	NaN	NaN	NaN	NaN	NaN	NaN	NaN	NaN	NaN	NaN	NaN	NaN	NaN	NaN	NaN	NaN	NaN	NaN	NaN	NaN	NaN	NaN	NaN	NaN	NaN	NaN	NaN	NaN	NaN	NaN	NaN	NaN	NaN	NaN	NaN
HSP90AB2P_ELISNASDALDK_N2H6F0S0G0	Yes		NaN	NaN	NaN	NaN	NaN	NaN	NaN	NaN	NaN	NaN	NaN	NaN	NaN	NaN	NaN	-0.137511	-0.115095	1.04739	NaN	NaN	NaN	NaN	NaN	NaN	NaN	NaN	NaN	NaN	NaN	NaN	NaN	NaN	NaN	NaN	NaN	NaN	NaN	NaN	NaN	NaN	NaN	NaN	NaN	NaN	NaN	NaN	NaN
HSP90AB2P_ELISNASDALDK_N6H4F0S0G0	Yes		NaN	NaN	NaN	NaN	NaN	NaN	NaN	NaN	NaN	NaN	NaN	NaN	NaN	NaN	NaN	NaN	NaN	NaN	NaN	NaN	NaN	NaN	NaN	NaN	NaN	NaN	NaN	NaN	NaN	NaN	NaN	NaN	NaN	0.0268297	0.2578	-0.155617	NaN	NaN	NaN	NaN	NaN	NaN	NaN	NaN	NaN	NaN	NaN
HSP90AB2P_ELISNASDALDK_N2H5F0S0G0	Yes		NaN	NaN	NaN	NaN	NaN	NaN	NaN	NaN	NaN	NaN	NaN	NaN	NaN	NaN	NaN	-0.096142	-0.182857	0.961403	NaN	NaN	NaN	NaN	NaN	NaN	NaN	NaN	NaN	NaN	NaN	NaN	NaN	NaN	NaN	NaN	NaN	NaN	NaN	NaN	NaN	NaN	NaN	NaN	NaN	NaN	NaN	NaN	NaN
SYPL1_GQTEIQVNCPPAVTENK_N3H5F0S0G0	No		NaN	NaN	NaN	NaN	NaN	NaN	NaN	NaN	NaN	0.354057	-0.692938	-0.706957	NaN	NaN	NaN	NaN	NaN	NaN	NaN	NaN	NaN	NaN	NaN	NaN	NaN	NaN	NaN	NaN	NaN	NaN	NaN	NaN	NaN	NaN	NaN	NaN	NaN	NaN	NaN	NaN	NaN	NaN	NaN	NaN	NaN	NaN	NaN
SYPL1_GQTEIQVNCPPAVTENK_N2H6F0S0G0	No		NaN	NaN	NaN	NaN	NaN	NaN	NaN	NaN	NaN	0.215614	0.231575	0.09977	NaN	NaN	NaN	NaN	NaN	NaN	NaN	NaN	NaN	NaN	NaN	NaN	NaN	NaN	NaN	NaN	NaN	NaN	NaN	NaN	NaN	NaN	NaN	NaN	NaN	NaN	NaN	NaN	NaN	NaN	NaN	NaN	NaN	NaN	NaN
SYPL1_GQTEIQVNCPPAVTENK_N6H4F0S0G0	No		NaN	NaN	NaN	NaN	NaN	NaN	NaN	NaN	NaN	-0.285158	-1.03964	0.473819	NaN	NaN	NaN	NaN	NaN	NaN	NaN	NaN	NaN	NaN	NaN	NaN	NaN	NaN	NaN	NaN	NaN	NaN	NaN	NaN	NaN	NaN	NaN	NaN	NaN	NaN	NaN	NaN	NaN	NaN	NaN	NaN	NaN	NaN	NaN
SYPL1_GQTEIQVNCPPAVTENK_N4H4F1S1G0	No		NaN	NaN	NaN	NaN	NaN	NaN	NaN	NaN	NaN	NaN	NaN	NaN	NaN	NaN	NaN	NaN	NaN	NaN	NaN	NaN	NaN	NaN	NaN	NaN	NaN	NaN	NaN	NaN	NaN	NaN	NaN	NaN	NaN	NaN	NaN	NaN	NaN	NaN	NaN	NaN	NaN	NaN	NaN	NaN	NaN	NaN	NaN
SYPL1_GQTEIQVNCPPAVTENK_N4H3F0S1G0	No		NaN	NaN	NaN	NaN	NaN	NaN	NaN	NaN	NaN	NaN	NaN	NaN	NaN	NaN	NaN	NaN	NaN	NaN	NaN	NaN	NaN	NaN	NaN	NaN	NaN	NaN	NaN	NaN	NaN	NaN	NaN	NaN	NaN	NaN	NaN	NaN	NaN	NaN	NaN	NaN	NaN	NaN	NaN	NaN	NaN	NaN	NaN
SYPL1_GQTEIQVNCPPAVTENK_N6H4F1S0G0	No		NaN	NaN	NaN	NaN	NaN	NaN	NaN	NaN	NaN	NaN	NaN	NaN	NaN	NaN	NaN	-0.496227	-0.512781	-0.388005	NaN	NaN	NaN	NaN	NaN	NaN	NaN	NaN	NaN	NaN	NaN	NaN	NaN	NaN	NaN	NaN	NaN	NaN	NaN	NaN	NaN	NaN	NaN	NaN	NaN	NaN	NaN	NaN	NaN
SYPL1_GQTEIQVNCPPAVTENK_N5H5F1S0G0	No		NaN	NaN	NaN	NaN	NaN	NaN	NaN	NaN	NaN	NaN	NaN	NaN	NaN	NaN	NaN	NaN	NaN	NaN	NaN	NaN	NaN	NaN	NaN	NaN	NaN	NaN	NaN	NaN	NaN	NaN	NaN	NaN	NaN	NaN	NaN	NaN	0.400786	-0.018659	0.123458	NaN	NaN	NaN	NaN	NaN	NaN	NaN	NaN
SYPL1_GQTEIQVNCPPAVTENK_N3H5F2S0G0	No		NaN	NaN	NaN	NaN	NaN	NaN	NaN	NaN	NaN	0.484112	-0.682691	-0.578328	NaN	NaN	NaN	NaN	NaN	NaN	NaN	NaN	NaN	NaN	NaN	NaN	NaN	NaN	NaN	NaN	NaN	NaN	NaN	NaN	NaN	NaN	NaN	NaN	NaN	NaN	NaN	NaN	NaN	NaN	NaN	NaN	NaN	-0.57042	0.111215
SYPL1_GQTEIQVNCPPAVTENK_N4H3F0S2G0	No		NaN	NaN	NaN	NaN	NaN	NaN	NaN	NaN	NaN	NaN	NaN	NaN	NaN	NaN	NaN	NaN	NaN	NaN	NaN	NaN	NaN	NaN	NaN	NaN	NaN	NaN	NaN	NaN	NaN	NaN	-0.0762074	-0.131273	0.243617	NaN	NaN	NaN	NaN	NaN	NaN	NaN	NaN	NaN	0.166876	-0.271921	0.341303	NaN	NaN
SYPL1_GQTEIQVNCPPAVTENK_N4H4F3S0G0	No		NaN	NaN	NaN	NaN	NaN	NaN	NaN	NaN	NaN	NaN	NaN	NaN	NaN	NaN	NaN	NaN	NaN	NaN	NaN	NaN	NaN	NaN	NaN	NaN	NaN	NaN	NaN	NaN	NaN	NaN	NaN	NaN	NaN	NaN	NaN	NaN	NaN	NaN	NaN	NaN	NaN	NaN	NaN	NaN	NaN	NaN	NaN
SYPL1_GQTEIQVNCPPAVTENK_N3H5F0S1G0	No		NaN	NaN	NaN	NaN	NaN	NaN	NaN	NaN	NaN	0.37001	-0.517163	-0.655791	NaN	NaN	NaN	NaN	NaN	NaN	NaN	NaN	NaN	NaN	NaN	NaN	NaN	NaN	NaN	NaN	NaN	NaN	NaN	NaN	NaN	NaN	NaN	NaN	NaN	NaN	NaN	NaN	NaN	NaN	NaN	NaN	NaN	NaN	NaN
SYPL1_GQTEIQVNCPPAVTENK_N3H6F0S0G0	No		NaN	NaN	NaN	0.283194	-0.199494	-0.545951	-0.42462	-0.0116325	-0.0416272	0.141833	-0.615524	0.146747	-0.689284	-0.231477	-0.476583	-0.240713	-0.770955	-0.0258986	-0.553352	-0.0564206	0.357227	0.0215834	-0.111331	-0.52343	0.330842	-0.113378	-0.11882	-0.118381	-0.533396	0.0762213	0.0822173	-0.220084	-0.0326834	-0.349114	0.0100157	-0.169492	0.025889	0.408672	0.288497	-0.191662	0.0790803	0.225481	0.111503	-0.126512	-0.61194	-0.130463	-0.091642
SYPL1_GQTEIQVNCPPAVTENK_N3H6F0S1G0	No		-0.360856	-0.626289	0.170371	-0.179219	-0.0429978	-0.36635	NaN	NaN	NaN	0.41491	-0.185209	-0.415945	-0.477022	-0.449235	-0.0970403	0.17299	0.000666314	0.0667981	0.0877263	0.0195295	0.00840957	-0.0610823	0.253639	-0.838552	0.886765	0.267522	-0.117633	0.0739528	-0.420967	-0.0408006	NaN	NaN	NaN	-1.59938	-0.559224	-0.557183	-0.408344	-0.802732	-0.367643	-0.642635	-0.181598	-0.430723	NaN	NaN	NaN	0.0837753	-0.0521543
SYPL1_GQTEIQVNCPPAVTENK_N4H5F4S0G0	No		NaN	NaN	NaN	NaN	NaN	NaN	NaN	NaN	NaN	NaN	NaN	NaN	NaN	NaN	NaN	NaN	NaN	NaN	NaN	NaN	NaN	NaN	NaN	NaN	NaN	NaN	NaN	NaN	NaN	NaN	NaN	NaN	NaN	NaN	NaN	NaN	NaN	NaN	NaN	NaN	NaN	NaN	NaN	NaN	NaN	NaN	NaN
SYPL1_GQTEIQVNCPPAVTENK_N3H5F1S0G0	No		NaN	NaN	NaN	NaN	NaN	NaN	NaN	NaN	NaN	NaN	NaN	NaN	NaN	NaN	NaN	NaN	NaN	NaN	NaN	NaN	NaN	NaN	NaN	NaN	NaN	NaN	NaN	NaN	NaN	NaN	NaN	NaN	NaN	NaN	NaN	NaN	NaN	NaN	NaN	NaN	NaN	NaN	NaN	NaN	NaN	NaN	NaN
SYPL1_GQTEIQVNCPPAVTENK_N3H6F3S0G0	No		NaN	NaN	NaN	0.102291	0.485264	-0.44617	-0.17161	0.0931485	-0.0896846	0.07516	0.0270715	0.366195	0.268086	0.0224011	0.132388	NaN	NaN	NaN	0.00337989	-0.00383339	0.437544	0.380807	-0.00337927	-0.648504	-0.276323	-0.117253	-0.0380306	-0.479581	-0.318965	0.599748	0.0687566	0.0970786	0.654444	NaN	NaN	NaN	0.187401	0.254058	-0.36833	-0.16547	-0.842411	-0.392177	NaN	NaN	NaN	0.305721	0.183009
SYPL1_GQTEIQVNCPPAVTENK_N6H3F1S0G0	No		0.493067	-0.177884	-0.102076	NaN	NaN	NaN	NaN	NaN	NaN	NaN	NaN	NaN	NaN	NaN	NaN	NaN	NaN	NaN	NaN	NaN	NaN	NaN	NaN	NaN	NaN	NaN	NaN	NaN	NaN	NaN	NaN	NaN	NaN	NaN	NaN	NaN	NaN	NaN	NaN	NaN	NaN	NaN	NaN	NaN	NaN	NaN	NaN
SYPL1_GQTEIQVNCPPAVTENK_N3H6F2S0G0	No		0.391387	0.178247	0.988413	NaN	NaN	NaN	NaN	NaN	NaN	0.101562	0.251862	-0.219212	-0.0744107	-0.244843	-0.106492	0.509757	-0.00839441	0.352898	0.038215	-0.00827291	0.265934	0.220288	-0.198485	-0.747041	0.37833	0.160256	-0.0733289	-0.172496	-0.333084	0.00270077	NaN	NaN	NaN	-0.392505	-0.166803	-0.0817051	-0.0203596	-0.671691	0.0840039	-0.745635	-0.0822997	-0.27011	-0.523638	-0.364753	0.218609	NaN	NaN
SYPL1_GQTEIQVNCPPAVTENK_N5H4F2S0G0	No		NaN	NaN	NaN	NaN	NaN	NaN	NaN	NaN	NaN	NaN	NaN	NaN	NaN	NaN	NaN	NaN	NaN	NaN	NaN	NaN	NaN	NaN	NaN	NaN	NaN	NaN	NaN	NaN	NaN	NaN	NaN	NaN	NaN	NaN	NaN	NaN	NaN	NaN	NaN	NaN	NaN	NaN	NaN	NaN	NaN	0.276324	-0.106564
SYPL1_GQTEIQVNCPPAVTENK_N4H6F0S0G0	No		-0.306205	0.279605	0.0518337	NaN	NaN	NaN	NaN	NaN	NaN	NaN	NaN	NaN	NaN	NaN	NaN	NaN	NaN	NaN	NaN	NaN	NaN	NaN	NaN	NaN	NaN	NaN	NaN	NaN	NaN	NaN	NaN	NaN	NaN	NaN	NaN	NaN	NaN	NaN	NaN	NaN	NaN	NaN	NaN	NaN	NaN	NaN	NaN
SYPL1_GQTEIQVNCPPAVTENK_N3H5F3S0G0	No		-0.289403	-0.49047	-0.707304	0.123494	0.405532	0.0358549	-0.296939	-0.24428	-0.792141	NaN	NaN	NaN	NaN	NaN	NaN	NaN	NaN	NaN	NaN	NaN	NaN	NaN	NaN	NaN	NaN	NaN	NaN	NaN	NaN	NaN	-0.178866	-0.0152178	-0.143758	NaN	NaN	NaN	NaN	NaN	NaN	NaN	NaN	NaN	NaN	NaN	NaN	NaN	NaN
SYPL1_GQTEIQVNCPPAVTENK_N2H12F0S0G0	No		NaN	NaN	NaN	NaN	NaN	NaN	NaN	NaN	NaN	NaN	NaN	NaN	NaN	NaN	NaN	NaN	NaN	NaN	NaN	NaN	NaN	NaN	NaN	NaN	NaN	NaN	NaN	NaN	NaN	NaN	NaN	NaN	NaN	NaN	NaN	NaN	NaN	NaN	NaN	NaN	NaN	NaN	NaN	NaN	NaN	NaN	NaN
SYPL1_GQTEIQVNCPPAVTENK_N4H5F0S0G0	No		NaN	NaN	NaN	NaN	NaN	NaN	NaN	NaN	NaN	NaN	NaN	NaN	NaN	NaN	NaN	NaN	NaN	NaN	NaN	NaN	NaN	NaN	NaN	NaN	NaN	NaN	NaN	NaN	NaN	NaN	NaN	NaN	NaN	NaN	NaN	NaN	NaN	NaN	NaN	NaN	NaN	NaN	NaN	NaN	NaN	NaN	NaN
SYPL1_GQTEIQVNCPPAVTENK_N3H4F1S0G0	No		NaN	NaN	NaN	NaN	NaN	NaN	NaN	NaN	NaN	NaN	NaN	NaN	NaN	NaN	NaN	NaN	NaN	NaN	NaN	NaN	NaN	NaN	NaN	NaN	NaN	NaN	NaN	NaN	NaN	NaN	NaN	NaN	NaN	NaN	NaN	NaN	NaN	NaN	NaN	NaN	NaN	NaN	NaN	NaN	NaN	NaN	NaN
SYPL1_GQTEIQVNCPPAVTENK_N3H6F1S1G0	No		NaN	NaN	NaN	0.171118	0.85421	-0.277147	NaN	NaN	NaN	NaN	NaN	NaN	NaN	NaN	NaN	NaN	NaN	NaN	NaN	NaN	NaN	NaN	NaN	NaN	NaN	NaN	NaN	NaN	NaN	NaN	-0.142777	-0.213539	0.0836931	NaN	NaN	NaN	0.100138	-0.0014214	-0.206336	NaN	NaN	NaN	NaN	NaN	NaN	NaN	NaN
SYPL1_GQTEIQVNCPPAVTENK_N4H5F3S0G0	No		NaN	NaN	NaN	NaN	NaN	NaN	NaN	NaN	NaN	NaN	NaN	NaN	NaN	NaN	NaN	NaN	NaN	NaN	NaN	NaN	NaN	0.238599	-0.00840008	0.176728	NaN	NaN	NaN	NaN	NaN	NaN	NaN	NaN	NaN	NaN	NaN	NaN	NaN	NaN	NaN	NaN	NaN	NaN	NaN	NaN	NaN	NaN	NaN
SYPL1_GQTEIQVNCPPAVTENK_N3H6F1S0G0	No		NaN	NaN	NaN	NaN	NaN	NaN	NaN	NaN	NaN	-0.521703	-0.235584	0.179777	NaN	NaN	NaN	NaN	NaN	NaN	NaN	NaN	NaN	0.859476	-0.458627	-0.548388	-0.215313	-0.24043	-0.161839	-0.162623	-0.343999	0.689277	NaN	NaN	NaN	NaN	NaN	NaN	0.181972	-0.0151735	0.138762	NaN	NaN	NaN	NaN	NaN	NaN	NaN	NaN
SYPL1_GQTEIQVNCPPAVTENK_N2H3F1S0G0	No		NaN	NaN	NaN	NaN	NaN	NaN	NaN	NaN	NaN	NaN	NaN	NaN	NaN	NaN	NaN	NaN	NaN	NaN	NaN	NaN	NaN	NaN	NaN	NaN	NaN	NaN	NaN	NaN	NaN	NaN	NaN	NaN	NaN	NaN	NaN	NaN	NaN	NaN	NaN	NaN	NaN	NaN	NaN	NaN	NaN	NaN	NaN
SYPL1_GQTEIQVNCPPAVTENK_N3H4F0S1G0	No		-0.0509499	-0.113225	-0.105724	-0.0754418	-0.125551	-0.360515	NaN	NaN	NaN	NaN	NaN	NaN	NaN	NaN	NaN	NaN	NaN	NaN	NaN	NaN	NaN	NaN	NaN	NaN	NaN	NaN	NaN	NaN	NaN	NaN	NaN	NaN	NaN	NaN	NaN	NaN	NaN	NaN	NaN	0.305971	0.145351	0.575606	NaN	NaN	NaN	NaN	NaN
SYPL1_GQTEIQVNCPPAVTENK_N2H5F0S0G0	No		0.138097	-0.410324	0.0618682	NaN	NaN	NaN	NaN	NaN	NaN	NaN	NaN	NaN	NaN	NaN	NaN	NaN	NaN	NaN	NaN	NaN	NaN	NaN	NaN	NaN	NaN	NaN	NaN	NaN	NaN	NaN	NaN	NaN	NaN	NaN	NaN	NaN	NaN	NaN	NaN	NaN	NaN	NaN	NaN	NaN	NaN	NaN	NaN
SYPL1_GQTEIQVNCPPAVTENK_N2H7F0S0G0	No		0.0437954	-0.669217	1.05844	NaN	NaN	NaN	NaN	NaN	NaN	NaN	NaN	NaN	NaN	NaN	NaN	NaN	NaN	NaN	NaN	NaN	NaN	NaN	NaN	NaN	NaN	NaN	NaN	NaN	NaN	NaN	NaN	NaN	NaN	NaN	NaN	NaN	NaN	NaN	NaN	NaN	NaN	NaN	NaN	NaN	NaN	NaN	NaN
SYPL1_GQTEIQVNCPPAVTENK_N5H4F0S0G0	No		NaN	NaN	NaN	NaN	NaN	NaN	NaN	NaN	NaN	NaN	NaN	NaN	NaN	NaN	NaN	NaN	NaN	NaN	NaN	NaN	NaN	NaN	NaN	NaN	NaN	NaN	NaN	NaN	NaN	NaN	0.417006	-0.349814	-0.498817	NaN	NaN	NaN	NaN	NaN	NaN	NaN	NaN	NaN	NaN	NaN	NaN	NaN	NaN
FUCA1_NTTSVWYTSK_N2H4F1S0G0	Yes		NaN	NaN	NaN	NaN	NaN	NaN	NaN	NaN	NaN	NaN	NaN	NaN	NaN	NaN	NaN	NaN	NaN	NaN	NaN	NaN	NaN	NaN	NaN	NaN	NaN	NaN	NaN	NaN	NaN	NaN	NaN	NaN	NaN	NaN	NaN	NaN	NaN	NaN	NaN	NaN	NaN	NaN	NaN	NaN	NaN	NaN	NaN
FUCA1_NTTSVWYTSK_N2H6F0S0G0	Yes		NaN	NaN	NaN	NaN	NaN	NaN	NaN	NaN	NaN	NaN	NaN	NaN	NaN	NaN	NaN	NaN	NaN	NaN	NaN	NaN	NaN	NaN	NaN	NaN	NaN	NaN	NaN	NaN	NaN	NaN	NaN	NaN	NaN	NaN	NaN	NaN	NaN	NaN	NaN	NaN	NaN	NaN	NaN	NaN	NaN	NaN	NaN
FUCA1_NTTSVWYTSK_N3H6F3S0G0	Yes		NaN	NaN	NaN	NaN	NaN	NaN	NaN	NaN	NaN	NaN	NaN	NaN	NaN	NaN	NaN	NaN	NaN	NaN	NaN	NaN	NaN	NaN	NaN	NaN	NaN	NaN	NaN	NaN	NaN	NaN	NaN	NaN	NaN	NaN	NaN	NaN	NaN	NaN	NaN	NaN	NaN	NaN	NaN	NaN	NaN	NaN	NaN
FUCA1_NTTSVWYTSK_N3H6F1S1G0	Yes		NaN	NaN	NaN	NaN	NaN	NaN	NaN	NaN	NaN	NaN	NaN	NaN	NaN	NaN	NaN	NaN	NaN	NaN	NaN	NaN	NaN	NaN	NaN	NaN	NaN	NaN	NaN	NaN	NaN	NaN	NaN	NaN	NaN	NaN	NaN	NaN	NaN	NaN	NaN	NaN	NaN	NaN	NaN	NaN	NaN	NaN	NaN
OGN_LNNLTFLYLDHNALESVPLNLPESLR_N4H5F2S0G0	Yes		NaN	NaN	NaN	NaN	NaN	NaN	NaN	NaN	NaN	NaN	NaN	NaN	NaN	NaN	NaN	NaN	NaN	NaN	NaN	NaN	NaN	NaN	NaN	NaN	NaN	NaN	NaN	NaN	NaN	NaN	NaN	NaN	NaN	NaN	NaN	NaN	NaN	NaN	NaN	NaN	NaN	NaN	NaN	NaN	NaN	NaN	NaN
OGN_ANDTSYIR_N5H4F0S1G0	Yes		NaN	NaN	NaN	NaN	NaN	NaN	NaN	NaN	NaN	NaN	NaN	NaN	NaN	NaN	NaN	NaN	NaN	NaN	-0.324018	-0.107778	0.194607	NaN	NaN	NaN	NaN	NaN	NaN	NaN	NaN	NaN	NaN	NaN	NaN	NaN	NaN	NaN	NaN	NaN	NaN	NaN	NaN	NaN	NaN	NaN	NaN	NaN	NaN
OGN_ANDTSYIR_N5H5F1S0G0	Yes		NaN	NaN	NaN	NaN	NaN	NaN	NaN	NaN	NaN	NaN	NaN	NaN	NaN	NaN	NaN	NaN	NaN	NaN	-0.0694077	-0.131153	0.188858	NaN	NaN	NaN	-0.405806	-0.256815	-0.164404	NaN	NaN	NaN	NaN	NaN	NaN	NaN	NaN	NaN	NaN	NaN	NaN	NaN	NaN	NaN	NaN	NaN	NaN	NaN	NaN
OGN_ANDTSYIR_N5H5F1S1G0	Yes		NaN	NaN	NaN	NaN	NaN	NaN	NaN	NaN	NaN	NaN	NaN	NaN	NaN	NaN	NaN	NaN	NaN	NaN	NaN	NaN	NaN	NaN	NaN	NaN	NaN	NaN	NaN	NaN	NaN	NaN	NaN	NaN	NaN	NaN	NaN	NaN	NaN	NaN	NaN	NaN	NaN	NaN	NaN	NaN	NaN	NaN	NaN
OGN_ANDTSYIR_N6H6F1S0G0	Yes		NaN	NaN	NaN	NaN	NaN	NaN	NaN	NaN	NaN	NaN	NaN	NaN	NaN	NaN	NaN	NaN	NaN	NaN	NaN	NaN	NaN	NaN	NaN	NaN	NaN	NaN	NaN	NaN	NaN	NaN	NaN	NaN	NaN	NaN	NaN	NaN	NaN	NaN	NaN	NaN	NaN	NaN	NaN	NaN	NaN	NaN	NaN
OGN_ANDTSYIR_N5H4F3S0G0	Yes		NaN	NaN	NaN	NaN	NaN	NaN	NaN	NaN	NaN	NaN	NaN	NaN	NaN	NaN	NaN	NaN	NaN	NaN	NaN	NaN	NaN	NaN	NaN	NaN	-0.212546	-0.196356	-0.120809	NaN	NaN	NaN	NaN	NaN	NaN	NaN	NaN	NaN	NaN	NaN	NaN	NaN	NaN	NaN	NaN	NaN	NaN	NaN	NaN
OGN_ANDTSYIR_N5H4F1S2G0	Yes		2.4176	0.0947065	-0.00155779	0.308661	0.390376	-0.284241	NaN	NaN	NaN	NaN	NaN	NaN	NaN	NaN	NaN	NaN	NaN	NaN	NaN	NaN	NaN	NaN	NaN	NaN	NaN	NaN	NaN	NaN	NaN	NaN	NaN	NaN	NaN	NaN	NaN	NaN	NaN	NaN	NaN	NaN	NaN	NaN	NaN	NaN	NaN	NaN	NaN
OGN_ANDTSYIR_N7H8F0S0G0	Yes		NaN	NaN	NaN	NaN	NaN	NaN	NaN	NaN	NaN	NaN	NaN	NaN	NaN	NaN	NaN	NaN	NaN	NaN	0.230489	-0.01294	0.838054	NaN	NaN	NaN	NaN	NaN	NaN	NaN	NaN	NaN	NaN	NaN	NaN	NaN	NaN	NaN	NaN	NaN	NaN	NaN	NaN	NaN	NaN	NaN	NaN	NaN	NaN
OGN_ANDTSYIR_N6H6F1S1G0	Yes		NaN	NaN	NaN	NaN	NaN	NaN	NaN	NaN	NaN	NaN	NaN	NaN	NaN	NaN	NaN	NaN	NaN	NaN	NaN	NaN	NaN	NaN	NaN	NaN	NaN	NaN	NaN	NaN	NaN	NaN	NaN	NaN	NaN	NaN	NaN	NaN	NaN	NaN	NaN	NaN	NaN	NaN	NaN	NaN	NaN	NaN	NaN
OGN_ANDTSYIR_N6H5F1S0G0	Yes		NaN	NaN	NaN	NaN	NaN	NaN	NaN	NaN	NaN	NaN	NaN	NaN	NaN	NaN	NaN	NaN	NaN	NaN	-0.100738	0.276739	0.737576	NaN	NaN	NaN	NaN	NaN	NaN	NaN	NaN	NaN	NaN	NaN	NaN	NaN	NaN	NaN	NaN	NaN	NaN	NaN	NaN	NaN	NaN	NaN	NaN	NaN	NaN
OGN_ANDTSYIR_N5H4F1S1G0	Yes		NaN	NaN	NaN	0.0255809	0.00517929	-0.407686	NaN	NaN	NaN	NaN	NaN	NaN	NaN	NaN	NaN	NaN	NaN	NaN	0.566435	0.647508	0.677391	NaN	NaN	NaN	NaN	NaN	NaN	NaN	NaN	NaN	NaN	NaN	NaN	NaN	NaN	NaN	NaN	NaN	NaN	NaN	NaN	NaN	NaN	NaN	NaN	NaN	NaN
OGN_ANDTSYIR_N5H4F1S0G0	Yes		NaN	NaN	NaN	NaN	NaN	NaN	NaN	NaN	NaN	NaN	NaN	NaN	NaN	NaN	NaN	NaN	NaN	NaN	-0.239475	0.00681429	0.886524	NaN	NaN	NaN	NaN	NaN	NaN	NaN	NaN	NaN	NaN	NaN	NaN	NaN	NaN	NaN	NaN	NaN	NaN	NaN	NaN	NaN	NaN	NaN	NaN	NaN	NaN
OGN_ANDTSYIR_N4H5F1S1G0	Yes		0.126881	0.259053	0.0136684	NaN	NaN	NaN	NaN	NaN	NaN	NaN	NaN	NaN	NaN	NaN	NaN	NaN	NaN	NaN	NaN	NaN	NaN	NaN	NaN	NaN	0.753387	0.158605	0.77072	NaN	NaN	NaN	NaN	NaN	NaN	NaN	NaN	NaN	NaN	NaN	NaN	NaN	NaN	NaN	NaN	NaN	NaN	NaN	NaN
OGN_ANDTSYIR_N5H6F1S0G0	Yes		NaN	NaN	NaN	NaN	NaN	NaN	NaN	NaN	NaN	NaN	NaN	NaN	-0.719431	0.229273	-0.354402	NaN	NaN	NaN	NaN	NaN	NaN	NaN	NaN	NaN	NaN	NaN	NaN	NaN	NaN	NaN	NaN	NaN	NaN	NaN	NaN	NaN	NaN	NaN	NaN	NaN	NaN	NaN	NaN	NaN	NaN	NaN	NaN
OGN_ANDTSYIR_N4H5F1S0G0	Yes		NaN	NaN	NaN	NaN	NaN	NaN	NaN	NaN	NaN	NaN	NaN	NaN	-0.0605349	0.0760398	-0.218323	0.279302	-1.99664	-0.658054	0.114912	-0.0122203	0.330297	NaN	NaN	NaN	0.503754	-0.0929424	0.20548	NaN	NaN	NaN	NaN	NaN	NaN	NaN	NaN	NaN	-0.491475	0.310644	0.272253	NaN	NaN	NaN	-0.0764007	0.0403047	0.10114	-0.32458	-0.0381486
OGN_ANDTSYIR_N6H3F1S0G0	Yes		NaN	NaN	NaN	NaN	NaN	NaN	NaN	NaN	NaN	NaN	NaN	NaN	NaN	NaN	NaN	NaN	NaN	NaN	0.0590441	0.170397	0.335288	NaN	NaN	NaN	NaN	NaN	NaN	NaN	NaN	NaN	NaN	NaN	NaN	NaN	NaN	NaN	NaN	NaN	NaN	NaN	NaN	NaN	NaN	NaN	NaN	NaN	NaN
OGN_ANDTSYIR_N5H3F1S0G0	Yes		NaN	NaN	NaN	NaN	NaN	NaN	NaN	NaN	NaN	NaN	NaN	NaN	NaN	NaN	NaN	NaN	NaN	NaN	NaN	NaN	NaN	NaN	NaN	NaN	NaN	NaN	NaN	NaN	NaN	NaN	NaN	NaN	NaN	NaN	NaN	NaN	NaN	NaN	NaN	NaN	NaN	NaN	NaN	NaN	NaN	NaN	NaN
OGN_ANDTSYIR_N6H7F1S2G0	Yes		NaN	NaN	NaN	NaN	NaN	NaN	NaN	NaN	NaN	NaN	NaN	NaN	NaN	NaN	NaN	NaN	NaN	NaN	NaN	NaN	NaN	NaN	NaN	NaN	NaN	NaN	NaN	NaN	NaN	NaN	NaN	NaN	NaN	NaN	NaN	NaN	NaN	NaN	NaN	NaN	NaN	NaN	NaN	NaN	NaN	NaN	NaN
OGN_ANDTSYIR_N5H6F0S1G0	Yes		NaN	NaN	NaN	NaN	NaN	NaN	NaN	NaN	NaN	NaN	NaN	NaN	NaN	NaN	NaN	NaN	NaN	NaN	NaN	NaN	NaN	NaN	NaN	NaN	NaN	NaN	NaN	NaN	NaN	NaN	NaN	NaN	NaN	NaN	NaN	NaN	NaN	NaN	NaN	NaN	NaN	NaN	NaN	NaN	NaN	NaN	NaN
OGN_ANDTSYIR_N5H6F3S1G0	Yes		NaN	NaN	NaN	0.64633	0.312004	-0.41479	NaN	NaN	NaN	NaN	NaN	NaN	NaN	NaN	NaN	NaN	NaN	NaN	NaN	NaN	NaN	NaN	NaN	NaN	NaN	NaN	NaN	NaN	NaN	NaN	NaN	NaN	NaN	NaN	NaN	NaN	NaN	NaN	NaN	NaN	NaN	NaN	NaN	NaN	NaN	NaN	NaN
OGN_ANDTSYIR_N5H6F3S0G0	Yes		NaN	NaN	NaN	0.199493	-0.00728078	0.213087	NaN	NaN	NaN	NaN	NaN	NaN	NaN	NaN	NaN	NaN	NaN	NaN	NaN	NaN	NaN	NaN	NaN	NaN	0.690937	-0.153008	0.363637	NaN	NaN	NaN	NaN	NaN	NaN	-0.565848	-0.111676	-0.23148	NaN	NaN	NaN	NaN	NaN	NaN	NaN	NaN	NaN	NaN	NaN
OGN_ANDTSYIR_N6H7F1S1G0	Yes		NaN	NaN	NaN	NaN	NaN	NaN	NaN	NaN	NaN	NaN	NaN	NaN	NaN	NaN	NaN	NaN	NaN	NaN	NaN	NaN	NaN	NaN	NaN	NaN	0.766554	0.19472	0.250661	NaN	NaN	NaN	NaN	NaN	NaN	NaN	NaN	NaN	NaN	NaN	NaN	NaN	NaN	NaN	NaN	NaN	NaN	NaN	NaN
OGN_ANDTSYIR_N2H12F0S0G0	Yes		NaN	NaN	NaN	NaN	NaN	NaN	NaN	NaN	NaN	NaN	NaN	NaN	NaN	NaN	NaN	NaN	NaN	NaN	NaN	NaN	NaN	NaN	NaN	NaN	NaN	NaN	NaN	NaN	NaN	NaN	NaN	NaN	NaN	NaN	NaN	NaN	NaN	NaN	NaN	NaN	NaN	NaN	NaN	NaN	NaN	NaN	NaN
OGN_ANDTSYIR_N6H7F1S0G0	Yes		NaN	NaN	NaN	NaN	NaN	NaN	NaN	NaN	NaN	NaN	NaN	NaN	NaN	NaN	NaN	NaN	NaN	NaN	NaN	NaN	NaN	NaN	NaN	NaN	NaN	NaN	NaN	NaN	NaN	NaN	NaN	NaN	NaN	NaN	NaN	NaN	NaN	NaN	NaN	NaN	NaN	NaN	NaN	NaN	NaN	NaN	NaN
OGN_ANDTSYIR_N5H6F1S2G0	Yes		NaN	NaN	NaN	0.836956	0.231486	-0.0702253	NaN	NaN	NaN	NaN	NaN	NaN	NaN	NaN	NaN	NaN	NaN	NaN	NaN	NaN	NaN	NaN	NaN	NaN	NaN	NaN	NaN	NaN	NaN	NaN	NaN	NaN	NaN	NaN	NaN	NaN	NaN	NaN	NaN	NaN	NaN	NaN	NaN	NaN	NaN	NaN	NaN
OGN_ANDTSYIR_N4H5F3S0G0	Yes		NaN	NaN	NaN	NaN	NaN	NaN	NaN	NaN	NaN	NaN	NaN	NaN	NaN	NaN	NaN	NaN	NaN	NaN	NaN	NaN	NaN	NaN	NaN	NaN	NaN	NaN	NaN	NaN	NaN	NaN	NaN	NaN	NaN	NaN	NaN	NaN	NaN	NaN	NaN	NaN	NaN	NaN	NaN	NaN	NaN	NaN	NaN
OGN_ANDTSYIR_N5H6F1S1G0	Yes		NaN	NaN	NaN	0.230429	-0.00584581	-0.361191	NaN	NaN	NaN	NaN	NaN	NaN	NaN	NaN	NaN	NaN	NaN	NaN	NaN	NaN	NaN	NaN	NaN	NaN	NaN	NaN	NaN	NaN	NaN	NaN	NaN	NaN	NaN	NaN	NaN	NaN	-0.312275	-0.147734	-0.196494	NaN	NaN	NaN	NaN	NaN	NaN	NaN	NaN
OGN_ANDTSYIR_N5H5F3S0G0	Yes		NaN	NaN	NaN	NaN	NaN	NaN	NaN	NaN	NaN	NaN	NaN	NaN	NaN	NaN	NaN	NaN	NaN	NaN	-0.0132563	0.145738	0.486859	NaN	NaN	NaN	NaN	NaN	NaN	NaN	NaN	NaN	NaN	NaN	NaN	NaN	NaN	NaN	NaN	NaN	NaN	NaN	NaN	NaN	NaN	NaN	NaN	NaN	NaN
OGN_ANDTSYIR_N4H4F1S0G0	Yes		NaN	NaN	NaN	NaN	NaN	NaN	NaN	NaN	NaN	NaN	NaN	NaN	NaN	NaN	NaN	NaN	NaN	NaN	NaN	NaN	NaN	NaN	NaN	NaN	NaN	NaN	NaN	NaN	NaN	NaN	NaN	NaN	NaN	NaN	NaN	NaN	NaN	NaN	NaN	NaN	NaN	NaN	NaN	NaN	NaN	NaN	NaN
CFHR1_NISCVER_N4H5F0S2G0	Yes		NaN	NaN	NaN	NaN	NaN	NaN	NaN	NaN	NaN	NaN	NaN	NaN	NaN	NaN	NaN	NaN	NaN	NaN	NaN	NaN	NaN	NaN	NaN	NaN	NaN	NaN	NaN	NaN	NaN	NaN	NaN	NaN	NaN	NaN	NaN	NaN	NaN	NaN	NaN	NaN	NaN	NaN	NaN	NaN	NaN	NaN	NaN
CFHR1_LQNNENNISCVER_N4H5F2S0G0	Yes		NaN	NaN	NaN	NaN	NaN	NaN	NaN	NaN	NaN	NaN	NaN	NaN	NaN	NaN	NaN	0.34061	-0.0450849	0.593742	NaN	NaN	NaN	NaN	NaN	NaN	NaN	NaN	NaN	NaN	NaN	NaN	NaN	NaN	NaN	NaN	NaN	NaN	NaN	NaN	NaN	NaN	NaN	NaN	NaN	NaN	NaN	NaN	NaN
CFHR1_LQNNENNISCVER_N4H5F0S0G0	Yes		NaN	NaN	NaN	NaN	NaN	NaN	NaN	NaN	NaN	NaN	NaN	NaN	NaN	NaN	NaN	NaN	NaN	NaN	NaN	NaN	NaN	NaN	NaN	NaN	NaN	NaN	NaN	NaN	NaN	NaN	NaN	NaN	NaN	NaN	NaN	NaN	NaN	NaN	NaN	NaN	NaN	NaN	NaN	NaN	NaN	NaN	NaN
CFHR1_LQNNENNISCVER_N4H5F0S1G0	Yes		NaN	NaN	NaN	NaN	NaN	NaN	NaN	NaN	NaN	NaN	NaN	NaN	NaN	NaN	NaN	0.189193	0.0906996	0.526043	NaN	NaN	NaN	NaN	NaN	NaN	NaN	NaN	NaN	NaN	NaN	NaN	NaN	NaN	NaN	NaN	NaN	NaN	NaN	NaN	NaN	NaN	NaN	NaN	NaN	NaN	NaN	NaN	NaN
CFHR1_LQNNENNISCVER_N4H5F0S2G0	Yes		NaN	NaN	NaN	NaN	NaN	NaN	0.198649	0.375025	-0.264067	NaN	NaN	NaN	NaN	NaN	NaN	0.0218777	-0.154829	0.677707	NaN	NaN	NaN	NaN	NaN	NaN	NaN	NaN	NaN	NaN	NaN	NaN	-0.0591239	0.00392132	0.0556513	NaN	NaN	NaN	-0.193934	0.48826	0.471467	-0.482066	0.21169	0.258592	NaN	NaN	NaN	-0.799556	0.150399
CFHR1_LQNNENNISCVER_N6H4F2S0G0	Yes		NaN	NaN	NaN	NaN	NaN	NaN	NaN	NaN	NaN	NaN	NaN	NaN	NaN	NaN	NaN	NaN	NaN	NaN	NaN	NaN	NaN	NaN	NaN	NaN	NaN	NaN	NaN	NaN	NaN	NaN	NaN	NaN	NaN	NaN	NaN	NaN	NaN	NaN	NaN	NaN	NaN	NaN	NaN	NaN	NaN	NaN	NaN
CFHR1_LQNNENNISCVER_N4H5F4S0G0	Yes		NaN	NaN	NaN	NaN	NaN	NaN	0.162935	0.520117	0.0605418	NaN	NaN	NaN	NaN	NaN	NaN	NaN	NaN	NaN	NaN	NaN	NaN	-0.182041	-0.034646	-0.474056	NaN	NaN	NaN	NaN	NaN	NaN	-0.016295	0.244678	0.163584	NaN	NaN	NaN	NaN	NaN	NaN	NaN	NaN	NaN	NaN	NaN	NaN	-0.368959	0.0620687
CFHR1_LQNNENNISCVER_N4H5F2S1G0	Yes		NaN	NaN	NaN	NaN	NaN	NaN	0.686963	0.395701	-0.274261	NaN	NaN	NaN	NaN	NaN	NaN	-0.153149	-0.311841	0.759166	NaN	NaN	NaN	-0.017856	0.258713	-0.431883	NaN	NaN	NaN	NaN	NaN	NaN	-0.201958	0.0203178	-0.0297486	-0.388081	-0.00558213	-0.157889	0.0373016	-0.147671	0.063852	-0.343622	0.692776	0.22574	NaN	NaN	NaN	-0.0463977	-0.112942
GPNMB_VQAVLTSDSPALVGSNITFAVNLIFPR_N6H5F1S1G0	Yes		NaN	NaN	NaN	NaN	NaN	NaN	NaN	NaN	NaN	NaN	NaN	NaN	NaN	NaN	NaN	0.238307	0.100157	0.674644	NaN	NaN	NaN	0.101528	-0.170221	0.0412939	NaN	NaN	NaN	NaN	NaN	NaN	NaN	NaN	NaN	0.145355	-0.211553	-0.317565	NaN	NaN	NaN	-0.18633	-0.228424	-0.589863	NaN	NaN	NaN	NaN	NaN
GPNMB_VQAVLTSDSPALVGSNITFAVNLIFPR_N6H3F0S0G0	Yes		NaN	NaN	NaN	NaN	NaN	NaN	NaN	NaN	NaN	NaN	NaN	NaN	NaN	NaN	NaN	NaN	NaN	NaN	NaN	NaN	NaN	NaN	NaN	NaN	NaN	NaN	NaN	NaN	NaN	NaN	NaN	NaN	NaN	NaN	NaN	NaN	NaN	NaN	NaN	NaN	NaN	NaN	NaN	NaN	NaN	NaN	NaN
GPNMB_VQAVLTSDSPALVGSNITFAVNLIFPR_N2H8F0S0G0	Yes		NaN	NaN	NaN	NaN	NaN	NaN	NaN	NaN	NaN	NaN	NaN	NaN	NaN	NaN	NaN	NaN	NaN	NaN	NaN	NaN	NaN	NaN	NaN	NaN	NaN	NaN	NaN	NaN	NaN	NaN	NaN	NaN	NaN	NaN	NaN	NaN	NaN	NaN	NaN	NaN	NaN	NaN	NaN	NaN	NaN	NaN	NaN
GPNMB_VQAVLTSDSPALVGSNITFAVNLIFPR_N3H4F1S1G0	Yes		NaN	NaN	NaN	NaN	NaN	NaN	NaN	NaN	NaN	NaN	NaN	NaN	NaN	NaN	NaN	NaN	NaN	NaN	NaN	NaN	NaN	NaN	NaN	NaN	NaN	NaN	NaN	NaN	NaN	NaN	NaN	NaN	NaN	NaN	NaN	NaN	NaN	NaN	NaN	NaN	NaN	NaN	NaN	NaN	NaN	NaN	NaN
GPNMB_VQAVLTSDSPALVGSNITFAVNLIFPR_N2H7F0S0G0	Yes		NaN	NaN	NaN	NaN	NaN	NaN	NaN	NaN	NaN	0.229572	0.0854549	-0.143854	NaN	NaN	NaN	NaN	NaN	NaN	NaN	NaN	NaN	0.325727	-0.00303182	-0.079651	NaN	NaN	NaN	NaN	NaN	NaN	NaN	NaN	NaN	NaN	NaN	NaN	-0.331491	-0.205987	-0.304406	NaN	NaN	NaN	NaN	NaN	NaN	NaN	NaN
GPNMB_NSSDETFLK_N7H4F1S0G0	Yes		NaN	NaN	NaN	NaN	NaN	NaN	NaN	NaN	NaN	NaN	NaN	NaN	NaN	NaN	NaN	NaN	NaN	NaN	NaN	NaN	NaN	NaN	NaN	NaN	NaN	NaN	NaN	NaN	NaN	NaN	NaN	NaN	NaN	NaN	NaN	NaN	NaN	NaN	NaN	NaN	NaN	NaN	NaN	NaN	NaN	NaN	NaN
GPNMB_NSSDETFLK_N2H12F0S0G0	Yes		NaN	NaN	NaN	NaN	NaN	NaN	NaN	NaN	NaN	NaN	NaN	NaN	NaN	NaN	NaN	NaN	NaN	NaN	NaN	NaN	NaN	NaN	NaN	NaN	NaN	NaN	NaN	NaN	NaN	NaN	NaN	NaN	NaN	NaN	NaN	NaN	0.0696815	0.258134	-0.0290301	NaN	NaN	NaN	NaN	NaN	NaN	NaN	NaN
GPNMB_NSSDETFLK_N4H5F1S0G0	Yes		NaN	NaN	NaN	NaN	NaN	NaN	NaN	NaN	NaN	NaN	NaN	NaN	-0.665393	-0.0592131	-0.189227	NaN	NaN	NaN	NaN	NaN	NaN	-0.191805	0.30658	-0.346869	NaN	NaN	NaN	NaN	NaN	NaN	NaN	NaN	NaN	NaN	NaN	NaN	NaN	NaN	NaN	NaN	NaN	NaN	NaN	NaN	NaN	NaN	NaN
GPNMB_NSSDETFLK_N6H7F0S0G0	Yes		NaN	NaN	NaN	NaN	NaN	NaN	NaN	NaN	NaN	NaN	NaN	NaN	NaN	NaN	NaN	NaN	NaN	NaN	NaN	NaN	NaN	-0.31915	0.00492017	-0.886019	NaN	NaN	NaN	NaN	NaN	NaN	NaN	NaN	NaN	NaN	NaN	NaN	NaN	NaN	NaN	NaN	NaN	NaN	NaN	NaN	NaN	NaN	NaN
GPNMB_NSSDETFLK_N3H4F1S0G0	Yes		NaN	NaN	NaN	NaN	NaN	NaN	NaN	NaN	NaN	-0.0454634	-0.0580026	-0.069854	-0.447111	0.166566	0.276855	-0.424882	-0.321415	0.231995	NaN	NaN	NaN	0.266264	-0.128271	-0.424984	NaN	NaN	NaN	0.252137	0.0780118	0.216968	NaN	NaN	NaN	NaN	NaN	NaN	-0.461006	-0.044496	0.0845607	NaN	NaN	NaN	NaN	NaN	NaN	NaN	NaN
GPNMB_NSSDETFLK_N4H5F3S0G0	Yes		NaN	NaN	NaN	NaN	NaN	NaN	NaN	NaN	NaN	NaN	NaN	NaN	-0.801048	0.0438706	-0.0606808	NaN	NaN	NaN	NaN	NaN	NaN	NaN	NaN	NaN	NaN	NaN	NaN	NaN	NaN	NaN	NaN	NaN	NaN	NaN	NaN	NaN	NaN	NaN	NaN	NaN	NaN	NaN	NaN	NaN	NaN	NaN	NaN
GPNMB_NSSDETFLK_N5H3F1S0G0	Yes		NaN	NaN	NaN	-0.29878	-0.275948	-0.245357	NaN	NaN	NaN	NaN	NaN	NaN	NaN	NaN	NaN	NaN	NaN	NaN	NaN	NaN	NaN	NaN	NaN	NaN	NaN	NaN	NaN	NaN	NaN	NaN	-0.396376	0.146004	0.0648078	NaN	NaN	NaN	-0.357262	0.20462	0.209687	NaN	NaN	NaN	-0.560085	-0.06898	-0.212447	NaN	NaN
GPNMB_NSSDETFLK_N4H5F1S2G0	Yes		NaN	NaN	NaN	NaN	NaN	NaN	NaN	NaN	NaN	NaN	NaN	NaN	NaN	NaN	NaN	NaN	NaN	NaN	NaN	NaN	NaN	NaN	NaN	NaN	NaN	NaN	NaN	NaN	NaN	NaN	NaN	NaN	NaN	NaN	NaN	NaN	NaN	NaN	NaN	NaN	NaN	NaN	NaN	NaN	NaN	NaN	NaN
GPNMB_NSSDETFLK_N2H6F0S0G0	Yes		NaN	NaN	NaN	NaN	NaN	NaN	NaN	NaN	NaN	NaN	NaN	NaN	-0.277866	-0.172162	0.497727	NaN	NaN	NaN	NaN	NaN	NaN	-0.0412205	0.386121	-0.364112	NaN	NaN	NaN	NaN	NaN	NaN	NaN	NaN	NaN	NaN	NaN	NaN	-0.663208	-0.254363	-0.408792	NaN	NaN	NaN	NaN	NaN	NaN	NaN	NaN
GPNMB_NSSDETFLK_N3H4F3S0G0	Yes		NaN	NaN	NaN	NaN	NaN	NaN	NaN	NaN	NaN	NaN	NaN	NaN	-0.628462	0.16762	0.836045	NaN	NaN	NaN	NaN	NaN	NaN	0.327231	0.296026	-0.502232	NaN	NaN	NaN	NaN	NaN	NaN	NaN	NaN	NaN	NaN	NaN	NaN	-0.499657	0.0705284	0.0535911	NaN	NaN	NaN	-0.528789	-0.148271	0.300039	NaN	NaN
GPNMB_NSSDETFLK_N2H3F1S0G0	Yes		NaN	NaN	NaN	-0.795785	-0.767378	-0.53041	-0.347317	-0.0114726	0.0361352	-0.537579	-0.126725	-0.168027	-0.330631	0.130897	0.492937	-0.443146	0.0654274	-0.490864	-0.592164	-0.858089	0.943457	1.46649	0.564335	-0.652905	-0.215838	-0.312612	0.343874	0.0587974	-0.017294	0.0645429	-0.389012	0.259992	-0.717936	-0.0382749	0.0639006	0.177162	-0.275375	0.450967	0.0551036	-0.284002	-0.187365	0.12157	NaN	NaN	NaN	0.0256108	0.189988
GPNMB_NSSDETFLK_N4H6F1S1G0	Yes		NaN	NaN	NaN	NaN	NaN	NaN	NaN	NaN	NaN	NaN	NaN	NaN	NaN	NaN	NaN	NaN	NaN	NaN	NaN	NaN	NaN	NaN	NaN	NaN	NaN	NaN	NaN	NaN	NaN	NaN	NaN	NaN	NaN	NaN	NaN	NaN	NaN	NaN	NaN	NaN	NaN	NaN	-0.765421	-0.285451	-0.686988	NaN	NaN
GPNMB_NSSDETFLK_N3H4F1S1G0	Yes		-0.879754	0.353596	-0.00250664	NaN	NaN	NaN	NaN	NaN	NaN	0.0811966	-0.161151	-0.321683	-0.0108331	0.297456	1.04335	-0.185974	0.064788	0.41691	0.0108006	-0.0576032	0.395504	0.39547	0.322894	-0.262749	0.0588918	-0.131738	0.199749	-0.00307181	-0.0124536	-0.277965	NaN	NaN	NaN	0.401266	0.502593	0.0657397	0.293013	0.67399	0.65532	-0.228704	0.239136	0.270749	-0.75275	-0.115343	-0.363254	-0.175109	0.0535519
GPNMB_DLPIMFDVLIHDPSHFLNYSTINYK_N6H7F0S0G0	Yes		NaN	NaN	NaN	NaN	NaN	NaN	NaN	NaN	NaN	NaN	NaN	NaN	NaN	NaN	NaN	NaN	NaN	NaN	NaN	NaN	NaN	NaN	NaN	NaN	NaN	NaN	NaN	0.169898	0.157747	0.244797	NaN	NaN	NaN	NaN	NaN	NaN	NaN	NaN	NaN	NaN	NaN	NaN	NaN	NaN	NaN	NaN	NaN
GPNMB_DLPIMFDVLIHDPSHFLNYSTINYK_N6H7F0S1G0	Yes		NaN	NaN	NaN	NaN	NaN	NaN	NaN	NaN	NaN	NaN	NaN	NaN	NaN	NaN	NaN	NaN	NaN	NaN	NaN	NaN	NaN	NaN	NaN	NaN	NaN	NaN	NaN	0.149329	-0.259531	-0.0410425	NaN	NaN	NaN	NaN	NaN	NaN	NaN	NaN	NaN	NaN	NaN	NaN	NaN	NaN	NaN	NaN	NaN
GPNMB_DLPIMFDVLIHDPSHFLNYSTINYK_N4H3F0S1G0	Yes		NaN	NaN	NaN	NaN	NaN	NaN	NaN	NaN	NaN	NaN	NaN	NaN	NaN	NaN	NaN	NaN	NaN	NaN	NaN	NaN	NaN	NaN	NaN	NaN	NaN	NaN	NaN	NaN	NaN	NaN	NaN	NaN	NaN	0.325044	0.333047	0.177383	NaN	NaN	NaN	NaN	NaN	NaN	NaN	NaN	NaN	NaN	NaN
GPNMB_DLPIMFDVLIHDPSHFLNYSTINYK_N3H4F3S0G0	Yes		NaN	NaN	NaN	NaN	NaN	NaN	NaN	NaN	NaN	NaN	NaN	NaN	-0.258998	-0.232895	1.90438	-0.250958	0.127668	0.015594	-0.442116	-0.699218	-0.321353	0.865829	-0.344951	-0.299032	NaN	NaN	NaN	-0.27081	-0.338408	-0.674889	NaN	NaN	NaN	-0.06961	-0.00587207	-0.515928	0.13504	0.76188	0.215664	-0.539631	-0.119281	-0.466484	NaN	NaN	NaN	-0.0951747	-0.163456
GPNMB_DLPIMFDVLIHDPSHFLNYSTINYK_N2H3F0S0G0	Yes		NaN	NaN	NaN	NaN	NaN	NaN	NaN	NaN	NaN	0.568211	0.634457	0.33646	-0.795253	-0.348867	0.766404	-0.298601	-0.519253	-0.297394	NaN	NaN	NaN	NaN	NaN	NaN	NaN	NaN	NaN	NaN	NaN	NaN	NaN	NaN	NaN	NaN	NaN	NaN	-0.0504564	0.254333	-0.0541143	-0.314878	0.507953	-0.448209	NaN	NaN	NaN	-0.36601	-0.256641
GPNMB_DLPIMFDVLIHDPSHFLNYSTINYK_N4H4F2S0G0	Yes		NaN	NaN	NaN	NaN	NaN	NaN	NaN	NaN	NaN	NaN	NaN	NaN	NaN	NaN	NaN	NaN	NaN	NaN	NaN	NaN	NaN	NaN	NaN	NaN	NaN	NaN	NaN	NaN	NaN	NaN	NaN	NaN	NaN	0.181319	-0.274574	-0.66203	NaN	NaN	NaN	NaN	NaN	NaN	NaN	NaN	NaN	NaN	NaN
GPNMB_DLPIMFDVLIHDPSHFLNYSTINYK_N5H5F1S0G0	Yes		NaN	NaN	NaN	NaN	NaN	NaN	NaN	NaN	NaN	NaN	NaN	NaN	NaN	NaN	NaN	NaN	NaN	NaN	NaN	NaN	NaN	NaN	NaN	NaN	NaN	NaN	NaN	NaN	NaN	NaN	NaN	NaN	NaN	NaN	NaN	NaN	NaN	NaN	NaN	NaN	NaN	NaN	NaN	NaN	NaN	NaN	NaN
GPNMB_DLPIMFDVLIHDPSHFLNYSTINYK_N3H5F2S0G0	Yes		NaN	NaN	NaN	NaN	NaN	NaN	NaN	NaN	NaN	-0.487438	-0.723531	-0.553421	NaN	NaN	NaN	NaN	NaN	NaN	NaN	NaN	NaN	NaN	NaN	NaN	NaN	NaN	NaN	NaN	NaN	NaN	NaN	NaN	NaN	NaN	NaN	NaN	NaN	NaN	NaN	NaN	NaN	NaN	NaN	NaN	NaN	NaN	NaN
GPNMB_DLPIMFDVLIHDPSHFLNYSTINYK_N5H6F2S0G0	Yes		NaN	NaN	NaN	NaN	NaN	NaN	NaN	NaN	NaN	NaN	NaN	NaN	NaN	NaN	NaN	NaN	NaN	NaN	NaN	NaN	NaN	NaN	NaN	NaN	NaN	NaN	NaN	0.0473474	-0.207929	0.0185311	NaN	NaN	NaN	0.692576	0.516296	0.00543179	0.190694	0.0249896	-0.0019483	NaN	NaN	NaN	NaN	NaN	NaN	NaN	NaN
GPNMB_DLPIMFDVLIHDPSHFLNYSTINYK_N4H5F2S0G0	Yes		NaN	NaN	NaN	NaN	NaN	NaN	NaN	NaN	NaN	NaN	NaN	NaN	NaN	NaN	NaN	NaN	NaN	NaN	NaN	NaN	NaN	NaN	NaN	NaN	NaN	NaN	NaN	NaN	NaN	NaN	NaN	NaN	NaN	0.793815	0.167668	-0.0949972	0.0778756	0.405512	0.208985	NaN	NaN	NaN	NaN	NaN	NaN	NaN	NaN
GPNMB_DLPIMFDVLIHDPSHFLNYSTINYK_N3H5F0S1G0	Yes		NaN	NaN	NaN	NaN	NaN	NaN	NaN	NaN	NaN	NaN	NaN	NaN	NaN	NaN	NaN	NaN	NaN	NaN	NaN	NaN	NaN	NaN	NaN	NaN	NaN	NaN	NaN	NaN	NaN	NaN	NaN	NaN	NaN	NaN	NaN	NaN	NaN	NaN	NaN	NaN	NaN	NaN	NaN	NaN	NaN	NaN	NaN
GPNMB_DLPIMFDVLIHDPSHFLNYSTINYK_N4H4F0S1G0	Yes		NaN	NaN	NaN	NaN	NaN	NaN	NaN	NaN	NaN	NaN	NaN	NaN	NaN	NaN	NaN	NaN	NaN	NaN	NaN	NaN	NaN	NaN	NaN	NaN	NaN	NaN	NaN	NaN	NaN	NaN	NaN	NaN	NaN	NaN	NaN	NaN	NaN	NaN	NaN	NaN	NaN	NaN	NaN	NaN	NaN	NaN	NaN
GPNMB_DLPIMFDVLIHDPSHFLNYSTINYK_N4H5F1S1G0	Yes		NaN	NaN	NaN	NaN	NaN	NaN	NaN	NaN	NaN	NaN	NaN	NaN	NaN	NaN	NaN	NaN	NaN	NaN	NaN	NaN	NaN	NaN	NaN	NaN	NaN	NaN	NaN	NaN	NaN	NaN	NaN	NaN	NaN	NaN	NaN	NaN	NaN	NaN	NaN	NaN	NaN	NaN	NaN	NaN	NaN	NaN	NaN
GPNMB_DLPIMFDVLIHDPSHFLNYSTINYK_N6H7F2S0G0	Yes		NaN	NaN	NaN	NaN	NaN	NaN	NaN	NaN	NaN	0.273191	0.0498745	-0.0962859	NaN	NaN	NaN	NaN	NaN	NaN	NaN	NaN	NaN	-0.345252	-0.475222	-0.0355683	NaN	NaN	NaN	1.08053	0.497853	0.81103	NaN	NaN	NaN	NaN	NaN	NaN	0.277619	0.109789	0.511026	NaN	NaN	NaN	NaN	NaN	NaN	-0.0824573	-0.169377
GPNMB_DLPIMFDVLIHDPSHFLNYSTINYK_N4H5F1S0G0	Yes		NaN	NaN	NaN	NaN	NaN	NaN	NaN	NaN	NaN	NaN	NaN	NaN	NaN	NaN	NaN	NaN	NaN	NaN	NaN	NaN	NaN	NaN	NaN	NaN	NaN	NaN	NaN	NaN	NaN	NaN	NaN	NaN	NaN	NaN	NaN	NaN	NaN	NaN	NaN	NaN	NaN	NaN	NaN	NaN	NaN	NaN	NaN
GPNMB_DLPIMFDVLIHDPSHFLNYSTINYK_N3H4F2S0G0	Yes		NaN	NaN	NaN	NaN	NaN	NaN	-0.464899	-0.0857438	0.0158265	0.42299	0.416075	0.143135	-0.127068	-0.0198216	1.70694	-0.152444	0.436686	0.513685	-0.457621	-0.466413	-0.646445	-0.304827	-0.0217974	-0.625431	-0.671074	-0.0476901	-1.12381	-0.159865	-0.300466	-0.125093	-1.36719	-0.0110293	-0.677551	0.450263	0.537522	-0.156344	0.403563	0.534426	0.256657	-0.496602	0.25245	-0.109891	-0.421181	0.348309	0.116582	-0.838848	-0.43846
GPNMB_DLPIMFDVLIHDPSHFLNYSTINYK_N5H6F0S1G0	Yes		NaN	NaN	NaN	NaN	NaN	NaN	NaN	NaN	NaN	NaN	NaN	NaN	NaN	NaN	NaN	NaN	NaN	NaN	NaN	NaN	NaN	NaN	NaN	NaN	NaN	NaN	NaN	NaN	NaN	NaN	NaN	NaN	NaN	NaN	NaN	NaN	0.664417	-0.0730599	0.545899	NaN	NaN	NaN	NaN	NaN	NaN	NaN	NaN
GPNMB_DLPIMFDVLIHDPSHFLNYSTINYK_N5H6F3S0G0	Yes		NaN	NaN	NaN	NaN	NaN	NaN	NaN	NaN	NaN	NaN	NaN	NaN	-0.204229	-0.0216821	0.308977	NaN	NaN	NaN	NaN	NaN	NaN	0.942499	-0.0759865	0.0734324	NaN	NaN	NaN	NaN	NaN	NaN	NaN	NaN	NaN	NaN	NaN	NaN	NaN	NaN	NaN	NaN	NaN	NaN	NaN	NaN	NaN	NaN	NaN
GPNMB_DLPIMFDVLIHDPSHFLNYSTINYK_N3H4F1S1G0	Yes		NaN	NaN	NaN	NaN	NaN	NaN	NaN	NaN	NaN	NaN	NaN	NaN	-0.20204	-0.317877	1.60736	NaN	NaN	NaN	NaN	NaN	NaN	0.824456	-0.17551	0.147679	NaN	NaN	NaN	0.140171	-0.251836	-0.286485	-0.292512	0.515983	0.00878236	0.128318	-0.200296	-0.769119	0.34698	0.567846	0.198543	NaN	NaN	NaN	NaN	NaN	NaN	-0.391217	-0.338884
GPNMB_DLPIMFDVLIHDPSHFLNYSTINYK_N6H7F1S0G0	Yes		NaN	NaN	NaN	NaN	NaN	NaN	NaN	NaN	NaN	NaN	NaN	NaN	NaN	NaN	NaN	NaN	NaN	NaN	NaN	NaN	NaN	NaN	NaN	NaN	NaN	NaN	NaN	NaN	NaN	NaN	NaN	NaN	NaN	NaN	NaN	NaN	NaN	NaN	NaN	NaN	NaN	NaN	NaN	NaN	NaN	NaN	NaN
GPNMB_DLPIMFDVLIHDPSHFLNYSTINYK_N4H5F0S0G0	Yes		NaN	NaN	NaN	NaN	NaN	NaN	NaN	NaN	NaN	-0.121132	-0.291002	-0.751991	-0.0269101	-0.119214	0.910088	NaN	NaN	NaN	NaN	NaN	NaN	NaN	NaN	NaN	NaN	NaN	NaN	NaN	NaN	NaN	NaN	NaN	NaN	NaN	NaN	NaN	0.0177608	0.0423939	-0.169807	NaN	NaN	NaN	NaN	NaN	NaN	NaN	NaN
GPNMB_DLPIMFDVLIHDPSHFLNYSTINYK_N3H4F1S0G0	Yes		NaN	NaN	NaN	NaN	NaN	NaN	NaN	NaN	NaN	NaN	NaN	NaN	-0.257055	-0.100869	0.827026	-0.275117	-0.144877	-0.166366	-0.154341	-0.531835	0.0508432	1.06148	0.0530315	-0.36518	NaN	NaN	NaN	0.121463	0.0212028	0.0743547	NaN	NaN	NaN	NaN	NaN	NaN	-0.0704306	-0.149427	-0.158311	NaN	NaN	NaN	NaN	NaN	NaN	NaN	NaN
GPNMB_DLPIMFDVLIHDPSHFLNYSTINYK_N3H3F0S0G0	Yes		NaN	NaN	NaN	NaN	NaN	NaN	NaN	NaN	NaN	NaN	NaN	NaN	NaN	NaN	NaN	NaN	NaN	NaN	NaN	NaN	NaN	NaN	NaN	NaN	NaN	NaN	NaN	NaN	NaN	NaN	NaN	NaN	NaN	NaN	NaN	NaN	NaN	NaN	NaN	NaN	NaN	NaN	NaN	NaN	NaN	NaN	NaN
GPNMB_DLPIMFDVLIHDPSHFLNYSTINYK_N4H5F3S0G0	Yes		NaN	NaN	NaN	NaN	NaN	NaN	NaN	NaN	NaN	NaN	NaN	NaN	NaN	NaN	NaN	NaN	NaN	NaN	NaN	NaN	NaN	NaN	NaN	NaN	NaN	NaN	NaN	NaN	NaN	NaN	NaN	NaN	NaN	NaN	NaN	NaN	0.077439	0.411603	0.582943	NaN	NaN	NaN	NaN	NaN	NaN	NaN	NaN
GPNMB_DLPIMFDVLIHDPSHFLNYSTINYK_N5H6F1S1G0	Yes		NaN	NaN	NaN	NaN	NaN	NaN	NaN	NaN	NaN	NaN	NaN	NaN	NaN	NaN	NaN	NaN	NaN	NaN	NaN	NaN	NaN	NaN	NaN	NaN	NaN	NaN	NaN	NaN	NaN	NaN	NaN	NaN	NaN	NaN	NaN	NaN	NaN	NaN	NaN	NaN	NaN	NaN	NaN	NaN	NaN	NaN	NaN
GPNMB_DLPIMFDVLIHDPSHFLNYSTINYK_N4H5F0S1G0	Yes		NaN	NaN	NaN	NaN	NaN	NaN	NaN	NaN	NaN	NaN	NaN	NaN	NaN	NaN	NaN	NaN	NaN	NaN	NaN	NaN	NaN	NaN	NaN	NaN	NaN	NaN	NaN	NaN	NaN	NaN	NaN	NaN	NaN	0.579626	0.626574	0.204848	NaN	NaN	NaN	NaN	NaN	NaN	NaN	NaN	NaN	0.126125	0.23606
GPNMB_DLPIMFDVLIHDPSHFLNYSTINYK_N3H4F0S0G0	Yes		NaN	NaN	NaN	NaN	NaN	NaN	NaN	NaN	NaN	0.377589	-0.335863	-0.613378	-0.353986	-0.182269	1.0684	-0.118649	0.221238	0.144244	0.33762	0.0117543	0.0076283	NaN	NaN	NaN	NaN	NaN	NaN	0.0850064	0.00142111	0.0384265	NaN	NaN	NaN	NaN	NaN	NaN	0.282375	-0.148903	0.0786052	-0.0182172	0.146667	-0.550224	NaN	NaN	NaN	-0.191993	-0.152996
GPNMB_DLPIMFDVLIHDPSHFLNYSTINYK_N2H3F1S0G0	Yes		NaN	NaN	NaN	NaN	NaN	NaN	-0.0285117	-0.106988	-0.503055	-0.658572	-0.569381	-0.371156	-0.192591	-0.0525226	0.91195	-0.293461	-0.0280357	0.145219	0.0979346	-0.492645	0.406947	1.60627	0.204017	-0.367658	NaN	NaN	NaN	-0.643523	-0.462244	-0.192626	-0.202457	0.387665	0.0425551	0.252379	-0.168693	-0.419013	0.17086	0.0458238	0.0740614	-0.019216	0.253851	0.049221	NaN	NaN	NaN	NaN	NaN
GPNMB_DLPIMFDVLIHDPSHFLNYSTINYK_N3H4F0S1G0	Yes		NaN	NaN	NaN	NaN	NaN	NaN	0.392408	0.276541	-0.0963901	0.535983	-0.23599	-0.519982	-0.221311	-0.222705	2.3205	0.199821	-0.088482	0.499803	NaN	NaN	NaN	-0.736493	0.122915	-0.212332	NaN	NaN	NaN	0.000335022	0.035411	-0.134749	-0.560767	0.254359	0.238593	-0.920273	0.69941	-0.103232	0.42221	0.499893	0.330063	NaN	NaN	NaN	NaN	NaN	NaN	-1.07837	-0.411885
GPNMB_DLPIMFDVLIHDPSHFLNYSTINYK_N5H6F0S0G0	Yes		NaN	NaN	NaN	NaN	NaN	NaN	NaN	NaN	NaN	-0.57759	-0.422582	-0.296718	NaN	NaN	NaN	NaN	NaN	NaN	NaN	NaN	NaN	NaN	NaN	NaN	NaN	NaN	NaN	NaN	NaN	NaN	NaN	NaN	NaN	NaN	NaN	NaN	NaN	NaN	NaN	NaN	NaN	NaN	NaN	NaN	NaN	NaN	NaN
GPNMB_DLPIMFDVLIHDPSHFLNYSTINYK_N4H4F1S0G0	Yes		NaN	NaN	NaN	NaN	NaN	NaN	NaN	NaN	NaN	NaN	NaN	NaN	-0.201528	0.0347766	0.991497	NaN	NaN	NaN	NaN	NaN	NaN	NaN	NaN	NaN	NaN	NaN	NaN	NaN	NaN	NaN	NaN	NaN	NaN	0.197031	0.500859	0.0660227	NaN	NaN	NaN	NaN	NaN	NaN	NaN	NaN	NaN	0.103862	0.258355
GPNMB_VSVNTANVTLGPQLMEVTVYR_N3H5F0S0G0	Yes		NaN	NaN	NaN	NaN	NaN	NaN	-0.227953	-0.218702	0.00975829	NaN	NaN	NaN	-0.551986	-0.2599	-0.233299	NaN	NaN	NaN	NaN	NaN	NaN	NaN	NaN	NaN	NaN	NaN	NaN	NaN	NaN	NaN	NaN	NaN	NaN	-0.434794	0.118733	-0.424375	NaN	NaN	NaN	-0.172387	-0.26398	-0.119606	NaN	NaN	NaN	NaN	NaN
GPNMB_VSVNTANVTLGPQLMEVTVYR_N2H4F1S0G0	Yes		NaN	NaN	NaN	NaN	NaN	NaN	-0.0712552	0.0799526	-0.011047	NaN	NaN	NaN	-0.199148	-0.239972	0.179207	NaN	NaN	NaN	NaN	NaN	NaN	NaN	NaN	NaN	NaN	NaN	NaN	NaN	NaN	NaN	-0.518654	-0.0472825	-0.275032	-0.160058	0.156135	-0.0580807	-0.104989	0.448358	-0.085479	NaN	NaN	NaN	NaN	NaN	NaN	-0.434299	-0.270733
GPNMB_VSVNTANVTLGPQLMEVTVYR_N2H6F0S0G0	Yes		NaN	NaN	NaN	NaN	NaN	NaN	-0.431156	-0.138345	-0.145729	-0.0474035	0.0290568	-1.00035	-0.480661	-0.156623	0.0475015	-0.52106	-0.124427	0.68911	0.10814	0.305263	0.363624	0.866435	0.140385	-0.450202	-0.691736	-0.414499	-0.338975	-0.147958	0.12411	0.163594	-0.820631	-0.0309042	-0.794422	-0.582325	0.431122	-0.0464471	0.139205	0.163613	0.244545	-0.879876	0.0245006	-0.532186	-0.266087	0.260012	0.155482	-1.12874	-0.194774
GPNMB_VSVNTANVTLGPQLMEVTVYR_N4H3F0S0G0	Yes		NaN	NaN	NaN	NaN	NaN	NaN	NaN	NaN	NaN	NaN	NaN	NaN	-0.210147	-0.194581	-0.350035	NaN	NaN	NaN	NaN	NaN	NaN	NaN	NaN	NaN	NaN	NaN	NaN	NaN	NaN	NaN	NaN	NaN	NaN	NaN	NaN	NaN	NaN	NaN	NaN	NaN	NaN	NaN	NaN	NaN	NaN	NaN	NaN
GPNMB_VSVNTANVTLGPQLMEVTVYR_N3H3F1S0G0	Yes		NaN	NaN	NaN	NaN	NaN	NaN	NaN	NaN	NaN	NaN	NaN	NaN	NaN	NaN	NaN	NaN	NaN	NaN	NaN	NaN	NaN	NaN	NaN	NaN	NaN	NaN	NaN	NaN	NaN	NaN	NaN	NaN	NaN	NaN	NaN	NaN	NaN	NaN	NaN	NaN	NaN	NaN	NaN	NaN	NaN	-0.324699	-0.0741923
GPNMB_VSVNTANVTLGPQLMEVTVYR_N2H8F0S0G0	Yes		NaN	NaN	NaN	NaN	NaN	NaN	NaN	NaN	NaN	NaN	NaN	NaN	NaN	NaN	NaN	NaN	NaN	NaN	NaN	NaN	NaN	0.0568352	0.00535855	0.0408116	NaN	NaN	NaN	NaN	NaN	NaN	NaN	NaN	NaN	NaN	NaN	NaN	NaN	NaN	NaN	NaN	NaN	NaN	NaN	NaN	NaN	NaN	NaN
GPNMB_VSVNTANVTLGPQLMEVTVYR_N6H7F5S2G0	Yes		NaN	NaN	NaN	NaN	NaN	NaN	NaN	NaN	NaN	NaN	NaN	NaN	NaN	NaN	NaN	NaN	NaN	NaN	NaN	NaN	NaN	NaN	NaN	NaN	NaN	NaN	NaN	-0.604769	0.583375	-0.508635	NaN	NaN	NaN	NaN	NaN	NaN	NaN	NaN	NaN	NaN	NaN	NaN	NaN	NaN	NaN	NaN	NaN
GPNMB_VSVNTANVTLGPQLMEVTVYR_N2H3F0S0G0	Yes		NaN	NaN	NaN	NaN	NaN	NaN	NaN	NaN	NaN	-0.0682722	-0.486703	-0.74938	-0.418608	-0.17193	-0.0043454	NaN	NaN	NaN	NaN	NaN	NaN	NaN	NaN	NaN	NaN	NaN	NaN	NaN	NaN	NaN	NaN	NaN	NaN	NaN	NaN	NaN	NaN	NaN	NaN	NaN	NaN	NaN	NaN	NaN	NaN	NaN	NaN
GPNMB_VSVNTANVTLGPQLMEVTVYR_N3H5F2S0G0	Yes		NaN	NaN	NaN	NaN	NaN	NaN	NaN	NaN	NaN	NaN	NaN	NaN	-0.446129	-0.0267628	0.039378	NaN	NaN	NaN	NaN	NaN	NaN	NaN	NaN	NaN	NaN	NaN	NaN	NaN	NaN	NaN	NaN	NaN	NaN	NaN	NaN	NaN	NaN	NaN	NaN	NaN	NaN	NaN	NaN	NaN	NaN	NaN	NaN
GPNMB_VSVNTANVTLGPQLMEVTVYR_N4H3F1S0G0	Yes		NaN	NaN	NaN	NaN	NaN	NaN	NaN	NaN	NaN	NaN	NaN	NaN	NaN	NaN	NaN	NaN	NaN	NaN	NaN	NaN	NaN	NaN	NaN	NaN	NaN	NaN	NaN	NaN	NaN	NaN	NaN	NaN	NaN	NaN	NaN	NaN	NaN	NaN	NaN	0.0582252	0.252827	-0.0422948	NaN	NaN	NaN	NaN	NaN
GPNMB_VSVNTANVTLGPQLMEVTVYR_N4H5F2S0G0	Yes		NaN	NaN	NaN	NaN	NaN	NaN	NaN	NaN	NaN	NaN	NaN	NaN	NaN	NaN	NaN	NaN	NaN	NaN	NaN	NaN	NaN	NaN	NaN	NaN	NaN	NaN	NaN	NaN	NaN	NaN	NaN	NaN	NaN	NaN	NaN	NaN	0.413727	-0.0309366	0.799742	NaN	NaN	NaN	NaN	NaN	NaN	NaN	NaN
GPNMB_VSVNTANVTLGPQLMEVTVYR_N3H6F0S0G0	Yes		NaN	NaN	NaN	NaN	NaN	NaN	NaN	NaN	NaN	NaN	NaN	NaN	-0.380153	-0.196484	-0.0266949	NaN	NaN	NaN	NaN	NaN	NaN	1.15285	0.54189	-0.127461	NaN	NaN	NaN	0.00757238	0.0921218	0.329757	NaN	NaN	NaN	NaN	NaN	NaN	0.2201	-0.00969396	0.383664	NaN	NaN	NaN	NaN	NaN	NaN	NaN	NaN
GPNMB_VSVNTANVTLGPQLMEVTVYR_N3H6F0S1G0	Yes		NaN	NaN	NaN	NaN	NaN	NaN	NaN	NaN	NaN	NaN	NaN	NaN	NaN	NaN	NaN	NaN	NaN	NaN	NaN	NaN	NaN	NaN	NaN	NaN	NaN	NaN	NaN	NaN	NaN	NaN	NaN	NaN	NaN	NaN	NaN	NaN	NaN	NaN	NaN	NaN	NaN	NaN	NaN	NaN	NaN	-0.325205	-0.0349618
GPNMB_VSVNTANVTLGPQLMEVTVYR_N3H5F1S0G0	Yes		NaN	NaN	NaN	NaN	NaN	NaN	NaN	NaN	NaN	-0.0725933	-0.360877	-0.529515	NaN	NaN	NaN	NaN	NaN	NaN	NaN	NaN	NaN	NaN	NaN	NaN	NaN	NaN	NaN	NaN	NaN	NaN	NaN	NaN	NaN	NaN	NaN	NaN	NaN	NaN	NaN	NaN	NaN	NaN	NaN	NaN	NaN	NaN	NaN
GPNMB_VSVNTANVTLGPQLMEVTVYR_N5H4F1S0G0	Yes		NaN	NaN	NaN	NaN	NaN	NaN	NaN	NaN	NaN	NaN	NaN	NaN	NaN	NaN	NaN	NaN	NaN	NaN	NaN	NaN	NaN	NaN	NaN	NaN	NaN	NaN	NaN	NaN	NaN	NaN	NaN	NaN	NaN	NaN	NaN	NaN	NaN	NaN	NaN	NaN	NaN	NaN	NaN	NaN	NaN	NaN	NaN
GPNMB_VSVNTANVTLGPQLMEVTVYR_N3H3F2S0G0	Yes		NaN	NaN	NaN	NaN	NaN	NaN	0.127938	0.282331	-0.0515719	NaN	NaN	NaN	NaN	NaN	NaN	NaN	NaN	NaN	NaN	NaN	NaN	NaN	NaN	NaN	NaN	NaN	NaN	NaN	NaN	NaN	-0.589665	0.0546177	-0.0532497	NaN	NaN	NaN	0.186738	-0.0578096	0.202068	-0.338186	0.741929	-0.0546442	NaN	NaN	NaN	-0.16896	0.0952928
GPNMB_VSVNTANVTLGPQLMEVTVYR_N4H4F0S0G0	Yes		NaN	NaN	NaN	NaN	NaN	NaN	NaN	NaN	NaN	NaN	NaN	NaN	NaN	NaN	NaN	NaN	NaN	NaN	NaN	NaN	NaN	NaN	NaN	NaN	NaN	NaN	NaN	NaN	NaN	NaN	NaN	NaN	NaN	NaN	NaN	NaN	NaN	NaN	NaN	NaN	NaN	NaN	NaN	NaN	NaN	NaN	NaN
GPNMB_VSVNTANVTLGPQLMEVTVYR_N4H5F1S0G0	Yes		NaN	NaN	NaN	NaN	NaN	NaN	NaN	NaN	NaN	NaN	NaN	NaN	NaN	NaN	NaN	NaN	NaN	NaN	NaN	NaN	NaN	NaN	NaN	NaN	NaN	NaN	NaN	NaN	NaN	NaN	NaN	NaN	NaN	NaN	NaN	NaN	NaN	NaN	NaN	NaN	NaN	NaN	NaN	NaN	NaN	NaN	NaN
GPNMB_VSVNTANVTLGPQLMEVTVYR_N5H3F1S0G0	Yes		NaN	NaN	NaN	NaN	NaN	NaN	NaN	NaN	NaN	NaN	NaN	NaN	NaN	NaN	NaN	NaN	NaN	NaN	NaN	NaN	NaN	NaN	NaN	NaN	NaN	NaN	NaN	NaN	NaN	NaN	NaN	NaN	NaN	NaN	NaN	NaN	NaN	NaN	NaN	NaN	NaN	NaN	NaN	NaN	NaN	NaN	NaN
GPNMB_VSVNTANVTLGPQLMEVTVYR_N2H5F1S0G0	Yes		NaN	NaN	NaN	NaN	NaN	NaN	NaN	NaN	NaN	NaN	NaN	NaN	-0.358695	-0.0194852	0.0898462	NaN	NaN	NaN	NaN	NaN	NaN	NaN	NaN	NaN	NaN	NaN	NaN	NaN	NaN	NaN	-0.255845	-0.181927	-0.399142	-0.0239425	0.286457	-0.193542	NaN	NaN	NaN	-0.201865	0.325659	-0.230975	NaN	NaN	NaN	NaN	NaN
GPNMB_VSVNTANVTLGPQLMEVTVYR_N3H6F2S0G0	Yes		NaN	NaN	NaN	NaN	NaN	NaN	NaN	NaN	NaN	NaN	NaN	NaN	NaN	NaN	NaN	NaN	NaN	NaN	NaN	NaN	NaN	NaN	NaN	NaN	NaN	NaN	NaN	NaN	NaN	NaN	NaN	NaN	NaN	NaN	NaN	NaN	NaN	NaN	NaN	NaN	NaN	NaN	NaN	NaN	NaN	NaN	NaN
GPNMB_VSVNTANVTLGPQLMEVTVYR_N4H6F3S0G0	Yes		NaN	NaN	NaN	NaN	NaN	NaN	NaN	NaN	NaN	NaN	NaN	NaN	NaN	NaN	NaN	NaN	NaN	NaN	NaN	NaN	NaN	NaN	NaN	NaN	NaN	NaN	NaN	NaN	NaN	NaN	NaN	NaN	NaN	NaN	NaN	NaN	NaN	NaN	NaN	NaN	NaN	NaN	NaN	NaN	NaN	NaN	NaN
GPNMB_VSVNTANVTLGPQLMEVTVYR_N4H3F0S1G0	Yes		NaN	NaN	NaN	NaN	NaN	NaN	NaN	NaN	NaN	NaN	NaN	NaN	NaN	NaN	NaN	NaN	NaN	NaN	NaN	NaN	NaN	NaN	NaN	NaN	NaN	NaN	NaN	NaN	NaN	NaN	NaN	NaN	NaN	NaN	NaN	NaN	NaN	NaN	NaN	NaN	NaN	NaN	NaN	NaN	NaN	NaN	NaN
GPNMB_VSVNTANVTLGPQLMEVTVYR_N3H4F2S0G0	Yes		NaN	NaN	NaN	NaN	NaN	NaN	NaN	NaN	NaN	0.218726	-0.268987	-0.332311	-0.309929	0.110239	0.443902	NaN	NaN	NaN	NaN	NaN	NaN	NaN	NaN	NaN	NaN	NaN	NaN	NaN	NaN	NaN	NaN	NaN	NaN	NaN	NaN	NaN	NaN	NaN	NaN	NaN	NaN	NaN	NaN	NaN	NaN	NaN	NaN
GPNMB_VSVNTANVTLGPQLMEVTVYR_N5H3F0S0G0	Yes		NaN	NaN	NaN	NaN	NaN	NaN	NaN	NaN	NaN	NaN	NaN	NaN	NaN	NaN	NaN	NaN	NaN	NaN	NaN	NaN	NaN	NaN	NaN	NaN	NaN	NaN	NaN	NaN	NaN	NaN	NaN	NaN	NaN	NaN	NaN	NaN	NaN	NaN	NaN	NaN	NaN	NaN	NaN	NaN	NaN	NaN	NaN
GPNMB_VSVNTANVTLGPQLMEVTVYR_N4H5F0S0G0	Yes		NaN	NaN	NaN	NaN	NaN	NaN	NaN	NaN	NaN	NaN	NaN	NaN	NaN	NaN	NaN	NaN	NaN	NaN	NaN	NaN	NaN	NaN	NaN	NaN	NaN	NaN	NaN	NaN	NaN	NaN	NaN	NaN	NaN	NaN	NaN	NaN	0.347089	0.0403916	0.0810474	NaN	NaN	NaN	NaN	NaN	NaN	NaN	NaN
GPNMB_VSVNTANVTLGPQLMEVTVYR_N3H4F1S0G0	Yes		NaN	NaN	NaN	NaN	NaN	NaN	NaN	NaN	NaN	NaN	NaN	NaN	NaN	NaN	NaN	NaN	NaN	NaN	NaN	NaN	NaN	NaN	NaN	NaN	NaN	NaN	NaN	NaN	NaN	NaN	NaN	NaN	NaN	-0.525809	0.243341	-0.208438	NaN	NaN	NaN	NaN	NaN	NaN	NaN	NaN	NaN	NaN	NaN
GPNMB_VSVNTANVTLGPQLMEVTVYR_N3H3F0S0G0	Yes		NaN	NaN	NaN	NaN	NaN	NaN	NaN	NaN	NaN	NaN	NaN	NaN	NaN	NaN	NaN	NaN	NaN	NaN	NaN	NaN	NaN	NaN	NaN	NaN	NaN	NaN	NaN	NaN	NaN	NaN	NaN	NaN	NaN	NaN	NaN	NaN	NaN	NaN	NaN	NaN	NaN	NaN	NaN	NaN	NaN	NaN	NaN
GPNMB_VSVNTANVTLGPQLMEVTVYR_N9H4F0S0G0	Yes		NaN	NaN	NaN	NaN	NaN	NaN	NaN	NaN	NaN	NaN	NaN	NaN	NaN	NaN	NaN	NaN	NaN	NaN	NaN	NaN	NaN	NaN	NaN	NaN	NaN	NaN	NaN	NaN	NaN	NaN	NaN	NaN	NaN	NaN	NaN	NaN	NaN	NaN	NaN	NaN	NaN	NaN	NaN	NaN	NaN	NaN	NaN
GPNMB_VSVNTANVTLGPQLMEVTVYR_N7H8F1S0G0	Yes		NaN	NaN	NaN	NaN	NaN	NaN	NaN	NaN	NaN	NaN	NaN	NaN	NaN	NaN	NaN	NaN	NaN	NaN	NaN	NaN	NaN	NaN	NaN	NaN	NaN	NaN	NaN	NaN	NaN	NaN	NaN	NaN	NaN	NaN	NaN	NaN	-0.304307	-0.0446522	0.240179	NaN	NaN	NaN	NaN	NaN	NaN	NaN	NaN
GPNMB_VSVNTANVTLGPQLMEVTVYR_N3H4F0S0G0	Yes		NaN	NaN	NaN	NaN	NaN	NaN	-0.15579	0.444873	0.375181	0.0780396	0.189687	-0.946524	NaN	NaN	NaN	-0.368734	-0.207729	-0.426391	-0.112229	-0.017583	0.0985608	-0.163731	0.104786	-0.605872	NaN	NaN	NaN	0.287316	-0.177299	0.202866	-0.563221	0.342065	-1.02369	NaN	NaN	NaN	-0.0208008	-0.340594	-0.156313	0.117861	0.39289	0.00337382	-0.596757	0.189799	-0.770753	-0.215247	-0.00870476
GPNMB_VSVNTANVTLGPQLMEVTVYR_N3H4F0S1G0	Yes		NaN	NaN	NaN	NaN	NaN	NaN	NaN	NaN	NaN	NaN	NaN	NaN	-0.368434	-0.192887	0.063466	NaN	NaN	NaN	NaN	NaN	NaN	NaN	NaN	NaN	NaN	NaN	NaN	NaN	NaN	NaN	NaN	NaN	NaN	NaN	NaN	NaN	NaN	NaN	NaN	NaN	NaN	NaN	NaN	NaN	NaN	NaN	NaN
GPNMB_VSVNTANVTLGPQLMEVTVYR_N2H5F0S0G0	Yes		NaN	NaN	NaN	NaN	NaN	NaN	-0.454935	-0.0923559	0.00530445	-0.0286663	-0.317761	-0.763348	0.23043	0.20229	0.10769	-0.578424	0.0662183	-0.0446933	-0.351622	0.0601397	0.401267	-0.135688	0.169767	0.40702	-0.407322	-0.407544	-0.0314728	-0.149878	-0.10236	0.578504	-0.59527	0.0520864	-0.269388	0.00154724	0.118066	-0.0427088	0.728709	0.671349	0.415385	-0.134008	-0.482866	-0.327064	-0.714963	0.538926	-0.576119	-0.311657	0.0938737
GPNMB_VSVNTANVTLGPQLMEVTVYR_N5H5F0S0G0	Yes		NaN	NaN	NaN	NaN	NaN	NaN	NaN	NaN	NaN	NaN	NaN	NaN	NaN	NaN	NaN	NaN	NaN	NaN	NaN	NaN	NaN	NaN	NaN	NaN	NaN	NaN	NaN	NaN	NaN	NaN	NaN	NaN	NaN	NaN	NaN	NaN	NaN	NaN	NaN	NaN	NaN	NaN	NaN	NaN	NaN	-0.247029	0.389874
GPNMB_VSVNTANVTLGPQLMEVTVYR_N2H7F0S0G0	Yes		NaN	NaN	NaN	NaN	NaN	NaN	NaN	NaN	NaN	0.303523	0.190315	-0.359334	-0.585407	0.0149419	0.0565844	-0.396324	-0.228033	0.147189	0.344832	0.258044	0.349621	0.898509	-0.149386	-0.406525	NaN	NaN	NaN	0.00105824	0.229471	0.0151845	NaN	NaN	NaN	-0.142961	0.0901111	-0.163479	NaN	NaN	NaN	0.445995	0.339032	0.0427649	NaN	NaN	NaN	NaN	NaN
GPNMB_VSVNTANVTLGPQLMEVTVYR_N4H4F1S0G0	Yes		NaN	NaN	NaN	NaN	NaN	NaN	NaN	NaN	NaN	NaN	NaN	NaN	NaN	NaN	NaN	NaN	NaN	NaN	NaN	NaN	NaN	NaN	NaN	NaN	NaN	NaN	NaN	NaN	NaN	NaN	NaN	NaN	NaN	NaN	NaN	NaN	NaN	NaN	NaN	NaN	NaN	NaN	NaN	NaN	NaN	NaN	NaN
GPNMB_NDRNSSDETFLK_N2H3F1S0G0	Yes		NaN	NaN	NaN	NaN	NaN	NaN	-0.420194	-0.0988146	0.17662	-1.02123	-0.599609	-0.382887	-0.227314	0.0743882	0.46906	-0.448995	-0.00513754	-0.222869	-0.0517526	0.0689987	0.450512	-0.144733	0.13118	-0.539093	-0.00464012	-0.38631	0.323346	0.338254	0.446133	0.0730319	-0.296342	-0.0900333	-0.497939	-0.244039	-0.0480561	0.010883	-0.12029	0.0489133	0.576528	0.0841016	-0.117564	0.247504	NaN	NaN	NaN	-0.520196	0.187586
GPNMB_NDRNSSDETFLK_N3H4F1S0G0	Yes		NaN	NaN	NaN	NaN	NaN	NaN	NaN	NaN	NaN	NaN	NaN	NaN	NaN	NaN	NaN	NaN	NaN	NaN	NaN	NaN	NaN	NaN	NaN	NaN	NaN	NaN	NaN	NaN	NaN	NaN	NaN	NaN	NaN	NaN	NaN	NaN	NaN	NaN	NaN	NaN	NaN	NaN	NaN	NaN	NaN	NaN	NaN
GPNMB_NDRNSSDETFLK_N3H4F1S1G0	Yes		NaN	NaN	NaN	NaN	NaN	NaN	NaN	NaN	NaN	NaN	NaN	NaN	NaN	NaN	NaN	NaN	NaN	NaN	NaN	NaN	NaN	NaN	NaN	NaN	NaN	NaN	NaN	NaN	NaN	NaN	NaN	NaN	NaN	NaN	NaN	NaN	NaN	NaN	NaN	NaN	NaN	NaN	NaN	NaN	NaN	NaN	NaN
GPNMB_NDRNSSDETFLK_N3H4F3S0G0	Yes		NaN	NaN	NaN	NaN	NaN	NaN	NaN	NaN	NaN	NaN	NaN	NaN	0.163716	0.164232	0.0919567	NaN	NaN	NaN	NaN	NaN	NaN	0.360713	0.291848	-0.392391	NaN	NaN	NaN	NaN	NaN	NaN	NaN	NaN	NaN	NaN	NaN	NaN	NaN	NaN	NaN	NaN	NaN	NaN	NaN	NaN	NaN	NaN	NaN
CFH_MDGASNVTCINSR_N4H5F2S0G0	Yes		NaN	NaN	NaN	-0.217137	0.429261	0.227423	NaN	NaN	NaN	NaN	NaN	NaN	-0.340536	0.482994	-0.00132115	0.532222	0.0682262	1.18976	0.0388399	-0.159665	0.135461	-0.162726	-0.0601197	-0.53064	-0.407939	-0.269019	-0.127365	-0.399602	-0.285384	0.266492	NaN	NaN	NaN	-1.34511	0.571982	0.328557	0.303695	0.145786	0.222912	-0.928937	0.149588	-0.0330625	0.0124809	-0.143246	0.000546276	-0.101418	-0.0359732
CFH_MDGASNVTCINSR_N4H5F0S0G0	Yes		NaN	NaN	NaN	NaN	NaN	NaN	NaN	NaN	NaN	NaN	NaN	NaN	NaN	NaN	NaN	NaN	NaN	NaN	NaN	NaN	NaN	NaN	NaN	NaN	NaN	NaN	NaN	NaN	NaN	NaN	NaN	NaN	NaN	NaN	NaN	NaN	NaN	NaN	NaN	NaN	NaN	NaN	NaN	NaN	NaN	NaN	NaN
CFH_MDGASNVTCINSR_N6H4F0S0G0	Yes		NaN	NaN	NaN	NaN	NaN	NaN	NaN	NaN	NaN	NaN	NaN	NaN	NaN	NaN	NaN	NaN	NaN	NaN	NaN	NaN	NaN	NaN	NaN	NaN	NaN	NaN	NaN	NaN	NaN	NaN	NaN	NaN	NaN	NaN	NaN	NaN	NaN	NaN	NaN	NaN	NaN	NaN	NaN	NaN	NaN	0.053516	0.234172
CFH_MDGASNVTCINSR_N4H5F0S1G0	Yes		NaN	NaN	NaN	NaN	NaN	NaN	0.144659	0.220452	-0.013673	NaN	NaN	NaN	-0.459386	-0.151543	0.287516	-0.130032	-0.204936	0.776837	0.186581	-0.205858	0.0756726	-0.212497	-0.182571	-0.277057	-0.0335611	-0.0894695	-0.00618757	-0.270874	0.0347296	0.838226	-0.00902489	0.0546056	-0.335197	0.788489	0.569745	0.696841	-0.247995	0.00740704	0.220496	NaN	NaN	NaN	NaN	NaN	NaN	-0.086558	-0.136628
CFH_MDGASNVTCINSR_N4H5F0S2G0	Yes		0.770786	-0.419008	-0.112013	-0.214009	-0.10648	-0.0202325	NaN	NaN	NaN	NaN	NaN	NaN	-0.761072	0.316552	-0.243635	NaN	NaN	NaN	0.478735	0.274278	-0.196768	-0.403516	-0.0834625	-0.412468	NaN	NaN	NaN	NaN	NaN	NaN	NaN	NaN	NaN	0.0514239	0.16381	-0.264577	-0.0403026	0.0976353	0.0325534	-0.702888	0.127461	0.0568677	NaN	NaN	NaN	-0.236979	0.411336
CFH_MDGASNVTCINSR_N4H5F4S0G0	Yes		NaN	NaN	NaN	-0.385928	0.08125	-0.199889	NaN	NaN	NaN	NaN	NaN	NaN	-0.637148	0.0607433	-0.133134	NaN	NaN	NaN	NaN	NaN	NaN	-0.148484	0.118427	-0.374324	NaN	NaN	NaN	NaN	NaN	NaN	NaN	NaN	NaN	NaN	NaN	NaN	NaN	NaN	NaN	NaN	NaN	NaN	NaN	NaN	NaN	NaN	NaN
CFH_MDGASNVTCINSR_N4H5F2S1G0	Yes		NaN	NaN	NaN	-0.218048	0.018305	-0.253697	-0.0256798	0.272639	0.210882	NaN	NaN	NaN	-0.653786	0.223472	0.0360707	-0.51121	-0.109084	0.430123	0.39536	0.286339	0.504676	0.122189	0.159282	-0.232586	NaN	NaN	NaN	0.0658129	-0.329302	0.0388163	0.108039	0.290066	0.0881351	0.145763	0.0838909	-0.102027	-0.247639	-0.36662	-0.309957	NaN	NaN	NaN	NaN	NaN	NaN	NaN	NaN
CFH_MDGASNVTCINSR_N4H4F3S0G0	Yes		NaN	NaN	NaN	NaN	NaN	NaN	NaN	NaN	NaN	NaN	NaN	NaN	NaN	NaN	NaN	NaN	NaN	NaN	NaN	NaN	NaN	NaN	NaN	NaN	NaN	NaN	NaN	NaN	NaN	NaN	NaN	NaN	NaN	NaN	NaN	NaN	NaN	NaN	NaN	NaN	NaN	NaN	NaN	NaN	NaN	NaN	NaN
CFH_ISEENETTCYMGK_N4H5F2S0G0	Yes		0.592056	-0.382773	0.0589969	-0.223611	-0.302461	-0.589165	0.403479	0.48474	-0.118078	-0.777991	-0.411579	-0.898491	-2.03784	-0.213801	-0.333139	0.257048	-0.185957	0.354584	0.153723	-0.303874	0.00903564	-0.063431	-0.0662293	-0.218385	0.294804	0.0916613	0.138134	-0.0637819	-0.219738	-0.137758	-0.040172	0.281907	0.327747	0.428606	0.303498	-0.179402	0.273818	0.346794	-0.000752686	-0.137099	0.0461965	-0.233441	-0.921157	-0.433594	0.218466	-0.213885	0.121762
CFH_ISEENETTCYMGK_N4H5F0S0G0	Yes		NaN	NaN	NaN	NaN	NaN	NaN	NaN	NaN	NaN	NaN	NaN	NaN	-0.344153	0.128397	-0.0439989	-0.186318	-0.273591	0.0665237	NaN	NaN	NaN	NaN	NaN	NaN	NaN	NaN	NaN	0.0969815	0.0710015	0.0273501	NaN	NaN	NaN	NaN	NaN	NaN	NaN	NaN	NaN	NaN	NaN	NaN	NaN	NaN	NaN	NaN	NaN
CFH_ISEENETTCYMGK_N6H4F0S0G0	Yes		NaN	NaN	NaN	NaN	NaN	NaN	NaN	NaN	NaN	NaN	NaN	NaN	NaN	NaN	NaN	NaN	NaN	NaN	NaN	NaN	NaN	NaN	NaN	NaN	NaN	NaN	NaN	NaN	NaN	NaN	NaN	NaN	NaN	NaN	NaN	NaN	NaN	NaN	NaN	NaN	NaN	NaN	NaN	NaN	NaN	NaN	NaN
CFH_ISEENETTCYMGK_N4H4F1S1G0	Yes		NaN	NaN	NaN	NaN	NaN	NaN	NaN	NaN	NaN	NaN	NaN	NaN	NaN	NaN	NaN	NaN	NaN	NaN	NaN	NaN	NaN	NaN	NaN	NaN	NaN	NaN	NaN	NaN	NaN	NaN	NaN	NaN	NaN	NaN	NaN	NaN	NaN	NaN	NaN	NaN	NaN	NaN	NaN	NaN	NaN	NaN	NaN
CFH_ISEENETTCYMGK_N6H5F1S0G0	Yes		NaN	NaN	NaN	NaN	NaN	NaN	NaN	NaN	NaN	NaN	NaN	NaN	NaN	NaN	NaN	NaN	NaN	NaN	NaN	NaN	NaN	NaN	NaN	NaN	NaN	NaN	NaN	NaN	NaN	NaN	NaN	NaN	NaN	NaN	NaN	NaN	NaN	NaN	NaN	NaN	NaN	NaN	NaN	NaN	NaN	NaN	NaN
CFH_ISEENETTCYMGK_N4H5F0S1G0	Yes		0.230045	-2.09037	-0.620587	NaN	NaN	NaN	0.0154915	0.0299574	-0.438385	-0.565707	-0.463567	-0.729065	0.0731569	-0.0227555	0.342035	-0.245301	-0.494309	0.158026	0.0212172	-0.121349	0.0944326	-0.180056	-0.32365	-0.468135	-0.460138	-0.233639	-0.181649	-0.0344043	-0.0954628	-0.437549	-0.439787	-0.502906	-0.212142	0.419346	0.360868	-0.224352	-0.188801	-0.171516	-0.10639	-0.865716	-0.0879971	-0.451387	-0.609715	-0.678828	0.190458	-0.458693	0.0436069
CFH_ISEENETTCYMGK_N4H5F0S2G0	Yes		0.0974325	-0.00557337	0.42199	-0.466043	0.615551	0.0369522	-0.209422	0.260093	-0.0894134	-0.387324	-0.128593	-0.790388	-0.164854	0.146136	-0.345385	-0.0384904	-0.140248	0.885879	0.193622	-0.431135	0.254634	-0.0192164	0.342149	-0.28806	0.112027	0.407098	0.404454	0.257779	-0.167621	-0.306452	-0.102865	-0.637487	-0.353348	0.266253	0.140982	0.0539312	0.215366	0.374205	-0.412366	0.323737	0.405722	-0.00553429	NaN	NaN	NaN	0.0699532	0.214052
CFH_ISEENETTCYMGK_N6H4F2S0G0	Yes		NaN	NaN	NaN	NaN	NaN	NaN	NaN	NaN	NaN	NaN	NaN	NaN	-0.195434	-0.0360968	-0.226358	NaN	NaN	NaN	0.605888	0.595707	0.364116	NaN	NaN	NaN	NaN	NaN	NaN	NaN	NaN	NaN	0.468771	-0.0976678	0.52503	NaN	NaN	NaN	NaN	NaN	NaN	NaN	NaN	NaN	NaN	NaN	NaN	-0.343528	0.302581
CFH_ISEENETTCYMGK_N4H6F1S0G0	Yes		NaN	NaN	NaN	NaN	NaN	NaN	NaN	NaN	NaN	NaN	NaN	NaN	NaN	NaN	NaN	NaN	NaN	NaN	NaN	NaN	NaN	-0.308661	-0.125981	-0.87566	NaN	NaN	NaN	NaN	NaN	NaN	NaN	NaN	NaN	0.317136	0.801338	0.36152	NaN	NaN	NaN	NaN	NaN	NaN	NaN	NaN	NaN	NaN	NaN
CFH_ISEENETTCYMGK_N4H6F1S1G0	Yes		NaN	NaN	NaN	NaN	NaN	NaN	NaN	NaN	NaN	NaN	NaN	NaN	NaN	NaN	NaN	NaN	NaN	NaN	NaN	NaN	NaN	NaN	NaN	NaN	NaN	NaN	NaN	NaN	NaN	NaN	NaN	NaN	NaN	NaN	NaN	NaN	NaN	NaN	NaN	NaN	NaN	NaN	NaN	NaN	NaN	NaN	NaN
CFH_ISEENETTCYMGK_N5H5F0S0G0	Yes		NaN	NaN	NaN	-0.287661	0.0480809	0.319077	NaN	NaN	NaN	NaN	NaN	NaN	NaN	NaN	NaN	NaN	NaN	NaN	NaN	NaN	NaN	NaN	NaN	NaN	NaN	NaN	NaN	NaN	NaN	NaN	NaN	NaN	NaN	NaN	NaN	NaN	NaN	NaN	NaN	NaN	NaN	NaN	NaN	NaN	NaN	NaN	NaN
CFH_ISEENETTCYMGK_N4H5F4S0G0	Yes		0.419576	-0.179115	0.130593	NaN	NaN	NaN	NaN	NaN	NaN	-1.07058	-0.911821	-0.54968	-0.13945	0.20894	0.487267	0.328581	-0.17837	0.320334	0.654228	0.125184	0.370423	-0.0804764	0.159718	-0.101259	0.152935	0.262251	0.34492	0.154713	-0.332293	-0.424839	NaN	NaN	NaN	0.194625	0.338266	0.0799654	NaN	NaN	NaN	0.426899	0.152065	0.261058	NaN	NaN	NaN	NaN	NaN
CFH_ISEENETTCYMGK_N4H5F2S1G0	Yes		-0.0273324	0.410832	-0.177791	-0.138412	0.160677	-0.415591	NaN	NaN	NaN	-1.31558	-0.179761	-0.684968	-0.157227	-0.0378795	-0.143749	-0.205448	-0.193143	0.457138	0.199942	-0.264063	0.0972487	-0.629374	-0.11774	-0.570417	-0.0727153	-0.0869667	-0.309503	0.181107	0.0328525	-0.214433	0.296271	-0.109629	-0.353166	0.466086	-0.242921	-0.216664	-0.36863	0.0296611	-0.359406	0.250584	0.157148	-0.42836	NaN	NaN	NaN	0.0922084	0.314388
CFH_ISEENETTCYMGK_N4H6F3S0G0	Yes		NaN	NaN	NaN	NaN	NaN	NaN	NaN	NaN	NaN	NaN	NaN	NaN	-0.918671	-0.10519	0.00612732	NaN	NaN	NaN	NaN	NaN	NaN	NaN	NaN	NaN	NaN	NaN	NaN	NaN	NaN	NaN	NaN	NaN	NaN	NaN	NaN	NaN	NaN	NaN	NaN	NaN	NaN	NaN	NaN	NaN	NaN	NaN	NaN
CFH_ISEENETTCYMGK_N4H4F3S0G0	Yes		NaN	NaN	NaN	NaN	NaN	NaN	NaN	NaN	NaN	NaN	NaN	NaN	NaN	NaN	NaN	NaN	NaN	NaN	NaN	NaN	NaN	NaN	NaN	NaN	NaN	NaN	NaN	NaN	NaN	NaN	0.0590487	-0.00940027	-0.0717732	NaN	NaN	NaN	-0.0310193	0.0485811	-0.0454675	NaN	NaN	NaN	NaN	NaN	NaN	NaN	NaN
CFH_ISEENETTCYMGK_N7H3F0S0G0	Yes		NaN	NaN	NaN	NaN	NaN	NaN	NaN	NaN	NaN	NaN	NaN	NaN	NaN	NaN	NaN	NaN	NaN	NaN	NaN	NaN	NaN	NaN	NaN	NaN	NaN	NaN	NaN	NaN	NaN	NaN	NaN	NaN	NaN	NaN	NaN	NaN	NaN	NaN	NaN	NaN	NaN	NaN	NaN	NaN	NaN	NaN	NaN
CFH_ISEENETTCYMGK_N6H6F0S0G0	Yes		NaN	NaN	NaN	-0.143089	0.367924	0.00563403	-0.0707722	-0.31989	-0.463243	NaN	NaN	NaN	NaN	NaN	NaN	NaN	NaN	NaN	NaN	NaN	NaN	NaN	NaN	NaN	NaN	NaN	NaN	NaN	NaN	NaN	-0.0480375	-0.161475	-0.0333316	0.337866	0.502386	0.251143	-0.0118825	0.509802	-0.381124	NaN	NaN	NaN	NaN	NaN	NaN	NaN	NaN
CFH_IPCSQPPQIEHGTINSSR_N4H5F2S0G0	Yes		NaN	NaN	NaN	0.0303831	0.201332	-0.442484	NaN	NaN	NaN	-0.894625	-0.206223	-0.660836	-0.602115	0.37163	0.151232	-0.128119	-0.194986	0.579355	0.188236	0.075981	-0.154647	0.150874	0.17641	0.224087	0.124193	0.0849603	0.277937	-0.178614	0.122366	-0.243325	-0.268843	-0.212793	-0.3133	0.0258776	-0.0472316	-0.212897	0.166093	0.497053	0.177839	NaN	NaN	NaN	NaN	NaN	NaN	NaN	NaN
CFH_IPCSQPPQIEHGTINSSR_N5H4F0S1G0	Yes		NaN	NaN	NaN	NaN	NaN	NaN	NaN	NaN	NaN	NaN	NaN	NaN	NaN	NaN	NaN	NaN	NaN	NaN	2.52424	0.665921	0.594407	NaN	NaN	NaN	NaN	NaN	NaN	NaN	NaN	NaN	NaN	NaN	NaN	NaN	NaN	NaN	NaN	NaN	NaN	NaN	NaN	NaN	NaN	NaN	NaN	NaN	NaN
CFH_IPCSQPPQIEHGTINSSR_N4H5F0S0G0	Yes		NaN	NaN	NaN	NaN	NaN	NaN	NaN	NaN	NaN	NaN	NaN	NaN	-0.0149121	0.0451634	-0.0611395	-0.248955	-0.802873	0.382712	0.514791	0.0213973	0.181155	-0.0781862	0.0717284	-0.290168	NaN	NaN	NaN	-0.0678352	-0.353917	-0.116569	NaN	NaN	NaN	NaN	NaN	NaN	NaN	NaN	NaN	NaN	NaN	NaN	NaN	NaN	NaN	NaN	NaN
CFH_IPCSQPPQIEHGTINSSR_N6H4F0S0G0	Yes		NaN	NaN	NaN	NaN	NaN	NaN	NaN	NaN	NaN	NaN	NaN	NaN	NaN	NaN	NaN	NaN	NaN	NaN	NaN	NaN	NaN	NaN	NaN	NaN	NaN	NaN	NaN	NaN	NaN	NaN	NaN	NaN	NaN	NaN	NaN	NaN	NaN	NaN	NaN	NaN	NaN	NaN	NaN	NaN	NaN	NaN	NaN
CFH_IPCSQPPQIEHGTINSSR_N5H4F0S2G0	Yes		NaN	NaN	NaN	NaN	NaN	NaN	NaN	NaN	NaN	NaN	NaN	NaN	NaN	NaN	NaN	NaN	NaN	NaN	2.39447	-0.219806	-0.352873	NaN	NaN	NaN	NaN	NaN	NaN	NaN	NaN	NaN	NaN	NaN	NaN	NaN	NaN	NaN	NaN	NaN	NaN	NaN	NaN	NaN	NaN	NaN	NaN	NaN	NaN
CFH_IPCSQPPQIEHGTINSSR_N4H5F0S1G0	Yes		NaN	NaN	NaN	NaN	NaN	NaN	NaN	NaN	NaN	NaN	NaN	NaN	-0.137086	-0.00126286	-0.164627	NaN	NaN	NaN	NaN	NaN	NaN	0.127331	0.027035	0.106197	-0.0547085	-0.103274	0.0944571	0.178783	-0.283367	-0.141029	-0.0470852	-0.186096	0.0553306	0.739467	0.884051	0.716412	-0.198924	0.34467	-0.146205	NaN	NaN	NaN	NaN	NaN	NaN	-0.311433	0.32118
CFH_IPCSQPPQIEHGTINSSR_N6H3F2S1G0	Yes		NaN	NaN	NaN	NaN	NaN	NaN	NaN	NaN	NaN	NaN	NaN	NaN	NaN	NaN	NaN	NaN	NaN	NaN	3.54777	1.44886	1.05143	NaN	NaN	NaN	NaN	NaN	NaN	NaN	NaN	NaN	NaN	NaN	NaN	NaN	NaN	NaN	NaN	NaN	NaN	NaN	NaN	NaN	NaN	NaN	NaN	NaN	NaN
CFH_IPCSQPPQIEHGTINSSR_N4H5F0S2G0	Yes		NaN	NaN	NaN	-0.542108	0.0556809	-0.733493	0.219737	0.450711	-0.648474	-0.41562	0.0535282	-0.0481774	-0.471043	0.490508	0.246134	0.009848	-0.230535	0.767521	NaN	NaN	NaN	-0.136774	0.17948	-0.195995	NaN	NaN	NaN	0.450356	0.297155	-0.04146	-0.161634	-0.401512	-0.0730692	0.317219	0.693165	0.390664	0.245925	0.634178	-0.189961	-0.703474	0.0503691	0.199226	NaN	NaN	NaN	-0.201434	0.257818
CFH_IPCSQPPQIEHGTINSSR_N5H4F2S1G0	Yes		NaN	NaN	NaN	NaN	NaN	NaN	NaN	NaN	NaN	NaN	NaN	NaN	NaN	NaN	NaN	NaN	NaN	NaN	1.50236	-0.0621902	-0.294001	NaN	NaN	NaN	NaN	NaN	NaN	NaN	NaN	NaN	NaN	NaN	NaN	NaN	NaN	NaN	NaN	NaN	NaN	NaN	NaN	NaN	NaN	NaN	NaN	NaN	NaN
CFH_IPCSQPPQIEHGTINSSR_N4H3F0S2G0	Yes		NaN	NaN	NaN	NaN	NaN	NaN	NaN	NaN	NaN	NaN	NaN	NaN	NaN	NaN	NaN	NaN	NaN	NaN	2.65491	0.223024	-0.226776	NaN	NaN	NaN	NaN	NaN	NaN	NaN	NaN	NaN	NaN	NaN	NaN	NaN	NaN	NaN	NaN	NaN	NaN	NaN	NaN	NaN	NaN	NaN	NaN	NaN	NaN
CFH_IPCSQPPQIEHGTINSSR_N6H3F2S0G0	Yes		NaN	NaN	NaN	NaN	NaN	NaN	NaN	NaN	NaN	NaN	NaN	NaN	NaN	NaN	NaN	NaN	NaN	NaN	1.70711	0.0840246	0.386886	NaN	NaN	NaN	NaN	NaN	NaN	NaN	NaN	NaN	NaN	NaN	NaN	NaN	NaN	NaN	-0.23544	-0.352604	-0.193541	NaN	NaN	NaN	NaN	NaN	NaN	NaN	NaN
CFH_IPCSQPPQIEHGTINSSR_N4H5F4S0G0	Yes		NaN	NaN	NaN	NaN	NaN	NaN	NaN	NaN	NaN	NaN	NaN	NaN	-0.0401036	0.613465	0.409062	NaN	NaN	NaN	NaN	NaN	NaN	NaN	NaN	NaN	NaN	NaN	NaN	0.400174	0.0509813	-0.381479	NaN	NaN	NaN	NaN	NaN	NaN	NaN	NaN	NaN	NaN	NaN	NaN	NaN	NaN	NaN	-0.514457	-0.0226016
CFH_IPCSQPPQIEHGTINSSR_N4H5F2S1G0	Yes		NaN	NaN	NaN	-0.343661	-0.0326039	-0.0433529	0.543946	0.451171	0.0176588	-0.247214	-0.168958	-0.417152	-0.299185	-0.0190525	0.052779	NaN	NaN	NaN	0.320504	-0.135315	0.00278693	0.238284	0.53847	0.155977	-0.4507	-0.295584	-0.490649	0.0803837	-0.192015	-0.295843	-0.0885771	0.0414856	0.0741682	NaN	NaN	NaN	0.0724359	-0.310451	-0.422492	-0.445375	0.444305	0.290503	NaN	NaN	NaN	-0.225696	-0.0693407
CFH_IPCSQPPQIEHGTINSSR_N5H4F2S0G0	Yes		NaN	NaN	NaN	NaN	NaN	NaN	NaN	NaN	NaN	NaN	NaN	NaN	NaN	NaN	NaN	NaN	NaN	NaN	1.36336	0.332021	0.48704	NaN	NaN	NaN	NaN	NaN	NaN	NaN	NaN	NaN	NaN	NaN	NaN	NaN	NaN	NaN	NaN	NaN	NaN	NaN	NaN	NaN	NaN	NaN	NaN	NaN	NaN
CFH_IPCSQPPQIEHGTINSSR_N5H4F0S0G0	Yes		NaN	NaN	NaN	NaN	NaN	NaN	NaN	NaN	NaN	NaN	NaN	NaN	NaN	NaN	NaN	NaN	NaN	NaN	0.382367	-0.461571	-0.363727	NaN	NaN	NaN	NaN	NaN	NaN	NaN	NaN	NaN	NaN	NaN	NaN	NaN	NaN	NaN	NaN	NaN	NaN	NaN	NaN	NaN	NaN	NaN	NaN	NaN	NaN
CFH_IPCSQPPQIEHGTINSSR_N4H4F3S0G0	Yes		NaN	NaN	NaN	NaN	NaN	NaN	NaN	NaN	NaN	NaN	NaN	NaN	NaN	NaN	NaN	NaN	NaN	NaN	NaN	NaN	NaN	NaN	NaN	NaN	NaN	NaN	NaN	NaN	NaN	NaN	-0.297757	-0.343343	-0.483357	NaN	NaN	NaN	NaN	NaN	NaN	NaN	NaN	NaN	NaN	NaN	NaN	NaN	NaN
CFH_IPCSQPPQIEHGTINSSR_N6H6F0S0G0	Yes		NaN	NaN	NaN	-0.247413	-0.0734334	-0.677323	-0.186613	0.16961	-0.384704	NaN	NaN	NaN	NaN	NaN	NaN	NaN	NaN	NaN	NaN	NaN	NaN	NaN	NaN	NaN	NaN	NaN	NaN	NaN	NaN	NaN	NaN	NaN	NaN	NaN	NaN	NaN	NaN	NaN	NaN	NaN	NaN	NaN	NaN	NaN	NaN	NaN	NaN
CFH_IPCSQPPQIEHGTINSSR_N6H3F1S1G0	Yes		NaN	NaN	NaN	NaN	NaN	NaN	NaN	NaN	NaN	NaN	NaN	NaN	NaN	NaN	NaN	NaN	NaN	NaN	NaN	NaN	NaN	NaN	NaN	NaN	NaN	NaN	NaN	NaN	NaN	NaN	NaN	NaN	NaN	NaN	NaN	NaN	NaN	NaN	NaN	NaN	NaN	NaN	NaN	NaN	NaN	NaN	NaN
RNASE6_AMSGINNYTQHCK_N2H3F1S0G0	Yes		NaN	NaN	NaN	NaN	NaN	NaN	NaN	NaN	NaN	NaN	NaN	NaN	NaN	NaN	NaN	NaN	NaN	NaN	NaN	NaN	NaN	NaN	NaN	NaN	NaN	NaN	NaN	NaN	NaN	NaN	NaN	NaN	NaN	NaN	NaN	NaN	NaN	NaN	NaN	NaN	NaN	NaN	NaN	NaN	NaN	NaN	NaN
ENPEP_NVTLLSR_N2H9F0S0G0	Yes		NaN	NaN	NaN	-0.293	-0.330955	-0.076826	NaN	NaN	NaN	NaN	NaN	NaN	0.220548	0.0705776	-0.28646	-0.0664261	0.17989	-0.258301	0.344875	-0.293331	0.296855	NaN	NaN	NaN	NaN	NaN	NaN	-0.00480987	-0.125508	0.152518	NaN	NaN	NaN	NaN	NaN	NaN	-0.254501	0.63498	0.951262	NaN	NaN	NaN	NaN	NaN	NaN	1.78008	0.925083
ENPEP_NVTLLSR_N2H4F1S0G0	Yes		NaN	NaN	NaN	NaN	NaN	NaN	NaN	NaN	NaN	NaN	NaN	NaN	NaN	NaN	NaN	NaN	NaN	NaN	NaN	NaN	NaN	NaN	NaN	NaN	NaN	NaN	NaN	NaN	NaN	NaN	NaN	NaN	NaN	NaN	NaN	NaN	-0.000845757	-0.00964164	0.152486	NaN	NaN	NaN	NaN	NaN	NaN	NaN	NaN
ENPEP_HTAEYAANITK_N5H6F0S0G0	Yes		NaN	NaN	NaN	NaN	NaN	NaN	NaN	NaN	NaN	NaN	NaN	NaN	NaN	NaN	NaN	NaN	NaN	NaN	NaN	NaN	NaN	NaN	NaN	NaN	NaN	NaN	NaN	NaN	NaN	NaN	NaN	NaN	NaN	NaN	NaN	NaN	NaN	NaN	NaN	NaN	NaN	NaN	NaN	NaN	NaN	NaN	NaN
CFI_LSDLSINSTECLHVHCR_N4H5F2S1G0	Yes		0.514721	0.0302182	0.147803	NaN	NaN	NaN	NaN	NaN	NaN	NaN	NaN	NaN	NaN	NaN	NaN	NaN	NaN	NaN	NaN	NaN	NaN	NaN	NaN	NaN	NaN	NaN	NaN	NaN	NaN	NaN	NaN	NaN	NaN	0.111905	0.164093	-0.0402273	NaN	NaN	NaN	-0.494732	-0.239941	-0.0696245	NaN	NaN	NaN	NaN	NaN
CFI_LSDLSINSTECLHVHCR_N4H5F2S0G0	Yes		NaN	NaN	NaN	NaN	NaN	NaN	NaN	NaN	NaN	NaN	NaN	NaN	NaN	NaN	NaN	NaN	NaN	NaN	NaN	NaN	NaN	NaN	NaN	NaN	NaN	NaN	NaN	NaN	NaN	NaN	NaN	NaN	NaN	NaN	NaN	NaN	NaN	NaN	NaN	NaN	NaN	NaN	NaN	NaN	NaN	NaN	NaN
CFI_LSDLSINSTECLHVHCR_N4H5F0S2G0	Yes		NaN	NaN	NaN	NaN	NaN	NaN	NaN	NaN	NaN	NaN	NaN	NaN	NaN	NaN	NaN	NaN	NaN	NaN	NaN	NaN	NaN	NaN	NaN	NaN	NaN	NaN	NaN	NaN	NaN	NaN	NaN	NaN	NaN	0.124479	0.468922	-0.203121	NaN	NaN	NaN	-0.348813	-0.504766	0.037944	NaN	NaN	NaN	NaN	NaN
CFI_LSDLSINSTECLHVHCR_N2H9F0S0G0	Yes		NaN	NaN	NaN	NaN	NaN	NaN	NaN	NaN	NaN	NaN	NaN	NaN	NaN	NaN	NaN	NaN	NaN	NaN	NaN	NaN	NaN	NaN	NaN	NaN	NaN	NaN	NaN	NaN	NaN	NaN	NaN	NaN	NaN	NaN	NaN	NaN	NaN	NaN	NaN	NaN	NaN	NaN	NaN	NaN	NaN	NaN	NaN
CFI_LSDLSINSTECLHVHCR_N4H5F4S0G0	Yes		NaN	NaN	NaN	NaN	NaN	NaN	NaN	NaN	NaN	NaN	NaN	NaN	NaN	NaN	NaN	NaN	NaN	NaN	NaN	NaN	NaN	NaN	NaN	NaN	NaN	NaN	NaN	NaN	NaN	NaN	NaN	NaN	NaN	NaN	NaN	NaN	NaN	NaN	NaN	NaN	NaN	NaN	NaN	NaN	NaN	0.226333	0.315603
CFI_NGTAVCATNR_N4H5F2S0G0	Yes		NaN	NaN	NaN	NaN	NaN	NaN	NaN	NaN	NaN	NaN	NaN	NaN	-0.677065	0.0013963	-0.0949898	NaN	NaN	NaN	NaN	NaN	NaN	NaN	NaN	NaN	NaN	NaN	NaN	NaN	NaN	NaN	NaN	NaN	NaN	NaN	NaN	NaN	NaN	NaN	NaN	NaN	NaN	NaN	-0.0710717	-0.683628	0.66413	NaN	NaN
CFI_NGTAVCATNR_N4H5F0S0G0	Yes		NaN	NaN	NaN	NaN	NaN	NaN	NaN	NaN	NaN	NaN	NaN	NaN	-0.449022	0.121904	-0.301151	-0.0672725	-0.287245	0.54103	NaN	NaN	NaN	NaN	NaN	NaN	NaN	NaN	NaN	NaN	NaN	NaN	NaN	NaN	NaN	0.108428	0.19305	0.184764	NaN	NaN	NaN	NaN	NaN	NaN	NaN	NaN	NaN	NaN	NaN
CFI_NGTAVCATNR_N4H5F0S1G0	Yes		0.184515	-0.49595	-0.173071	-0.345183	0.717746	-0.380024	0.0731826	-0.107649	-0.37178	NaN	NaN	NaN	-0.556487	0.330727	0.070349	-0.0255797	-0.389215	0.926269	0.0143373	-0.16899	-0.400299	NaN	NaN	NaN	NaN	NaN	NaN	NaN	NaN	NaN	-0.546267	-0.0315902	-0.187091	0.236868	-0.0725381	-0.23412	-0.369723	0.0980083	-0.306014	NaN	NaN	NaN	NaN	NaN	NaN	0.0809695	0.210472
CFI_NGTAVCATNR_N4H5F0S2G0	Yes		0.0717788	0.0814635	-0.71204	-0.618951	0.176344	-0.246387	0.0575508	-0.0177555	-0.233635	NaN	NaN	NaN	-0.678189	0.371452	-0.306301	NaN	NaN	NaN	NaN	NaN	NaN	NaN	NaN	NaN	NaN	NaN	NaN	NaN	NaN	NaN	0.380723	-0.0803626	0.142797	1.48265	0.449265	-0.0985871	-0.309146	0.0907269	-0.238119	NaN	NaN	NaN	NaN	NaN	NaN	0.300267	-0.0259019
CFI_NGTAVCATNR_N4H5F4S0G0	Yes		NaN	NaN	NaN	NaN	NaN	NaN	0.183881	0.0679327	0.0412073	NaN	NaN	NaN	NaN	NaN	NaN	NaN	NaN	NaN	NaN	NaN	NaN	NaN	NaN	NaN	NaN	NaN	NaN	NaN	NaN	NaN	NaN	NaN	NaN	NaN	NaN	NaN	NaN	NaN	NaN	NaN	NaN	NaN	NaN	NaN	NaN	NaN	NaN
CFI_NGTAVCATNR_N4H5F2S1G0	Yes		NaN	NaN	NaN	NaN	NaN	NaN	NaN	NaN	NaN	NaN	NaN	NaN	-0.716177	0.267432	-0.266382	NaN	NaN	NaN	NaN	NaN	NaN	NaN	NaN	NaN	NaN	NaN	NaN	NaN	NaN	NaN	NaN	NaN	NaN	1.10888	0.295664	0.0149474	-0.118471	0.119962	-0.2487	NaN	NaN	NaN	NaN	NaN	NaN	NaN	NaN
CFI_FLNNGTCTAEGK_N7H4F1S0G0	Yes		NaN	NaN	NaN	NaN	NaN	NaN	NaN	NaN	NaN	NaN	NaN	NaN	NaN	NaN	NaN	NaN	NaN	NaN	NaN	NaN	NaN	NaN	NaN	NaN	NaN	NaN	NaN	NaN	NaN	NaN	NaN	NaN	NaN	NaN	NaN	NaN	NaN	NaN	NaN	NaN	NaN	NaN	NaN	NaN	NaN	NaN	NaN
CFI_FLNNGTCTAEGK_N4H5F2S0G0	Yes		0.338324	-0.590873	-0.00165044	-0.257649	0.302118	-0.400269	0.0900692	0.218175	-0.32649	-0.357838	-0.353346	-0.384121	NaN	NaN	NaN	-0.150451	-0.452708	0.306266	0.622485	0.0408194	0.53611	-0.621456	0.19689	-0.478369	-0.027512	-0.1656	-0.00461609	-0.526551	-0.556151	-0.559623	-0.319577	-0.457332	-0.163808	0.427448	0.52799	0.379453	-0.28023	-0.34936	-0.397013	-0.415984	0.256613	0.123161	-1.07475	-0.484134	0.593889	-0.263713	0.243382
CFI_FLNNGTCTAEGK_N4H5F1S0G0	Yes		NaN	NaN	NaN	NaN	NaN	NaN	NaN	NaN	NaN	NaN	NaN	NaN	NaN	NaN	NaN	NaN	NaN	NaN	NaN	NaN	NaN	NaN	NaN	NaN	NaN	NaN	NaN	NaN	NaN	NaN	NaN	NaN	NaN	NaN	NaN	NaN	NaN	NaN	NaN	NaN	NaN	NaN	NaN	NaN	NaN	NaN	NaN
CFI_FLNNGTCTAEGK_N4H5F0S0G0	Yes		NaN	NaN	NaN	NaN	NaN	NaN	NaN	NaN	NaN	NaN	NaN	NaN	NaN	NaN	NaN	NaN	NaN	NaN	NaN	NaN	NaN	NaN	NaN	NaN	NaN	NaN	NaN	-0.362147	-0.0297266	0.167736	NaN	NaN	NaN	NaN	NaN	NaN	NaN	NaN	NaN	NaN	NaN	NaN	0.304836	-0.427786	0.448755	NaN	NaN
CFI_FLNNGTCTAEGK_N6H4F0S0G0	Yes		0.603635	-0.464125	-0.223417	NaN	NaN	NaN	NaN	NaN	NaN	NaN	NaN	NaN	NaN	NaN	NaN	-0.194065	-0.793294	0.393872	0.582697	0.169056	0.548603	NaN	NaN	NaN	NaN	NaN	NaN	-0.321201	-0.558384	-0.15008	NaN	NaN	NaN	0.711404	0.334369	0.0519566	-0.195395	0.26986	0.600197	-0.564327	-0.10137	0.116957	NaN	NaN	NaN	NaN	NaN
CFI_FLNNGTCTAEGK_N4H4F1S1G0	Yes		NaN	NaN	NaN	NaN	NaN	NaN	NaN	NaN	NaN	NaN	NaN	NaN	NaN	NaN	NaN	NaN	NaN	NaN	NaN	NaN	NaN	NaN	NaN	NaN	NaN	NaN	NaN	NaN	NaN	NaN	NaN	NaN	NaN	NaN	NaN	NaN	NaN	NaN	NaN	NaN	NaN	NaN	NaN	NaN	NaN	NaN	NaN
CFI_FLNNGTCTAEGK_N6H5F0S0G0	Yes		NaN	NaN	NaN	NaN	NaN	NaN	NaN	NaN	NaN	NaN	NaN	NaN	NaN	NaN	NaN	NaN	NaN	NaN	NaN	NaN	NaN	NaN	NaN	NaN	NaN	NaN	NaN	NaN	NaN	NaN	NaN	NaN	NaN	NaN	NaN	NaN	NaN	NaN	NaN	NaN	NaN	NaN	NaN	NaN	NaN	NaN	NaN
CFI_FLNNGTCTAEGK_N6H3F0S0G0	Yes		NaN	NaN	NaN	NaN	NaN	NaN	NaN	NaN	NaN	NaN	NaN	NaN	NaN	NaN	NaN	NaN	NaN	NaN	NaN	NaN	NaN	-0.154946	0.394033	0.867958	NaN	NaN	NaN	NaN	NaN	NaN	NaN	NaN	NaN	NaN	NaN	NaN	NaN	NaN	NaN	NaN	NaN	NaN	NaN	NaN	NaN	NaN	NaN
CFI_FLNNGTCTAEGK_N4H5F3S0G0	Yes		NaN	NaN	NaN	NaN	NaN	NaN	NaN	NaN	NaN	NaN	NaN	NaN	NaN	NaN	NaN	NaN	NaN	NaN	NaN	NaN	NaN	NaN	NaN	NaN	NaN	NaN	NaN	NaN	NaN	NaN	NaN	NaN	NaN	NaN	NaN	NaN	NaN	NaN	NaN	NaN	NaN	NaN	NaN	NaN	NaN	NaN	NaN
CFI_FLNNGTCTAEGK_N2H9F0S0G0	Yes		NaN	NaN	NaN	NaN	NaN	NaN	NaN	NaN	NaN	-1.05867	-0.0540132	-0.323826	NaN	NaN	NaN	NaN	NaN	NaN	-0.133948	0.00310209	0.097073	NaN	NaN	NaN	0.320605	0.544155	0.15467	-0.12225	0.067357	0.319541	0.0733827	-0.352004	-0.0583947	0.0701199	-0.023789	0.00216261	-0.458376	-0.10382	0.171834	NaN	NaN	NaN	NaN	NaN	NaN	0.376608	0.176351
CFI_FLNNGTCTAEGK_N4H5F0S1G0	Yes		0.816668	-0.870676	0.120123	NaN	NaN	NaN	0.155909	0.25404	-0.00852147	-0.0630182	-0.246602	-0.55595	NaN	NaN	NaN	-0.0563119	-0.329248	1.16097	0.439453	-0.297206	0.176331	-0.388211	0.209294	-0.364042	-0.0819075	-0.0455115	0.0765696	0.0518473	-0.333533	-0.0592572	-0.227449	-0.563705	-0.219393	0.689349	0.301848	0.101578	-0.0549657	0.0565121	-0.00802545	-0.545256	0.0337725	0.0312091	-0.5921	-0.404779	0.50541	0.084619	-0.0287043
CFI_FLNNGTCTAEGK_N2H8F0S0G0	Yes		NaN	NaN	NaN	NaN	NaN	NaN	NaN	NaN	NaN	0.487039	-0.0354273	0.21948	NaN	NaN	NaN	NaN	NaN	NaN	NaN	NaN	NaN	-0.241737	0.382951	0.527901	NaN	NaN	NaN	NaN	NaN	NaN	NaN	NaN	NaN	-0.455006	0.0787354	-0.153497	NaN	NaN	NaN	-0.990505	-0.871107	-0.293362	NaN	NaN	NaN	NaN	NaN
CFI_FLNNGTCTAEGK_N4H5F0S2G0	Yes		0.507534	-0.582771	-0.184696	-0.0502542	-0.0131877	-0.23036	0.187255	-0.288167	-0.320943	-0.311355	-0.14029	0.114037	NaN	NaN	NaN	-0.261358	-0.397975	0.485152	0.138276	-0.216332	0.0681148	-0.0789422	0.156987	-0.2892	0.15529	0.00157516	-0.0442249	-0.38079	-0.365468	-0.398882	0.0629404	-0.363211	0.197202	0.296586	-0.467723	0.392509	0.521659	0.0982979	-0.203158	0.244368	0.74516	0.348066	-0.392417	-0.261335	0.820495	0.0496537	-0.442906
CFI_FLNNGTCTAEGK_N6H4F2S0G0	Yes		0.115386	-0.613244	-0.66354	-0.238573	0.133643	-0.194399	NaN	NaN	NaN	-0.158123	-0.126996	0.304843	NaN	NaN	NaN	NaN	NaN	NaN	-0.0106147	-0.470048	-0.0473157	NaN	NaN	NaN	NaN	NaN	NaN	NaN	NaN	NaN	NaN	NaN	NaN	0.950939	0.143632	0.0121486	NaN	NaN	NaN	-0.27631	0.183648	0.439344	NaN	NaN	NaN	-0.00604357	0.257329
CFI_FLNNGTCTAEGK_N5H5F0S1G0	Yes		NaN	NaN	NaN	NaN	NaN	NaN	NaN	NaN	NaN	NaN	NaN	NaN	NaN	NaN	NaN	NaN	NaN	NaN	NaN	NaN	NaN	NaN	NaN	NaN	NaN	NaN	NaN	NaN	NaN	NaN	NaN	NaN	NaN	NaN	NaN	NaN	NaN	NaN	NaN	-1.13607	-0.228726	-0.758483	NaN	NaN	NaN	NaN	NaN
CFI_FLNNGTCTAEGK_N6H4F1S0G0	Yes		NaN	NaN	NaN	NaN	NaN	NaN	NaN	NaN	NaN	NaN	NaN	NaN	NaN	NaN	NaN	NaN	NaN	NaN	NaN	NaN	NaN	NaN	NaN	NaN	NaN	NaN	NaN	NaN	NaN	NaN	NaN	NaN	NaN	NaN	NaN	NaN	NaN	NaN	NaN	NaN	NaN	NaN	NaN	NaN	NaN	NaN	NaN
CFI_FLNNGTCTAEGK_N4H5F4S0G0	Yes		NaN	NaN	NaN	-0.564997	-0.128411	-0.501843	NaN	NaN	NaN	NaN	NaN	NaN	NaN	NaN	NaN	NaN	NaN	NaN	NaN	NaN	NaN	-0.4462	-0.112651	-0.13311	NaN	NaN	NaN	-0.321379	-0.473957	-0.112555	NaN	NaN	NaN	NaN	NaN	NaN	0.227014	0.0333098	-0.23423	NaN	NaN	NaN	NaN	NaN	NaN	0.0062618	0.353974
CFI_FLNNGTCTAEGK_N4H5F2S1G0	Yes		0.25554	-0.399961	-0.499227	NaN	NaN	NaN	0.186497	0.127029	-0.1619	-0.267192	-0.277003	-0.103666	NaN	NaN	NaN	-0.292884	-0.268435	0.791467	0.327754	-0.161544	0.208873	-0.370115	-0.0983694	-0.289508	-0.1664	0.177687	-0.427238	-0.402279	-0.244571	-0.201862	0.270286	-0.229851	0.338088	0.331762	-0.40063	0.250455	-0.2247	-0.190748	-0.310309	-0.0241485	0.1093	0.128675	NaN	NaN	NaN	-0.313268	0.0397178
CFI_FLNNGTCTAEGK_N4H4F3S0G0	Yes		NaN	NaN	NaN	NaN	NaN	NaN	NaN	NaN	NaN	NaN	NaN	NaN	NaN	NaN	NaN	NaN	NaN	NaN	NaN	NaN	NaN	NaN	NaN	NaN	NaN	NaN	NaN	NaN	NaN	NaN	0.076713	0.191608	0.250055	0.0156257	0.261301	0.0215926	NaN	NaN	NaN	NaN	NaN	NaN	NaN	NaN	NaN	NaN	NaN
CFI_FLNNGTCTAEGK_N6H6F0S0G0	Yes		NaN	NaN	NaN	NaN	NaN	NaN	NaN	NaN	NaN	NaN	NaN	NaN	NaN	NaN	NaN	NaN	NaN	NaN	NaN	NaN	NaN	NaN	NaN	NaN	NaN	NaN	NaN	NaN	NaN	NaN	0.0232718	-0.0471634	-0.267643	NaN	NaN	NaN	NaN	NaN	NaN	NaN	NaN	NaN	NaN	NaN	NaN	NaN	NaN
CFI_LISNCSK_N7H4F1S0G0	Yes		NaN	NaN	NaN	NaN	NaN	NaN	NaN	NaN	NaN	NaN	NaN	NaN	NaN	NaN	NaN	NaN	NaN	NaN	NaN	NaN	NaN	NaN	NaN	NaN	NaN	NaN	NaN	NaN	NaN	NaN	NaN	NaN	NaN	NaN	NaN	NaN	NaN	NaN	NaN	NaN	NaN	NaN	NaN	NaN	NaN	NaN	NaN
CFI_LISNCSK_N4H5F2S0G0	Yes		0.7113	0.0651396	-0.0144309	NaN	NaN	NaN	NaN	NaN	NaN	NaN	NaN	NaN	-0.621429	0.760839	-0.29005	NaN	NaN	NaN	0.65001	0.356832	0.238495	0.0902129	0.299935	0.0248564	NaN	NaN	NaN	NaN	NaN	NaN	NaN	NaN	NaN	-0.0801888	0.0538315	0.274172	NaN	NaN	NaN	NaN	NaN	NaN	-0.218996	-0.150716	0.211008	NaN	NaN
CFI_LISNCSK_N4H5F0S0G0	Yes		NaN	NaN	NaN	NaN	NaN	NaN	NaN	NaN	NaN	NaN	NaN	NaN	-0.975127	-0.0164569	-0.706758	-0.225175	0.171952	0.73904	0.924871	0.413552	0.290588	-0.409771	0.0753068	-0.52667	-0.0683659	-0.19992	0.331913	NaN	NaN	NaN	NaN	NaN	NaN	-0.19812	0.517794	0.398469	NaN	NaN	NaN	NaN	NaN	NaN	-0.466311	0.236121	0.926469	NaN	NaN
CFI_LISNCSK_N6H4F0S0G0	Yes		0.890366	0.0492073	0.36562	NaN	NaN	NaN	NaN	NaN	NaN	NaN	NaN	NaN	NaN	NaN	NaN	NaN	NaN	NaN	NaN	NaN	NaN	NaN	NaN	NaN	NaN	NaN	NaN	NaN	NaN	NaN	NaN	NaN	NaN	NaN	NaN	NaN	NaN	NaN	NaN	NaN	NaN	NaN	NaN	NaN	NaN	NaN	NaN
CFI_LISNCSK_N2H9F0S0G0	Yes		NaN	NaN	NaN	NaN	NaN	NaN	NaN	NaN	NaN	NaN	NaN	NaN	-0.258435	-0.0868588	-0.5072	NaN	NaN	NaN	NaN	NaN	NaN	NaN	NaN	NaN	NaN	NaN	NaN	NaN	NaN	NaN	NaN	NaN	NaN	NaN	NaN	NaN	NaN	NaN	NaN	NaN	NaN	NaN	NaN	NaN	NaN	NaN	NaN
CFI_LISNCSK_N4H5F0S1G0	Yes		NaN	NaN	NaN	NaN	NaN	NaN	-0.208917	0.195444	-0.319809	NaN	NaN	NaN	-0.750477	0.470644	-0.0695766	-0.236365	0.00396714	1.22477	0.842029	0.771017	0.50187	-0.199965	0.318961	-0.23143	0.247016	0.24961	0.815662	NaN	NaN	NaN	-0.198205	-0.497357	-0.309434	0.397682	0.340956	0.233914	NaN	NaN	NaN	NaN	NaN	NaN	-0.259351	-0.11758	0.55375	NaN	NaN
CFI_LISNCSK_N2H8F0S0G0	Yes		NaN	NaN	NaN	NaN	NaN	NaN	NaN	NaN	NaN	NaN	NaN	NaN	NaN	NaN	NaN	NaN	NaN	NaN	NaN	NaN	NaN	NaN	NaN	NaN	NaN	NaN	NaN	NaN	NaN	NaN	0.00119376	-0.0896845	-0.261833	NaN	NaN	NaN	NaN	NaN	NaN	NaN	NaN	NaN	NaN	NaN	NaN	NaN	NaN
CFI_LISNCSK_N4H5F0S2G0	Yes		0.445296	-0.236847	-0.324487	NaN	NaN	NaN	0.0416335	-0.0312939	-0.323831	NaN	NaN	NaN	0.290504	0.128889	0.179091	-0.0178539	-0.632184	0.457041	0.180072	-0.318753	0.149511	-0.121901	0.152618	-0.154501	-0.411201	0.0309658	-0.220295	NaN	NaN	NaN	0.0762411	-0.413638	0.209092	1.26006	0.291877	0.411533	NaN	NaN	NaN	NaN	NaN	NaN	0.661835	-0.203685	0.458074	NaN	NaN
CFI_LISNCSK_N6H4F2S0G0	Yes		NaN	NaN	NaN	NaN	NaN	NaN	NaN	NaN	NaN	NaN	NaN	NaN	NaN	NaN	NaN	NaN	NaN	NaN	NaN	NaN	NaN	-0.243348	-0.0698233	-0.364773	-0.115988	-0.0809307	-0.0766486	NaN	NaN	NaN	NaN	NaN	NaN	NaN	NaN	NaN	NaN	NaN	NaN	NaN	NaN	NaN	NaN	NaN	NaN	NaN	NaN
CFI_LISNCSK_N5H5F0S0G0	Yes		NaN	NaN	NaN	NaN	NaN	NaN	NaN	NaN	NaN	NaN	NaN	NaN	NaN	NaN	NaN	NaN	NaN	NaN	NaN	NaN	NaN	NaN	NaN	NaN	NaN	NaN	NaN	NaN	NaN	NaN	NaN	NaN	NaN	NaN	NaN	NaN	NaN	NaN	NaN	NaN	NaN	NaN	NaN	NaN	NaN	NaN	NaN
CFI_LISNCSK_N4H5F4S0G0	Yes		NaN	NaN	NaN	NaN	NaN	NaN	NaN	NaN	NaN	NaN	NaN	NaN	NaN	NaN	NaN	NaN	NaN	NaN	NaN	NaN	NaN	NaN	NaN	NaN	NaN	NaN	NaN	NaN	NaN	NaN	NaN	NaN	NaN	NaN	NaN	NaN	NaN	NaN	NaN	NaN	NaN	NaN	NaN	NaN	NaN	NaN	NaN
CFI_LISNCSK_N4H5F2S1G0	Yes		NaN	NaN	NaN	NaN	NaN	NaN	NaN	NaN	NaN	NaN	NaN	NaN	NaN	NaN	NaN	NaN	NaN	NaN	NaN	NaN	NaN	NaN	NaN	NaN	NaN	NaN	NaN	NaN	NaN	NaN	NaN	NaN	NaN	1.49944	0.293309	0.519591	NaN	NaN	NaN	NaN	NaN	NaN	NaN	NaN	NaN	NaN	NaN
CFI_LISNCSK_N6H6F0S0G0	Yes		NaN	NaN	NaN	NaN	NaN	NaN	NaN	NaN	NaN	NaN	NaN	NaN	NaN	NaN	NaN	NaN	NaN	NaN	NaN	NaN	NaN	NaN	NaN	NaN	NaN	NaN	NaN	NaN	NaN	NaN	NaN	NaN	NaN	NaN	NaN	NaN	NaN	NaN	NaN	NaN	NaN	NaN	NaN	NaN	NaN	NaN	NaN
ITGAX_YLNFSESEEK_N2H9F0S0G0	Yes		-0.206644	0.397631	-0.332062	-0.114837	-0.341458	-0.0204551	NaN	NaN	NaN	-0.197793	-0.259196	-0.0581453	-0.445104	-0.00156458	0.00433659	0.122512	0.104091	-0.0243891	NaN	NaN	NaN	-0.595515	0.160075	-0.225876	0.126992	0.0338294	0.707309	-0.0415106	0.173915	-0.141662	NaN	NaN	NaN	-0.749328	0.226508	0.271697	-0.51128	0.153633	0.636844	-0.61225	0.389455	0.455986	0.197754	0.496638	0.278679	-0.166582	0.0764637
ITGAX_YLNFSESEEK_N4H3F0S2G0	Yes		NaN	NaN	NaN	NaN	NaN	NaN	NaN	NaN	NaN	-0.0746627	-0.1553	-0.314714	NaN	NaN	NaN	NaN	NaN	NaN	NaN	NaN	NaN	NaN	NaN	NaN	NaN	NaN	NaN	NaN	NaN	NaN	NaN	NaN	NaN	NaN	NaN	NaN	NaN	NaN	NaN	NaN	NaN	NaN	NaN	NaN	NaN	NaN	NaN
ITGAX_YLNFSESEEK_N6H4F0S0G0	Yes		NaN	NaN	NaN	NaN	NaN	NaN	NaN	NaN	NaN	NaN	NaN	NaN	NaN	NaN	NaN	NaN	NaN	NaN	NaN	NaN	NaN	NaN	NaN	NaN	NaN	NaN	NaN	NaN	NaN	NaN	NaN	NaN	NaN	NaN	NaN	NaN	NaN	NaN	NaN	NaN	NaN	NaN	NaN	NaN	NaN	NaN	NaN
ITGAX_YLNFSESEEK_N5H5F0S0G0	Yes		NaN	NaN	NaN	NaN	NaN	NaN	NaN	NaN	NaN	NaN	NaN	NaN	NaN	NaN	NaN	NaN	NaN	NaN	NaN	NaN	NaN	NaN	NaN	NaN	NaN	NaN	NaN	NaN	NaN	NaN	NaN	NaN	NaN	-0.549686	0.151558	0.391983	NaN	NaN	NaN	NaN	NaN	NaN	NaN	NaN	NaN	NaN	NaN
ITGAX_LNFTLVGKPLLAFR_N2H9F0S0G0	Yes		NaN	NaN	NaN	NaN	NaN	NaN	NaN	NaN	NaN	-0.447622	-0.498852	-0.263218	-0.490627	0.376671	0.422495	NaN	NaN	NaN	NaN	NaN	NaN	NaN	NaN	NaN	NaN	NaN	NaN	0.492851	0.878951	-0.281147	NaN	NaN	NaN	NaN	NaN	NaN	NaN	NaN	NaN	0.122401	0.396806	0.672391	NaN	NaN	NaN	-0.281273	0.0837921
ITGAX_LNFTLVGKPLLAFR_N6H4F0S0G0	Yes		NaN	NaN	NaN	NaN	NaN	NaN	NaN	NaN	NaN	-0.951895	-1.2392	-0.261369	-0.664834	0.0826862	0.378854	NaN	NaN	NaN	NaN	NaN	NaN	NaN	NaN	NaN	NaN	NaN	NaN	NaN	NaN	NaN	NaN	NaN	NaN	NaN	NaN	NaN	NaN	NaN	NaN	NaN	NaN	NaN	NaN	NaN	NaN	NaN	NaN
ITGAX_LNFTLVGKPLLAFR_N2H8F0S0G0	Yes		NaN	NaN	NaN	NaN	NaN	NaN	NaN	NaN	NaN	NaN	NaN	NaN	-0.539409	-0.00243537	-0.201129	0.0197874	0.349105	0.19249	NaN	NaN	NaN	NaN	NaN	NaN	NaN	NaN	NaN	NaN	NaN	NaN	NaN	NaN	NaN	NaN	NaN	NaN	NaN	NaN	NaN	NaN	NaN	NaN	NaN	NaN	NaN	NaN	NaN
ITGAX_LNFTLVGKPLLAFR_N5H5F0S0G0	Yes		NaN	NaN	NaN	NaN	NaN	NaN	NaN	NaN	NaN	NaN	NaN	NaN	NaN	NaN	NaN	NaN	NaN	NaN	NaN	NaN	NaN	NaN	NaN	NaN	NaN	NaN	NaN	NaN	NaN	NaN	NaN	NaN	NaN	NaN	NaN	NaN	NaN	NaN	NaN	NaN	NaN	NaN	NaN	NaN	NaN	NaN	NaN
ITGA5_TEKEPLSDPVGTCYLSTDNFTR_N4H5F1S1G0	Yes		NaN	NaN	NaN	NaN	NaN	NaN	NaN	NaN	NaN	NaN	NaN	NaN	NaN	NaN	NaN	NaN	NaN	NaN	NaN	NaN	NaN	NaN	NaN	NaN	NaN	NaN	NaN	NaN	NaN	NaN	NaN	NaN	NaN	-0.4175	0.0959009	0.135388	NaN	NaN	NaN	NaN	NaN	NaN	NaN	NaN	NaN	NaN	NaN
ITGA5_HPGNFSSLSCDYFAVNQSR_N3H4F0S0G0	Yes		NaN	NaN	NaN	NaN	NaN	NaN	NaN	NaN	NaN	NaN	NaN	NaN	NaN	NaN	NaN	NaN	NaN	NaN	NaN	NaN	NaN	NaN	NaN	NaN	NaN	NaN	NaN	NaN	NaN	NaN	NaN	NaN	NaN	NaN	NaN	NaN	NaN	NaN	NaN	NaN	NaN	NaN	NaN	NaN	NaN	NaN	NaN
ITGA5_NALNLTFHAQNVGEGGAYEAELR_N6H3F0S0G0	Yes		NaN	NaN	NaN	NaN	NaN	NaN	NaN	NaN	NaN	NaN	NaN	NaN	NaN	NaN	NaN	NaN	NaN	NaN	NaN	NaN	NaN	NaN	NaN	NaN	NaN	NaN	NaN	NaN	NaN	NaN	NaN	NaN	NaN	NaN	NaN	NaN	NaN	NaN	NaN	0.586169	-0.0729488	-0.176152	NaN	NaN	NaN	NaN	NaN
ITGA5_NALNLTFHAQNVGEGGAYEAELR_N2H6F0S0G0	Yes		NaN	NaN	NaN	NaN	NaN	NaN	NaN	NaN	NaN	NaN	NaN	NaN	NaN	NaN	NaN	NaN	NaN	NaN	NaN	NaN	NaN	-0.156902	-0.0246741	-0.130035	NaN	NaN	NaN	NaN	NaN	NaN	NaN	NaN	NaN	NaN	NaN	NaN	NaN	NaN	NaN	NaN	NaN	NaN	NaN	NaN	NaN	NaN	NaN
ITGA5_NALNLTFHAQNVGEGGAYEAELR_N3H6F0S0G0	Yes		NaN	NaN	NaN	NaN	NaN	NaN	NaN	NaN	NaN	NaN	NaN	NaN	NaN	NaN	NaN	NaN	NaN	NaN	NaN	NaN	NaN	NaN	NaN	NaN	NaN	NaN	NaN	NaN	NaN	NaN	NaN	NaN	NaN	NaN	NaN	NaN	NaN	NaN	NaN	NaN	NaN	NaN	NaN	NaN	NaN	NaN	NaN
ITGA5_NALNLTFHAQNVGEGGAYEAELR_N2H8F0S0G0	Yes		NaN	NaN	NaN	NaN	NaN	NaN	NaN	NaN	NaN	NaN	NaN	NaN	NaN	NaN	NaN	NaN	NaN	NaN	NaN	NaN	NaN	NaN	NaN	NaN	NaN	NaN	NaN	NaN	NaN	NaN	NaN	NaN	NaN	NaN	NaN	NaN	NaN	NaN	NaN	0.111931	0.193598	-0.133288	NaN	NaN	NaN	NaN	NaN
ITGA5_NALNLTFHAQNVGEGGAYEAELR_N2H7F0S0G0	Yes		NaN	NaN	NaN	NaN	NaN	NaN	NaN	NaN	NaN	NaN	NaN	NaN	-0.206642	0.189667	-0.150596	NaN	NaN	NaN	-0.0482485	0.0782656	0.149328	0.00934001	0.233594	0.0826169	NaN	NaN	NaN	NaN	NaN	NaN	NaN	NaN	NaN	-0.440575	-0.011221	-0.130022	NaN	NaN	NaN	0.171786	-0.371005	-0.21631	NaN	NaN	NaN	-0.108928	0.365666
ITGA5_GNLTYGYVTILNGSDIR_N3H3F2S0G0	Yes		NaN	NaN	NaN	NaN	NaN	NaN	NaN	NaN	NaN	NaN	NaN	NaN	NaN	NaN	NaN	NaN	NaN	NaN	NaN	NaN	NaN	NaN	NaN	NaN	NaN	NaN	NaN	NaN	NaN	NaN	NaN	NaN	NaN	NaN	NaN	NaN	NaN	NaN	NaN	NaN	NaN	NaN	NaN	NaN	NaN	NaN	NaN
ITGA5_VTGLNCTTNHPINPK_N4H5F3S0G0	Yes		NaN	NaN	NaN	NaN	NaN	NaN	NaN	NaN	NaN	NaN	NaN	NaN	NaN	NaN	NaN	NaN	NaN	NaN	NaN	NaN	NaN	-0.0777936	0.0713327	-0.926408	-0.493781	-0.114843	-0.361924	NaN	NaN	NaN	NaN	NaN	NaN	-0.0241401	0.0715204	0.25497	-0.789144	-0.184479	0.120049	NaN	NaN	NaN	NaN	NaN	NaN	NaN	NaN
ITGA5_VTGLNCTTNHPINPK_N4H5F1S0G0	Yes		NaN	NaN	NaN	NaN	NaN	NaN	NaN	NaN	NaN	NaN	NaN	NaN	NaN	NaN	NaN	NaN	NaN	NaN	NaN	NaN	NaN	NaN	NaN	NaN	0.48513	0.424814	0.754382	0.154777	0.100546	0.157873	NaN	NaN	NaN	NaN	NaN	NaN	NaN	NaN	NaN	NaN	NaN	NaN	NaN	NaN	NaN	NaN	NaN
ITGA5_VTGLNCTTNHPINPK_N4H5F1S1G0	Yes		NaN	NaN	NaN	NaN	NaN	NaN	NaN	NaN	NaN	NaN	NaN	NaN	NaN	NaN	NaN	NaN	NaN	NaN	NaN	NaN	NaN	NaN	NaN	NaN	NaN	NaN	NaN	0.443219	0.720823	-0.256896	NaN	NaN	NaN	NaN	NaN	NaN	NaN	NaN	NaN	NaN	NaN	NaN	NaN	NaN	NaN	NaN	NaN
NPC1_LIASNVTETMGINGSAYR_N4H4F2S1G0	Yes		NaN	NaN	NaN	NaN	NaN	NaN	NaN	NaN	NaN	NaN	NaN	NaN	-0.607387	-0.357879	0.530428	NaN	NaN	NaN	NaN	NaN	NaN	NaN	NaN	NaN	NaN	NaN	NaN	NaN	NaN	NaN	NaN	NaN	NaN	NaN	NaN	NaN	NaN	NaN	NaN	NaN	NaN	NaN	NaN	NaN	NaN	NaN	NaN
ADAM17_VVVVDGKNESEYTVK_N2H8F0S0G0	Yes		NaN	NaN	NaN	NaN	NaN	NaN	NaN	NaN	NaN	NaN	NaN	NaN	NaN	NaN	NaN	NaN	NaN	NaN	NaN	NaN	NaN	NaN	NaN	NaN	NaN	NaN	NaN	NaN	NaN	NaN	NaN	NaN	NaN	NaN	NaN	NaN	NaN	NaN	NaN	NaN	NaN	NaN	NaN	NaN	NaN	NaN	NaN
ADAM17_NTSWDNAGFK_N7H6F1S0G0	Yes		NaN	NaN	NaN	NaN	NaN	NaN	NaN	NaN	NaN	NaN	NaN	NaN	NaN	NaN	NaN	NaN	NaN	NaN	NaN	NaN	NaN	NaN	NaN	NaN	NaN	NaN	NaN	NaN	NaN	NaN	NaN	NaN	NaN	NaN	NaN	NaN	NaN	NaN	NaN	NaN	NaN	NaN	NaN	NaN	NaN	NaN	NaN
ADAM17_NTSWDNAGFK_N2H8F0S0G0	Yes		NaN	NaN	NaN	NaN	NaN	NaN	NaN	NaN	NaN	-0.349196	-0.417481	0.483644	NaN	NaN	NaN	NaN	NaN	NaN	NaN	NaN	NaN	NaN	NaN	NaN	NaN	NaN	NaN	NaN	NaN	NaN	NaN	NaN	NaN	NaN	NaN	NaN	NaN	NaN	NaN	NaN	NaN	NaN	NaN	NaN	NaN	NaN	NaN
ADAM17_NTSWDNAGFK_N2H5F0S0G0	Yes		-0.220713	-0.220127	0.204048	NaN	NaN	NaN	NaN	NaN	NaN	NaN	NaN	NaN	NaN	NaN	NaN	NaN	NaN	NaN	NaN	NaN	NaN	NaN	NaN	NaN	NaN	NaN	NaN	NaN	NaN	NaN	NaN	NaN	NaN	NaN	NaN	NaN	NaN	NaN	NaN	NaN	NaN	NaN	NaN	NaN	NaN	NaN	NaN
ADAM17_SEDIKNVSR_N2H8F0S0G0	Yes		NaN	NaN	NaN	NaN	NaN	NaN	NaN	NaN	NaN	NaN	NaN	NaN	0.22565	0.21311	0.168556	NaN	NaN	NaN	NaN	NaN	NaN	0.144586	-0.0487123	0.313141	NaN	NaN	NaN	NaN	NaN	NaN	NaN	NaN	NaN	NaN	NaN	NaN	NaN	NaN	NaN	NaN	NaN	NaN	NaN	NaN	NaN	NaN	NaN
ADAM17_EQQLESCACNETDNSCK_N2H8F0S0G0	Yes		NaN	NaN	NaN	NaN	NaN	NaN	NaN	NaN	NaN	NaN	NaN	NaN	NaN	NaN	NaN	NaN	NaN	NaN	NaN	NaN	NaN	NaN	NaN	NaN	NaN	NaN	NaN	NaN	NaN	NaN	NaN	NaN	NaN	NaN	NaN	NaN	NaN	NaN	NaN	NaN	NaN	NaN	NaN	NaN	NaN	NaN	NaN
ADAM17_EQQLESCACNETDNSCK_N6H3F0S0G0	Yes		NaN	NaN	NaN	NaN	NaN	NaN	NaN	NaN	NaN	-0.465372	-0.450778	-1.20702	NaN	NaN	NaN	NaN	NaN	NaN	NaN	NaN	NaN	NaN	NaN	NaN	NaN	NaN	NaN	NaN	NaN	NaN	NaN	NaN	NaN	NaN	NaN	NaN	-0.704526	-0.375693	0.263718	NaN	NaN	NaN	NaN	NaN	NaN	NaN	NaN
MME_EIANATAKPEDR_N5H6F1S0G0	Yes		NaN	NaN	NaN	NaN	NaN	NaN	NaN	NaN	NaN	NaN	NaN	NaN	NaN	NaN	NaN	NaN	NaN	NaN	NaN	NaN	NaN	NaN	NaN	NaN	NaN	NaN	NaN	NaN	NaN	NaN	NaN	NaN	NaN	NaN	NaN	NaN	NaN	NaN	NaN	NaN	NaN	NaN	NaN	NaN	NaN	NaN	NaN
MME_EIANATAKPEDR_N4H5F1S0G0	Yes		NaN	NaN	NaN	NaN	NaN	NaN	NaN	NaN	NaN	NaN	NaN	NaN	NaN	NaN	NaN	NaN	NaN	NaN	NaN	NaN	NaN	NaN	NaN	NaN	NaN	NaN	NaN	NaN	NaN	NaN	NaN	NaN	NaN	NaN	NaN	NaN	NaN	NaN	NaN	NaN	NaN	NaN	NaN	NaN	NaN	NaN	NaN
MME_EIANATAKPEDR_N6H3F1S0G0	Yes		NaN	NaN	NaN	NaN	NaN	NaN	NaN	NaN	NaN	NaN	NaN	NaN	NaN	NaN	NaN	NaN	NaN	NaN	NaN	NaN	NaN	NaN	NaN	NaN	NaN	NaN	NaN	NaN	NaN	NaN	NaN	NaN	NaN	NaN	NaN	NaN	NaN	NaN	NaN	NaN	NaN	NaN	NaN	NaN	NaN	NaN	NaN
MME_EIANATAKPEDR_N3H3F1S0G0	Yes		NaN	NaN	NaN	NaN	NaN	NaN	NaN	NaN	NaN	NaN	NaN	NaN	NaN	NaN	NaN	NaN	NaN	NaN	NaN	NaN	NaN	NaN	NaN	NaN	NaN	NaN	NaN	NaN	NaN	NaN	NaN	NaN	NaN	NaN	NaN	NaN	NaN	NaN	NaN	NaN	NaN	NaN	NaN	NaN	NaN	NaN	NaN
MME_EIANATAKPEDR_N4H5F3S0G0	Yes		NaN	NaN	NaN	NaN	NaN	NaN	NaN	NaN	NaN	NaN	NaN	NaN	NaN	NaN	NaN	NaN	NaN	NaN	NaN	NaN	NaN	NaN	NaN	NaN	NaN	NaN	NaN	NaN	NaN	NaN	NaN	NaN	NaN	NaN	NaN	NaN	NaN	NaN	NaN	NaN	NaN	NaN	NaN	NaN	NaN	NaN	NaN
MME_EIANATAKPEDR_N5H3F1S0G0	Yes		NaN	NaN	NaN	NaN	NaN	NaN	NaN	NaN	NaN	NaN	NaN	NaN	NaN	NaN	NaN	NaN	NaN	NaN	NaN	NaN	NaN	NaN	NaN	NaN	NaN	NaN	NaN	NaN	NaN	NaN	NaN	NaN	NaN	NaN	NaN	NaN	NaN	NaN	NaN	NaN	NaN	NaN	NaN	NaN	NaN	NaN	NaN
MME_EIANATAKPEDR_N5H6F1S1G0	Yes		NaN	NaN	NaN	NaN	NaN	NaN	NaN	NaN	NaN	NaN	NaN	NaN	NaN	NaN	NaN	NaN	NaN	NaN	NaN	NaN	NaN	NaN	NaN	NaN	NaN	NaN	NaN	NaN	NaN	NaN	NaN	NaN	NaN	NaN	NaN	NaN	NaN	NaN	NaN	NaN	NaN	NaN	NaN	NaN	NaN	NaN	NaN
MME_EIANATAKPEDR_N5H5F1S0G0	Yes		NaN	NaN	NaN	NaN	NaN	NaN	NaN	NaN	NaN	NaN	NaN	NaN	NaN	NaN	NaN	NaN	NaN	NaN	NaN	NaN	NaN	NaN	NaN	NaN	NaN	NaN	NaN	NaN	NaN	NaN	NaN	NaN	NaN	NaN	NaN	NaN	NaN	NaN	NaN	NaN	NaN	NaN	NaN	NaN	NaN	NaN	NaN
MME_EIANATAKPEDR_N5H4F1S0G0	Yes		NaN	NaN	NaN	NaN	NaN	NaN	NaN	NaN	NaN	NaN	NaN	NaN	NaN	NaN	NaN	NaN	NaN	NaN	NaN	NaN	NaN	NaN	NaN	NaN	NaN	NaN	NaN	NaN	NaN	NaN	NaN	NaN	NaN	NaN	NaN	NaN	NaN	NaN	NaN	NaN	NaN	NaN	NaN	NaN	NaN	NaN	NaN
MME_EIANATAKPEDR_N4H5F1S1G0	Yes		NaN	NaN	NaN	NaN	NaN	NaN	NaN	NaN	NaN	NaN	NaN	NaN	NaN	NaN	NaN	NaN	NaN	NaN	NaN	NaN	NaN	NaN	NaN	NaN	NaN	NaN	NaN	NaN	NaN	NaN	NaN	NaN	NaN	NaN	NaN	NaN	NaN	NaN	NaN	NaN	NaN	NaN	NaN	NaN	NaN	NaN	NaN
MME_EIANATAKPEDR_N4H3F1S0G0	Yes		NaN	NaN	NaN	NaN	NaN	NaN	NaN	NaN	NaN	NaN	NaN	NaN	NaN	NaN	NaN	NaN	NaN	NaN	NaN	NaN	NaN	NaN	NaN	NaN	NaN	NaN	NaN	NaN	NaN	NaN	NaN	NaN	NaN	NaN	NaN	NaN	NaN	NaN	NaN	NaN	NaN	NaN	NaN	NaN	NaN	NaN	NaN
MME_EIANATAKPEDR_N5H6F3S0G0	Yes		NaN	NaN	NaN	NaN	NaN	NaN	NaN	NaN	NaN	NaN	NaN	NaN	NaN	NaN	NaN	NaN	NaN	NaN	NaN	NaN	NaN	NaN	NaN	NaN	NaN	NaN	NaN	NaN	NaN	NaN	NaN	NaN	NaN	NaN	NaN	NaN	NaN	NaN	NaN	NaN	NaN	NaN	NaN	NaN	NaN	NaN	NaN
MME_SCINESAIDSR_N3H3F0S0G0	Yes		NaN	NaN	NaN	NaN	NaN	NaN	NaN	NaN	NaN	NaN	NaN	NaN	NaN	NaN	NaN	NaN	NaN	NaN	NaN	NaN	NaN	NaN	NaN	NaN	NaN	NaN	NaN	NaN	NaN	NaN	NaN	NaN	NaN	NaN	NaN	NaN	NaN	NaN	NaN	NaN	NaN	NaN	NaN	NaN	NaN	NaN	NaN
MME_SCINESAIDSR_N3H4F2S0G0	Yes		NaN	NaN	NaN	NaN	NaN	NaN	NaN	NaN	NaN	NaN	NaN	NaN	NaN	NaN	NaN	NaN	NaN	NaN	NaN	NaN	NaN	NaN	NaN	NaN	NaN	NaN	NaN	NaN	NaN	NaN	NaN	NaN	NaN	NaN	NaN	NaN	NaN	NaN	NaN	NaN	NaN	NaN	NaN	NaN	NaN	NaN	NaN
HEPH_AIYNVSQCPGHQATPR_N5H3F1S0G0	Yes		NaN	NaN	NaN	NaN	NaN	NaN	NaN	NaN	NaN	NaN	NaN	NaN	NaN	NaN	NaN	NaN	NaN	NaN	NaN	NaN	NaN	NaN	NaN	NaN	NaN	NaN	NaN	NaN	NaN	NaN	NaN	NaN	NaN	NaN	NaN	NaN	NaN	NaN	NaN	NaN	NaN	NaN	NaN	NaN	NaN	NaN	NaN
HEPH_AIYNVSQCPGHQATPR_N6H6F0S0G0	Yes		NaN	NaN	NaN	NaN	NaN	NaN	NaN	NaN	NaN	NaN	NaN	NaN	NaN	NaN	NaN	NaN	NaN	NaN	NaN	NaN	NaN	NaN	NaN	NaN	NaN	NaN	NaN	0.30519	0.525397	-0.0283708	NaN	NaN	NaN	NaN	NaN	NaN	NaN	NaN	NaN	NaN	NaN	NaN	NaN	NaN	NaN	NaN	NaN
NUP210_IETVLPAEFFEVLSSSQNGSYHR_N5H6F1S0G0	Yes		NaN	NaN	NaN	NaN	NaN	NaN	NaN	NaN	NaN	NaN	NaN	NaN	NaN	NaN	NaN	NaN	NaN	NaN	NaN	NaN	NaN	NaN	NaN	NaN	NaN	NaN	NaN	NaN	NaN	NaN	NaN	NaN	NaN	NaN	NaN	NaN	NaN	NaN	NaN	NaN	NaN	NaN	0.225763	0.116561	0.169251	NaN	NaN
NUP210_IETVLPAEFFEVLSSSQNGSYHR_N4H5F1S1G0	Yes		NaN	NaN	NaN	NaN	NaN	NaN	NaN	NaN	NaN	NaN	NaN	NaN	NaN	NaN	NaN	NaN	NaN	NaN	NaN	NaN	NaN	NaN	NaN	NaN	NaN	NaN	NaN	NaN	NaN	NaN	NaN	NaN	NaN	NaN	NaN	NaN	NaN	NaN	NaN	NaN	NaN	NaN	NaN	NaN	NaN	NaN	NaN
NUP210_IETVLPAEFFEVLSSSQNGSYHR_N6H4F0S0G0	Yes		-0.147073	-0.184805	-0.531075	-0.62022	-0.230488	1.0688	NaN	NaN	NaN	0.37556	-0.38796	0.101461	NaN	NaN	NaN	NaN	NaN	NaN	NaN	NaN	NaN	NaN	NaN	NaN	-0.703791	0.444418	-0.0915829	NaN	NaN	NaN	-0.378548	-0.0785776	0.217309	NaN	NaN	NaN	-0.0348814	-0.424982	0.209256	NaN	NaN	NaN	0.715474	0.423327	0.117154	NaN	NaN
NUP210_IETVLPAEFFEVLSSSQNGSYHR_N5H5F0S0G0	Yes		NaN	NaN	NaN	NaN	NaN	NaN	0.0449126	-0.665946	-0.0252711	NaN	NaN	NaN	NaN	NaN	NaN	NaN	NaN	NaN	NaN	NaN	NaN	NaN	NaN	NaN	NaN	NaN	NaN	NaN	NaN	NaN	-0.414435	-0.0788946	0.129779	NaN	NaN	NaN	0.0555713	-0.427437	-0.523231	NaN	NaN	NaN	0.17214	-0.195323	0.080362	0.827684	-0.0895473
NUP210_IETVLPAEFFEVLSSSQNGSYHR_N4H4F1S1G0	Yes		NaN	NaN	NaN	NaN	NaN	NaN	NaN	NaN	NaN	NaN	NaN	NaN	NaN	NaN	NaN	NaN	NaN	NaN	NaN	NaN	NaN	NaN	NaN	NaN	NaN	NaN	NaN	NaN	NaN	NaN	NaN	NaN	NaN	NaN	NaN	NaN	NaN	NaN	NaN	NaN	NaN	NaN	NaN	NaN	NaN	NaN	NaN
NUP210_IETVLPAEFFEVLSSSQNGSYHR_N2H9F0S0G0	Yes		-0.679569	0.0385058	-0.750398	-0.619571	-0.327712	0.718659	0.201756	-0.58208	-0.404473	0.711999	-0.565224	-0.0170648	-0.113343	0.0243508	0.365893	0.474978	-0.00604694	0.492693	-0.333323	-0.375643	-0.5119	0.00518065	0.122889	0.235786	NaN	NaN	NaN	-0.134413	0.23977	0.501185	-0.0743543	-0.438691	0.330715	0.367968	-0.110632	-0.239698	-0.276858	-0.427299	0.24561	0.676192	0.373502	-0.347149	-0.0616371	-0.00754977	-0.203525	0.642786	0.119894
NUP210_IETVLPAEFFEVLSSSQNGSYHR_N6H4F1S0G0	Yes		NaN	NaN	NaN	-0.442439	-0.3379	0.814708	0.0992559	0.275248	0.397005	NaN	NaN	NaN	NaN	NaN	NaN	NaN	NaN	NaN	NaN	NaN	NaN	NaN	NaN	NaN	NaN	NaN	NaN	-0.235027	-0.229502	0.0946101	NaN	NaN	NaN	NaN	NaN	NaN	NaN	NaN	NaN	NaN	NaN	NaN	NaN	NaN	NaN	NaN	NaN
NUP210_IETVLPAEFFEVLSSSQNGSYHR_N3H6F2S0G0	Yes		NaN	NaN	NaN	NaN	NaN	NaN	NaN	NaN	NaN	NaN	NaN	NaN	NaN	NaN	NaN	NaN	NaN	NaN	NaN	NaN	NaN	NaN	NaN	NaN	NaN	NaN	NaN	NaN	NaN	NaN	NaN	NaN	NaN	NaN	NaN	NaN	NaN	NaN	NaN	NaN	NaN	NaN	1.10681	0.695816	0.825346	NaN	NaN
NUP210_IETVLPAEFFEVLSSSQNGSYHR_N3H6F0S1G0	Yes		NaN	NaN	NaN	NaN	NaN	NaN	0.453494	0.385294	0.228114	NaN	NaN	NaN	NaN	NaN	NaN	NaN	NaN	NaN	NaN	NaN	NaN	NaN	NaN	NaN	NaN	NaN	NaN	NaN	NaN	NaN	-0.669115	-0.12937	-0.0965194	NaN	NaN	NaN	NaN	NaN	NaN	NaN	NaN	NaN	NaN	NaN	NaN	NaN	NaN
NUP210_IETVLPAEFFEVLSSSQNGSYHR_N2H7F0S0G0	Yes		NaN	NaN	NaN	NaN	NaN	NaN	NaN	NaN	NaN	NaN	NaN	NaN	NaN	NaN	NaN	NaN	NaN	NaN	NaN	NaN	NaN	NaN	NaN	NaN	NaN	NaN	NaN	NaN	NaN	NaN	NaN	NaN	NaN	NaN	NaN	NaN	NaN	NaN	NaN	NaN	NaN	NaN	NaN	NaN	NaN	0.31719	-0.0951961
NUP210_IETVLPAEFFEVLSSSQNGSYHR_N3H5F3S0G0	Yes		NaN	NaN	NaN	NaN	NaN	NaN	NaN	NaN	NaN	NaN	NaN	NaN	NaN	NaN	NaN	NaN	NaN	NaN	NaN	NaN	NaN	NaN	NaN	NaN	NaN	NaN	NaN	NaN	NaN	NaN	NaN	NaN	NaN	NaN	NaN	NaN	NaN	NaN	NaN	NaN	NaN	NaN	NaN	NaN	NaN	-0.26227	-0.503668
NUP210_IETVLPAEFFEVLSSSQNGSYHR_N4H3F0S2G0	Yes		NaN	NaN	NaN	NaN	NaN	NaN	NaN	NaN	NaN	0.645091	0.156722	0.441668	NaN	NaN	NaN	NaN	NaN	NaN	NaN	NaN	NaN	NaN	NaN	NaN	NaN	NaN	NaN	0.127887	-0.142606	0.188319	-0.131053	0.2538	0.551703	NaN	NaN	NaN	NaN	NaN	NaN	NaN	NaN	NaN	NaN	NaN	NaN	0.462842	-0.0485601
NUP210_IETVLPAEFFEVLSSSQNGSYHR_N4H4F3S0G0	Yes		NaN	NaN	NaN	NaN	NaN	NaN	0.410994	-0.0921647	-0.149389	NaN	NaN	NaN	NaN	NaN	NaN	NaN	NaN	NaN	NaN	NaN	NaN	NaN	NaN	NaN	NaN	NaN	NaN	NaN	NaN	NaN	NaN	NaN	NaN	NaN	NaN	NaN	NaN	NaN	NaN	NaN	NaN	NaN	NaN	NaN	NaN	NaN	NaN
NUP210_LPNSTIYVVEPGYLGFTVHPGDR_N2H6F0S0G0	Yes		-0.824029	-0.342301	-0.919166	-0.333675	-0.378082	0.912751	-0.144827	-0.106838	0.265671	0.224591	-0.32905	0.11693	-0.0637627	-0.0620723	0.238088	0.0555881	-0.0887804	0.501253	-0.0128233	-0.169942	-0.170157	-0.668231	-0.198753	-0.276601	-0.330045	-0.116739	-0.545016	0.151428	-0.0657048	0.272905	NaN	NaN	NaN	0.0652895	-0.130829	-0.179675	NaN	NaN	NaN	-0.115955	0.144569	-0.0598715	0.0930899	1.01414	0.97649	0.433128	0.055199
NUP210_LPNSTIYVVEPGYLGFTVHPGDR_N6H4F0S0G0	Yes		NaN	NaN	NaN	NaN	NaN	NaN	NaN	NaN	NaN	NaN	NaN	NaN	-0.0626858	0.234308	0.945513	0.614145	0.46551	0.749106	NaN	NaN	NaN	NaN	NaN	NaN	NaN	NaN	NaN	0.0879353	0.42837	0.050237	NaN	NaN	NaN	NaN	NaN	NaN	NaN	NaN	NaN	NaN	NaN	NaN	NaN	NaN	NaN	0.267818	-0.858723
NUP210_LPNSTIYVVEPGYLGFTVHPGDR_N6H3F0S0G0	Yes		NaN	NaN	NaN	NaN	NaN	NaN	0.0686997	0.231789	0.296588	NaN	NaN	NaN	0.183617	-0.340471	0.347093	NaN	NaN	NaN	NaN	NaN	NaN	-0.336476	0.00370956	-0.380924	-0.10153	0.4867	0.548238	NaN	NaN	NaN	NaN	NaN	NaN	NaN	NaN	NaN	NaN	NaN	NaN	NaN	NaN	NaN	NaN	NaN	NaN	NaN	NaN
NUP210_LPNSTIYVVEPGYLGFTVHPGDR_N2H9F0S0G0	Yes		NaN	NaN	NaN	0.435876	0.792006	0.314931	NaN	NaN	NaN	NaN	NaN	NaN	-0.550533	-1.46323	0.336728	0.796843	0.202783	0.706529	NaN	NaN	NaN	NaN	NaN	NaN	NaN	NaN	NaN	NaN	NaN	NaN	NaN	NaN	NaN	NaN	NaN	NaN	-0.0233822	0.0521802	-0.104348	NaN	NaN	NaN	NaN	NaN	NaN	-0.0127647	0.25925
NUP210_LPNSTIYVVEPGYLGFTVHPGDR_N2H8F0S0G0	Yes		0.653539	0.785788	-0.320932	-0.290588	-0.019808	0.939977	0.193013	0.0887711	0.612613	0.661072	-0.630816	-0.252889	0.353792	-0.532574	-0.0189711	0.915423	0.0570495	0.320839	0.251204	-0.125045	-0.362772	-0.242445	-0.182249	-0.536078	-0.542744	-0.173629	-0.271701	-0.219655	0.145712	0.425342	-0.600938	-0.708745	-0.504723	-0.77431	-0.178314	-1.00806	-0.0822268	-0.21928	-0.304219	0.424959	0.22332	-0.0745856	0.796742	-0.0946129	-0.276324	0.64869	0.126514
NUP210_LPNSTIYVVEPGYLGFTVHPGDR_N5H3F0S0G0	Yes		NaN	NaN	NaN	NaN	NaN	NaN	NaN	NaN	NaN	NaN	NaN	NaN	NaN	NaN	NaN	NaN	NaN	NaN	NaN	NaN	NaN	NaN	NaN	NaN	NaN	NaN	NaN	NaN	NaN	NaN	NaN	NaN	NaN	NaN	NaN	NaN	NaN	NaN	NaN	-0.163054	0.130922	-0.477119	NaN	NaN	NaN	NaN	NaN
NUP210_LPNSTIYVVEPGYLGFTVHPGDR_N3H4F0S1G0	Yes		NaN	NaN	NaN	NaN	NaN	NaN	0.228196	0.588437	0.529969	NaN	NaN	NaN	NaN	NaN	NaN	NaN	NaN	NaN	NaN	NaN	NaN	NaN	NaN	NaN	NaN	NaN	NaN	NaN	NaN	NaN	-0.446341	0.016914	-0.110973	NaN	NaN	NaN	NaN	NaN	NaN	NaN	NaN	NaN	NaN	NaN	NaN	NaN	NaN
NUP210_LPNSTIYVVEPGYLGFTVHPGDR_N2H5F0S0G0	Yes		NaN	NaN	NaN	NaN	NaN	NaN	NaN	NaN	NaN	NaN	NaN	NaN	NaN	NaN	NaN	NaN	NaN	NaN	NaN	NaN	NaN	NaN	NaN	NaN	NaN	NaN	NaN	NaN	NaN	NaN	NaN	NaN	NaN	NaN	NaN	NaN	NaN	NaN	NaN	NaN	NaN	NaN	NaN	NaN	NaN	NaN	NaN
NUP210_LPNSTIYVVEPGYLGFTVHPGDR_N2H7F0S0G0	Yes		NaN	NaN	NaN	0.0885726	-0.155704	0.650469	-0.200819	0.36491	0.0478801	0.137703	-0.200518	0.20059	-0.473281	-0.187407	-0.123974	0.642902	0.373287	0.813881	-0.0641223	0.149485	-0.286059	-0.763687	-0.0860379	-0.294318	-0.387231	-0.0937009	0.217429	0.190456	0.2954	0.625998	-0.0614131	0.0330445	0.179368	NaN	NaN	NaN	0.0173876	-0.314778	0.0295949	0.560198	-0.136394	-0.61835	0.107014	0.291558	-0.106194	0.182437	-0.0316643
NUP210_LPNSTIYVVEPGYLGFTVHPGDR_N5H4F0S0G0	Yes		NaN	NaN	NaN	NaN	NaN	NaN	NaN	NaN	NaN	NaN	NaN	NaN	NaN	NaN	NaN	NaN	NaN	NaN	NaN	NaN	NaN	NaN	NaN	NaN	NaN	NaN	NaN	NaN	NaN	NaN	0.133862	-0.445163	-0.0835929	NaN	NaN	NaN	NaN	NaN	NaN	0.12482	0.356899	-0.271647	NaN	NaN	NaN	-0.0119529	-0.113473
NUP210_LPNSTIYVVEPGYLGFTVHPGDR_N2H5F1S0G0	Yes		NaN	NaN	NaN	-0.365768	-0.253553	-0.119537	NaN	NaN	NaN	NaN	NaN	NaN	NaN	NaN	NaN	NaN	NaN	NaN	NaN	NaN	NaN	NaN	NaN	NaN	NaN	NaN	NaN	NaN	NaN	NaN	NaN	NaN	NaN	NaN	NaN	NaN	NaN	NaN	NaN	NaN	NaN	NaN	NaN	NaN	NaN	NaN	NaN
NUP210_GPTNNTCVVR_N2H6F0S0G0	Yes		NaN	NaN	NaN	-0.650203	-0.884025	0.492206	0.0274883	0.0602834	0.166938	1.19835	-0.234643	-0.458911	0.261693	0.221984	-0.00914787	0.149811	0.505006	0.833543	-0.440871	0.0862976	-0.389978	-0.729696	-0.81459	-1.25752	-0.831293	0.0554313	-0.336183	0.172359	0.356448	1.02005	0.0435519	-0.410135	-0.181373	-0.405642	-0.0370165	0.497786	-0.277238	-0.624251	-0.496236	-0.15828	0.277508	0.526258	0.520316	1.16048	0.881681	0.396052	0.446546
NUP210_GPTNNTCVVR_N6H3F0S0G0	Yes		NaN	NaN	NaN	-0.829542	-0.748686	0.839662	NaN	NaN	NaN	NaN	NaN	NaN	NaN	NaN	NaN	NaN	NaN	NaN	NaN	NaN	NaN	NaN	NaN	NaN	NaN	NaN	NaN	NaN	NaN	NaN	NaN	NaN	NaN	NaN	NaN	NaN	NaN	NaN	NaN	NaN	NaN	NaN	NaN	NaN	NaN	NaN	NaN
NUP210_GPTNNTCVVR_N2H9F0S0G0	Yes		NaN	NaN	NaN	NaN	NaN	NaN	NaN	NaN	NaN	NaN	NaN	NaN	-0.10582	1.12718	2.86517	NaN	NaN	NaN	NaN	NaN	NaN	NaN	NaN	NaN	NaN	NaN	NaN	NaN	NaN	NaN	NaN	NaN	NaN	NaN	NaN	NaN	NaN	NaN	NaN	NaN	NaN	NaN	NaN	NaN	NaN	NaN	NaN
NUP210_GPTNNTCVVR_N2H8F0S0G0	Yes		-0.140763	0.134365	-0.577538	-0.818	-0.404273	0.489082	NaN	NaN	NaN	1.14105	-1.52788	-0.57068	0.352852	0.23119	-0.229456	0.813499	0.697494	0.451052	0.04596	-0.455712	-0.595012	0.0555568	0.570122	-0.106625	NaN	NaN	NaN	NaN	NaN	NaN	NaN	NaN	NaN	NaN	NaN	NaN	-0.746166	-0.666544	0.0908739	NaN	NaN	NaN	NaN	NaN	NaN	NaN	NaN
NUP210_GPTNNTCVVR_N2H5F0S0G0	Yes		NaN	NaN	NaN	NaN	NaN	NaN	NaN	NaN	NaN	NaN	NaN	NaN	NaN	NaN	NaN	NaN	NaN	NaN	NaN	NaN	NaN	NaN	NaN	NaN	NaN	NaN	NaN	NaN	NaN	NaN	NaN	NaN	NaN	NaN	NaN	NaN	NaN	NaN	NaN	NaN	NaN	NaN	NaN	NaN	NaN	NaN	NaN
NUP210_GPTNNTCVVR_N2H7F0S0G0	Yes		NaN	NaN	NaN	-1.16947	-0.555276	0.787765	0.0134082	-0.26759	0.248172	1.25692	-0.976023	0.583435	0.89536	0.688874	0.375745	0.630775	0.218332	0.649167	NaN	NaN	NaN	NaN	NaN	NaN	NaN	NaN	NaN	-0.16229	0.00142502	0.294685	NaN	NaN	NaN	NaN	NaN	NaN	NaN	NaN	NaN	-0.145977	-0.275712	0.129892	NaN	NaN	NaN	0.322653	0.0365798
NUP210_GPTNNTCVVR_N2H5F1S0G0	Yes		NaN	NaN	NaN	NaN	NaN	NaN	NaN	NaN	NaN	NaN	NaN	NaN	NaN	NaN	NaN	NaN	NaN	NaN	NaN	NaN	NaN	NaN	NaN	NaN	NaN	NaN	NaN	NaN	NaN	NaN	NaN	NaN	NaN	NaN	NaN	NaN	NaN	NaN	NaN	NaN	NaN	NaN	NaN	NaN	NaN	NaN	NaN
NUP210_FFQNVTAEDTDSIGLALFAPHSSR_N4H7F1S0G0	Yes		NaN	NaN	NaN	NaN	NaN	NaN	NaN	NaN	NaN	NaN	NaN	NaN	NaN	NaN	NaN	NaN	NaN	NaN	NaN	NaN	NaN	NaN	NaN	NaN	NaN	NaN	NaN	NaN	NaN	NaN	NaN	NaN	NaN	NaN	NaN	NaN	NaN	NaN	NaN	NaN	NaN	NaN	NaN	NaN	NaN	NaN	NaN
NUP210_FFQNVTAEDTDSIGLALFAPHSSR_N2H6F0S0G0	Yes		NaN	NaN	NaN	NaN	NaN	NaN	NaN	NaN	NaN	NaN	NaN	NaN	NaN	NaN	NaN	NaN	NaN	NaN	NaN	NaN	NaN	NaN	NaN	NaN	NaN	NaN	NaN	NaN	NaN	NaN	NaN	NaN	NaN	NaN	NaN	NaN	NaN	NaN	NaN	NaN	NaN	NaN	NaN	NaN	NaN	0.283416	-0.0727423
NUP210_FFQNVTAEDTDSIGLALFAPHSSR_N2H8F0S0G0	Yes		NaN	NaN	NaN	NaN	NaN	NaN	NaN	NaN	NaN	NaN	NaN	NaN	NaN	NaN	NaN	NaN	NaN	NaN	NaN	NaN	NaN	NaN	NaN	NaN	NaN	NaN	NaN	NaN	NaN	NaN	NaN	NaN	NaN	NaN	NaN	NaN	NaN	NaN	NaN	0.787941	0.960794	0.998676	NaN	NaN	NaN	NaN	NaN
NUP210_FFQNVTAEDTDSIGLALFAPHSSR_N6H3F0S0G0	Yes		NaN	NaN	NaN	NaN	NaN	NaN	NaN	NaN	NaN	NaN	NaN	NaN	NaN	NaN	NaN	NaN	NaN	NaN	NaN	NaN	NaN	NaN	NaN	NaN	NaN	NaN	NaN	NaN	NaN	NaN	NaN	NaN	NaN	NaN	NaN	NaN	NaN	NaN	NaN	NaN	NaN	NaN	NaN	NaN	NaN	NaN	NaN
NUP210_VNFTLEASEGCYR_N6H4F0S0G0	Yes		NaN	NaN	NaN	NaN	NaN	NaN	NaN	NaN	NaN	NaN	NaN	NaN	NaN	NaN	NaN	NaN	NaN	NaN	NaN	NaN	NaN	NaN	NaN	NaN	NaN	NaN	NaN	NaN	NaN	NaN	NaN	NaN	NaN	NaN	NaN	NaN	NaN	NaN	NaN	-0.151048	0.27572	-0.175652	NaN	NaN	NaN	-0.129801	0.0186634
NUP210_VNFTLEASEGCYR_N6H3F0S0G0	Yes		NaN	NaN	NaN	NaN	NaN	NaN	0.137663	0.174136	0.111563	NaN	NaN	NaN	NaN	NaN	NaN	NaN	NaN	NaN	NaN	NaN	NaN	NaN	NaN	NaN	NaN	NaN	NaN	NaN	NaN	NaN	NaN	NaN	NaN	NaN	NaN	NaN	NaN	NaN	NaN	NaN	NaN	NaN	NaN	NaN	NaN	NaN	NaN
NUP210_VNFTLEASEGCYR_N2H9F0S0G0	Yes		NaN	NaN	NaN	-0.350726	-0.0919668	0.126983	NaN	NaN	NaN	NaN	NaN	NaN	NaN	NaN	NaN	NaN	NaN	NaN	NaN	NaN	NaN	NaN	NaN	NaN	NaN	NaN	NaN	NaN	NaN	NaN	NaN	NaN	NaN	-0.596319	-0.145188	-0.058473	0.08466	0.249861	0.233928	-0.180371	-0.363963	-0.0890789	-0.0874467	-0.23205	0.016668	NaN	NaN
NUP210_VNFTLEASEGCYR_N2H8F0S0G0	Yes		NaN	NaN	NaN	-0.594016	-0.406714	0.706538	0.176974	0.243123	0.470583	0.648321	-0.878028	-0.271982	-0.118749	0.219023	0.167033	0.253895	0.228162	0.152704	0.0509706	-0.195093	0.287919	-0.0979146	0.1463	-0.01381	-0.123447	-0.172283	-0.111862	-0.0763822	-0.0586506	0.154058	NaN	NaN	NaN	-0.748544	0.0446672	0.102422	-0.355166	-0.28316	-0.0930976	0.191232	-0.0509529	0.236535	0.180866	0.340076	-0.00423731	0.0327746	0.196967
NUP210_VNFTLEASEGCYR_N3H4F3S0G0	Yes		NaN	NaN	NaN	NaN	NaN	NaN	0.236282	-0.264657	-0.0281292	NaN	NaN	NaN	NaN	NaN	NaN	NaN	NaN	NaN	NaN	NaN	NaN	NaN	NaN	NaN	NaN	NaN	NaN	NaN	NaN	NaN	NaN	NaN	NaN	NaN	NaN	NaN	NaN	NaN	NaN	NaN	NaN	NaN	NaN	NaN	NaN	NaN	NaN
NUP210_VNFTLEASEGCYR_N3H6F1S0G0	Yes		NaN	NaN	NaN	NaN	NaN	NaN	NaN	NaN	NaN	0.861518	-0.644011	-0.394414	NaN	NaN	NaN	NaN	NaN	NaN	NaN	NaN	NaN	NaN	NaN	NaN	NaN	NaN	NaN	NaN	NaN	NaN	NaN	NaN	NaN	NaN	NaN	NaN	NaN	NaN	NaN	NaN	NaN	NaN	NaN	NaN	NaN	NaN	NaN
NUP210_VNFTLEASEGCYR_N3H5F0S1G0	Yes		NaN	NaN	NaN	NaN	NaN	NaN	NaN	NaN	NaN	NaN	NaN	NaN	NaN	NaN	NaN	NaN	NaN	NaN	NaN	NaN	NaN	NaN	NaN	NaN	NaN	NaN	NaN	NaN	NaN	NaN	NaN	NaN	NaN	NaN	NaN	NaN	NaN	NaN	NaN	NaN	NaN	NaN	NaN	NaN	NaN	NaN	NaN
NUP210_VNFTLEASEGCYR_N5H4F0S0G0	Yes		NaN	NaN	NaN	0.296805	-0.258471	0.305139	NaN	NaN	NaN	0.65812	-0.798616	-0.760702	-0.261487	-0.173424	-0.546794	NaN	NaN	NaN	NaN	NaN	NaN	NaN	NaN	NaN	NaN	NaN	NaN	NaN	NaN	NaN	NaN	NaN	NaN	NaN	NaN	NaN	NaN	NaN	NaN	NaN	NaN	NaN	-0.118695	0.116737	-0.132119	NaN	NaN
NUP210_VNFTLEASEGCYR_N3H4F1S1G0	Yes		NaN	NaN	NaN	NaN	NaN	NaN	NaN	NaN	NaN	NaN	NaN	NaN	NaN	NaN	NaN	NaN	NaN	NaN	NaN	NaN	NaN	NaN	NaN	NaN	NaN	NaN	NaN	NaN	NaN	NaN	NaN	NaN	NaN	NaN	NaN	NaN	NaN	NaN	NaN	NaN	NaN	NaN	NaN	NaN	NaN	NaN	NaN
NUP210_VNFTLEASEGCYR_N4H3F1S1G0	Yes		NaN	NaN	NaN	NaN	NaN	NaN	NaN	NaN	NaN	NaN	NaN	NaN	NaN	NaN	NaN	NaN	NaN	NaN	NaN	NaN	NaN	NaN	NaN	NaN	NaN	NaN	NaN	NaN	NaN	NaN	NaN	NaN	NaN	NaN	NaN	NaN	NaN	NaN	NaN	NaN	NaN	NaN	NaN	NaN	NaN	NaN	NaN
NUP210_EGSGYFFLNTSTADVVK_N2H4F1S0G0	Yes		NaN	NaN	NaN	NaN	NaN	NaN	NaN	NaN	NaN	NaN	NaN	NaN	NaN	NaN	NaN	NaN	NaN	NaN	NaN	NaN	NaN	NaN	NaN	NaN	NaN	NaN	NaN	NaN	NaN	NaN	NaN	NaN	NaN	-0.000605549	0.376929	-0.33711	NaN	NaN	NaN	NaN	NaN	NaN	NaN	NaN	NaN	NaN	NaN
NUP210_EGSGYFFLNTSTADVVK_N2H6F0S0G0	Yes	group4	-0.102234	-0.216737	-0.336136	0.0913959	0.0257576	0.818735	0.160273	-0.0436078	0.0798714	-0.0405623	-0.843468	-0.384518	-0.167831	-0.34565	0.563124	0.520812	0.102569	0.434091	-0.483772	-0.0472484	-0.144726	-0.189953	-0.348734	-0.469318	-0.47101	-0.155209	-0.36038	-0.0368112	0.27092	0.65537	-0.376579	-0.623469	-0.416101	-1.04867	-0.160268	-0.512128	0.189784	-0.0526898	0.0793485	0.394155	0.257525	-0.176755	0.757273	0.544213	0.0541848	-0.00344229	-0.365371
NUP210_EGSGYFFLNTSTADVVK_N3H3F1S0G0	Yes		NaN	NaN	NaN	NaN	NaN	NaN	NaN	NaN	NaN	NaN	NaN	NaN	0.148636	-0.00933658	-0.234439	NaN	NaN	NaN	NaN	NaN	NaN	NaN	NaN	NaN	NaN	NaN	NaN	NaN	NaN	NaN	NaN	NaN	NaN	NaN	NaN	NaN	NaN	NaN	NaN	NaN	NaN	NaN	NaN	NaN	NaN	NaN	NaN
NUP210_EGSGYFFLNTSTADVVK_N2H9F0S0G0	Yes		NaN	NaN	NaN	NaN	NaN	NaN	NaN	NaN	NaN	NaN	NaN	NaN	NaN	NaN	NaN	NaN	NaN	NaN	NaN	NaN	NaN	NaN	NaN	NaN	NaN	NaN	NaN	NaN	NaN	NaN	NaN	NaN	NaN	NaN	NaN	NaN	NaN	NaN	NaN	NaN	NaN	NaN	0.511877	0.0899516	0.0865913	NaN	NaN
NUP210_EGSGYFFLNTSTADVVK_N6H3F0S0G0	Yes		NaN	NaN	NaN	NaN	NaN	NaN	NaN	NaN	NaN	NaN	NaN	NaN	NaN	NaN	NaN	NaN	NaN	NaN	NaN	NaN	NaN	NaN	NaN	NaN	NaN	NaN	NaN	NaN	NaN	NaN	NaN	NaN	NaN	NaN	NaN	NaN	NaN	NaN	NaN	NaN	NaN	NaN	NaN	NaN	NaN	NaN	NaN
NUP210_EGSGYFFLNTSTADVVK_N2H8F0S0G0	Yes		-0.213759	-0.154841	0.0251722	NaN	NaN	NaN	0.557014	0.358638	-0.163096	0.226135	-0.304543	-0.411903	NaN	NaN	NaN	NaN	NaN	NaN	NaN	NaN	NaN	NaN	NaN	NaN	NaN	NaN	NaN	NaN	NaN	NaN	-0.0431911	-0.222272	0.065342	NaN	NaN	NaN	NaN	NaN	NaN	0.258081	-0.128938	-0.610909	0.620571	-0.0321717	0.434046	NaN	NaN
NUP210_EGSGYFFLNTSTADVVK_N2H3F1S0G0	Yes		NaN	NaN	NaN	NaN	NaN	NaN	NaN	NaN	NaN	NaN	NaN	NaN	NaN	NaN	NaN	NaN	NaN	NaN	NaN	NaN	NaN	NaN	NaN	NaN	NaN	NaN	NaN	NaN	NaN	NaN	NaN	NaN	NaN	NaN	NaN	NaN	NaN	NaN	NaN	NaN	NaN	NaN	NaN	NaN	NaN	-0.457145	-0.0287204
NUP210_EGSGYFFLNTSTADVVK_N2H5F0S0G0	Yes		NaN	NaN	NaN	0.0689588	-0.186071	0.879241	NaN	NaN	NaN	0.257022	-0.135869	0.0246261	0.125651	0.19359	-0.09424	0.551468	1.15643	0.603659	NaN	NaN	NaN	NaN	NaN	NaN	NaN	NaN	NaN	-0.252686	-0.0361467	0.205811	NaN	NaN	NaN	-0.00896486	0.114496	-0.248206	-0.107819	-0.0820183	-0.12116	-0.200443	0.0650515	0.106749	0.176742	0.939398	0.0541894	NaN	NaN
NUP210_EGSGYFFLNTSTADVVK_N2H7F0S0G0	Yes		NaN	NaN	NaN	0.324513	-0.0772978	-0.0997999	NaN	NaN	NaN	0.142281	-0.460657	0.07335	-0.16243	-0.35582	-0.514805	NaN	NaN	NaN	NaN	NaN	NaN	NaN	NaN	NaN	NaN	NaN	NaN	-0.123735	0.184231	0.216003	NaN	NaN	NaN	NaN	NaN	NaN	NaN	NaN	NaN	0.198601	0.027256	-0.295844	NaN	NaN	NaN	0.202649	-0.0470263
ITGB2_NCSAACPGLQLSNNPVK_N3H5F0S0G0	Yes		NaN	NaN	NaN	NaN	NaN	NaN	NaN	NaN	NaN	-0.265206	-0.373741	-0.38808	NaN	NaN	NaN	NaN	NaN	NaN	NaN	NaN	NaN	NaN	NaN	NaN	NaN	NaN	NaN	NaN	NaN	NaN	NaN	NaN	NaN	NaN	NaN	NaN	NaN	NaN	NaN	NaN	NaN	NaN	NaN	NaN	NaN	NaN	NaN
ITGB2_NCSAACPGLQLSNNPVK_N2H4F1S0G0	Yes		NaN	NaN	NaN	NaN	NaN	NaN	NaN	NaN	NaN	NaN	NaN	NaN	NaN	NaN	NaN	NaN	NaN	NaN	NaN	NaN	NaN	NaN	NaN	NaN	NaN	NaN	NaN	NaN	NaN	NaN	-0.350487	-0.381746	-0.194335	NaN	NaN	NaN	NaN	NaN	NaN	NaN	NaN	NaN	NaN	NaN	NaN	NaN	NaN
ITGB2_NCSAACPGLQLSNNPVK_N2H6F0S0G0	Yes		NaN	NaN	NaN	NaN	NaN	NaN	NaN	NaN	NaN	0.0135236	0.677971	0.210967	NaN	NaN	NaN	NaN	NaN	NaN	-0.14828	-0.231933	0.201779	NaN	NaN	NaN	NaN	NaN	NaN	NaN	NaN	NaN	-0.191566	0.418741	-0.172135	NaN	NaN	NaN	-0.602076	-0.0798783	0.0842382	0.00530462	-0.463512	0.225932	NaN	NaN	NaN	NaN	NaN
ITGB2_NCSAACPGLQLSNNPVK_N6H4F0S0G0	Yes		NaN	NaN	NaN	NaN	NaN	NaN	NaN	NaN	NaN	NaN	NaN	NaN	NaN	NaN	NaN	NaN	NaN	NaN	NaN	NaN	NaN	NaN	NaN	NaN	NaN	NaN	NaN	-0.0772582	0.0483702	-0.404234	NaN	NaN	NaN	NaN	NaN	NaN	NaN	NaN	NaN	NaN	NaN	NaN	NaN	NaN	NaN	NaN	NaN
ITGB2_NCSAACPGLQLSNNPVK_N2H8F0S0G0	Yes		NaN	NaN	NaN	-0.172421	-0.261187	0.199823	-0.0572803	-0.0594648	0.775325	-0.418291	-0.287121	0.74118	0.147177	0.501329	0.588656	-0.296392	-0.494294	-0.948536	-0.584198	-0.162693	0.218329	-0.245857	0.321616	-0.137688	NaN	NaN	NaN	0.184567	-0.297084	-0.16774	0.460308	0.44858	-0.278894	-0.0707279	-0.0823408	0.721151	-0.485665	-0.117554	0.223929	NaN	NaN	NaN	NaN	NaN	NaN	-0.24455	0.7482
ITGB2_NCSAACPGLQLSNNPVK_N4H6F2S0G0	Yes		NaN	NaN	NaN	NaN	NaN	NaN	NaN	NaN	NaN	NaN	NaN	NaN	NaN	NaN	NaN	NaN	NaN	NaN	NaN	NaN	NaN	NaN	NaN	NaN	NaN	NaN	NaN	NaN	NaN	NaN	NaN	NaN	NaN	NaN	NaN	NaN	NaN	NaN	NaN	NaN	NaN	NaN	NaN	NaN	NaN	NaN	NaN
ITGB2_NCSAACPGLQLSNNPVK_N5H3F0S0G0	Yes		NaN	NaN	NaN	NaN	NaN	NaN	-0.5945	0.624939	0.176535	NaN	NaN	NaN	NaN	NaN	NaN	NaN	NaN	NaN	NaN	NaN	NaN	NaN	NaN	NaN	NaN	NaN	NaN	NaN	NaN	NaN	0.150391	0.131485	-0.321847	NaN	NaN	NaN	NaN	NaN	NaN	NaN	NaN	NaN	NaN	NaN	NaN	NaN	NaN
ITGB2_NCSAACPGLQLSNNPVK_N3H5F2S0G0	Yes		NaN	NaN	NaN	NaN	NaN	NaN	NaN	NaN	NaN	NaN	NaN	NaN	NaN	NaN	NaN	NaN	NaN	NaN	NaN	NaN	NaN	NaN	NaN	NaN	NaN	NaN	NaN	NaN	NaN	NaN	NaN	NaN	NaN	NaN	NaN	NaN	NaN	NaN	NaN	-0.20305	0.0705498	0.341921	NaN	NaN	NaN	NaN	NaN
ITGB2_NCSAACPGLQLSNNPVK_N5H6F2S0G0	Yes		NaN	NaN	NaN	NaN	NaN	NaN	NaN	NaN	NaN	NaN	NaN	NaN	NaN	NaN	NaN	NaN	NaN	NaN	NaN	NaN	NaN	0.759204	0.872643	0.427143	NaN	NaN	NaN	NaN	NaN	NaN	NaN	NaN	NaN	NaN	NaN	NaN	NaN	NaN	NaN	NaN	NaN	NaN	NaN	NaN	NaN	NaN	NaN
ITGB2_NCSAACPGLQLSNNPVK_N2H9F0S0G0	Yes		NaN	NaN	NaN	NaN	NaN	NaN	NaN	NaN	NaN	-1.04304	-0.630977	-0.541048	-0.142401	0.5733	-0.504687	NaN	NaN	NaN	NaN	NaN	NaN	NaN	NaN	NaN	NaN	NaN	NaN	-0.070179	-0.196521	-0.450258	-0.000625086	-0.382852	-0.361242	NaN	NaN	NaN	NaN	NaN	NaN	NaN	NaN	NaN	NaN	NaN	NaN	NaN	NaN
ITGB2_NCSAACPGLQLSNNPVK_N3H6F0S0G0	Yes		NaN	NaN	NaN	NaN	NaN	NaN	NaN	NaN	NaN	NaN	NaN	NaN	0.0558057	0.479231	0.293388	NaN	NaN	NaN	NaN	NaN	NaN	NaN	NaN	NaN	NaN	NaN	NaN	NaN	NaN	NaN	-0.214696	0.0914729	-0.325602	NaN	NaN	NaN	NaN	NaN	NaN	NaN	NaN	NaN	NaN	NaN	NaN	NaN	NaN
ITGB2_NCSAACPGLQLSNNPVK_N5H6F1S0G0	Yes		NaN	NaN	NaN	NaN	NaN	NaN	0.595801	-0.141595	0.044057	NaN	NaN	NaN	NaN	NaN	NaN	NaN	NaN	NaN	NaN	NaN	NaN	NaN	NaN	NaN	NaN	NaN	NaN	NaN	NaN	NaN	NaN	NaN	NaN	NaN	NaN	NaN	NaN	NaN	NaN	NaN	NaN	NaN	NaN	NaN	NaN	NaN	NaN
ITGB2_NCSAACPGLQLSNNPVK_N2H7F0S0G0	Yes		-0.676509	-0.0842143	-0.332931	-0.441154	-0.470701	-0.044925	0.0243341	0.611389	0.344287	0.116673	-0.32129	0.371385	-0.338377	0.144574	0.432816	-0.221409	-0.0862223	-0.325634	NaN	NaN	NaN	NaN	NaN	NaN	NaN	NaN	NaN	0.346462	0.248643	-0.103952	0.257152	0.357716	-0.473624	-0.202308	0.507304	0.291393	-0.592851	0.174324	0.553757	-0.143137	0.224044	0.632269	NaN	NaN	NaN	-0.412753	0.477267
ITGB2_NCSAACPGLQLSNNPVK_N2H5F1S0G0	Yes		NaN	NaN	NaN	NaN	NaN	NaN	NaN	NaN	NaN	NaN	NaN	NaN	NaN	NaN	NaN	NaN	NaN	NaN	NaN	NaN	NaN	NaN	NaN	NaN	NaN	NaN	NaN	NaN	NaN	NaN	NaN	NaN	NaN	NaN	NaN	NaN	NaN	NaN	NaN	NaN	NaN	NaN	NaN	NaN	NaN	0.215834	-0.0363534
ITGB2_NCSAACPGLQLSNNPVK_N4H5F0S2G0	Yes		NaN	NaN	NaN	NaN	NaN	NaN	NaN	NaN	NaN	NaN	NaN	NaN	NaN	NaN	NaN	NaN	NaN	NaN	NaN	NaN	NaN	NaN	NaN	NaN	NaN	NaN	NaN	NaN	NaN	NaN	NaN	NaN	NaN	NaN	NaN	NaN	NaN	NaN	NaN	NaN	NaN	NaN	NaN	NaN	NaN	NaN	NaN
ITGB2_NCSAACPGLQLSNNPVK_N3H6F2S0G0	Yes		NaN	NaN	NaN	NaN	NaN	NaN	NaN	NaN	NaN	NaN	NaN	NaN	NaN	NaN	NaN	0.0978023	-0.107645	1.49406	NaN	NaN	NaN	NaN	NaN	NaN	NaN	NaN	NaN	NaN	NaN	NaN	NaN	NaN	NaN	NaN	NaN	NaN	NaN	NaN	NaN	NaN	NaN	NaN	NaN	NaN	NaN	NaN	NaN
ITGB2_NCSAACPGLQLSNNPVK_N6H6F0S0G0	Yes		NaN	NaN	NaN	NaN	NaN	NaN	NaN	NaN	NaN	NaN	NaN	NaN	NaN	NaN	NaN	NaN	NaN	NaN	NaN	NaN	NaN	NaN	NaN	NaN	NaN	NaN	NaN	NaN	NaN	NaN	NaN	NaN	NaN	NaN	NaN	NaN	NaN	NaN	NaN	NaN	NaN	NaN	NaN	NaN	NaN	NaN	NaN
ITGB2_NCSAACPGLQLSNNPVK_N6H3F0S0G0	Yes		NaN	NaN	NaN	NaN	NaN	NaN	NaN	NaN	NaN	NaN	NaN	NaN	NaN	NaN	NaN	0.18089	-0.507564	-0.466859	NaN	NaN	NaN	-0.368869	0.216705	-0.0465528	NaN	NaN	NaN	NaN	NaN	NaN	NaN	NaN	NaN	-0.193951	-0.0476896	0.852387	NaN	NaN	NaN	NaN	NaN	NaN	NaN	NaN	NaN	NaN	NaN
ITGB2_NCSAACPGLQLSNNPVK_N4H5F3S0G0	Yes		NaN	NaN	NaN	NaN	NaN	NaN	NaN	NaN	NaN	NaN	NaN	NaN	NaN	NaN	NaN	NaN	NaN	NaN	NaN	NaN	NaN	NaN	NaN	NaN	NaN	NaN	NaN	NaN	NaN	NaN	NaN	NaN	NaN	NaN	NaN	NaN	NaN	NaN	NaN	NaN	NaN	NaN	NaN	NaN	NaN	NaN	NaN
ITGB2_NCSAACPGLQLSNNPVK_N3H6F1S0G0	Yes		NaN	NaN	NaN	NaN	NaN	NaN	NaN	NaN	NaN	NaN	NaN	NaN	NaN	NaN	NaN	NaN	NaN	NaN	NaN	NaN	NaN	NaN	NaN	NaN	NaN	NaN	NaN	NaN	NaN	NaN	NaN	NaN	NaN	NaN	NaN	NaN	NaN	NaN	NaN	NaN	NaN	NaN	NaN	NaN	NaN	NaN	NaN
ITGB2_NCSAACPGLQLSNNPVK_N3H4F0S1G0	Yes		NaN	NaN	NaN	NaN	NaN	NaN	NaN	NaN	NaN	NaN	NaN	NaN	NaN	NaN	NaN	NaN	NaN	NaN	NaN	NaN	NaN	NaN	NaN	NaN	NaN	NaN	NaN	NaN	NaN	NaN	-0.0960535	0.348345	-0.464647	NaN	NaN	NaN	-0.798645	-0.00815575	0.278639	NaN	NaN	NaN	NaN	NaN	NaN	-0.224668	-0.202627
ITGB2_NCSAACPGLQLSNNPVK_N2H5F0S0G0	Yes		NaN	NaN	NaN	-0.528792	-0.371292	-0.0596832	NaN	NaN	NaN	-0.469378	-0.684213	-0.371235	-0.659843	0.0833403	-0.389213	-0.205309	-0.188805	-0.196517	0.363003	0.0344941	0.477322	-0.333807	0.0964613	-0.150566	NaN	NaN	NaN	0.110705	-0.203088	-0.451781	NaN	NaN	NaN	NaN	NaN	NaN	-0.605951	-0.444511	0.105083	-0.722934	-0.286509	0.326809	NaN	NaN	NaN	-0.676374	0.338908
ITGB2_NCSAACPGLQLSNNPVK_N3H5F0S1G0	Yes		NaN	NaN	NaN	NaN	NaN	NaN	-0.433411	-0.139034	0.304384	NaN	NaN	NaN	-0.165856	0.356787	0.0610559	NaN	NaN	NaN	NaN	NaN	NaN	NaN	NaN	NaN	NaN	NaN	NaN	NaN	NaN	NaN	0.256637	0.461452	-0.478264	-0.129821	-0.318756	0.449328	NaN	NaN	NaN	NaN	NaN	NaN	NaN	NaN	NaN	NaN	NaN
ITGB2_NCSAACPGLQLSNNPVK_N5H4F0S0G0	Yes		NaN	NaN	NaN	NaN	NaN	NaN	-0.201381	-0.388813	-0.151552	NaN	NaN	NaN	NaN	NaN	NaN	NaN	NaN	NaN	NaN	NaN	NaN	NaN	NaN	NaN	NaN	NaN	NaN	NaN	NaN	NaN	0.261086	0.352409	-0.824223	-0.00415608	-0.0381801	0.528261	-0.632568	0.171756	0.0923334	-0.854191	-0.234303	0.442971	NaN	NaN	NaN	-0.00116127	0.454574
ITGB2_LTNNSNQFQTEVGK_N3H5F0S1G0	Yes		NaN	NaN	NaN	NaN	NaN	NaN	NaN	NaN	NaN	NaN	NaN	NaN	NaN	NaN	NaN	NaN	NaN	NaN	NaN	NaN	NaN	NaN	NaN	NaN	NaN	NaN	NaN	NaN	NaN	NaN	NaN	NaN	NaN	NaN	NaN	NaN	NaN	NaN	NaN	NaN	NaN	NaN	NaN	NaN	NaN	NaN	NaN
ITGB2_LTNNSNQFQTEVGK_N6H4F0S0G0	Yes		NaN	NaN	NaN	NaN	NaN	NaN	NaN	NaN	NaN	NaN	NaN	NaN	NaN	NaN	NaN	NaN	NaN	NaN	NaN	NaN	NaN	NaN	NaN	NaN	NaN	NaN	NaN	0.414403	0.512327	-0.277439	NaN	NaN	NaN	NaN	NaN	NaN	0.0215759	0.245439	0.375962	NaN	NaN	NaN	NaN	NaN	NaN	NaN	NaN
ITGB2_LTNNSNQFQTEVGK_N6H3F0S0G0	Yes		NaN	NaN	NaN	NaN	NaN	NaN	NaN	NaN	NaN	-0.161051	0.165186	0.98188	NaN	NaN	NaN	NaN	NaN	NaN	NaN	NaN	NaN	-0.385864	0.366845	-0.24783	0.0285778	-0.352137	0.759929	NaN	NaN	NaN	NaN	NaN	NaN	NaN	NaN	NaN	-0.617074	-0.193144	-0.126022	NaN	NaN	NaN	NaN	NaN	NaN	NaN	NaN
ITGB2_LTNNSNQFQTEVGK_N4H5F3S0G0	Yes		NaN	NaN	NaN	NaN	NaN	NaN	NaN	NaN	NaN	NaN	NaN	NaN	NaN	NaN	NaN	NaN	NaN	NaN	NaN	NaN	NaN	NaN	NaN	NaN	NaN	NaN	NaN	NaN	NaN	NaN	NaN	NaN	NaN	NaN	NaN	NaN	NaN	NaN	NaN	NaN	NaN	NaN	NaN	NaN	NaN	NaN	NaN
ITGB2_LTNNSNQFQTEVGK_N2H9F0S0G0	Yes		0.207836	0.883238	0.437518	-0.631193	0.182716	0.137565	NaN	NaN	NaN	-0.772381	-0.323579	-0.222166	-0.515118	0.577378	0.300401	NaN	NaN	NaN	NaN	NaN	NaN	NaN	NaN	NaN	NaN	NaN	NaN	NaN	NaN	NaN	NaN	NaN	NaN	0.149055	0.0408854	0.511471	NaN	NaN	NaN	-0.433497	0.030273	0.418958	NaN	NaN	NaN	-0.291868	0.441199
ITGB2_LTNNSNQFQTEVGK_N2H8F0S0G0	Yes		-0.240905	1.50382	0.192179	-1.07412	-0.652825	0.251577	0.26457	0.128436	0.361373	-0.453292	-0.194018	0.646391	-0.730091	0.244595	-0.00804249	0.0512992	-0.465625	-0.144382	NaN	NaN	NaN	-0.497577	0.02275	-0.443412	NaN	NaN	NaN	0.121009	0.14028	-0.605432	0.131959	0.0879819	-0.334141	0.126231	0.183763	0.499979	-0.40218	-0.321476	0.109184	-0.219876	0.312211	0.798951	NaN	NaN	NaN	0.027809	0.233015
ITGB2_LTNNSNQFQTEVGK_N2H7F0S0G0	Yes		NaN	NaN	NaN	NaN	NaN	NaN	NaN	NaN	NaN	NaN	NaN	NaN	NaN	NaN	NaN	NaN	NaN	NaN	NaN	NaN	NaN	NaN	NaN	NaN	NaN	NaN	NaN	NaN	NaN	NaN	NaN	NaN	NaN	NaN	NaN	NaN	-0.751096	0.173516	0.0171242	NaN	NaN	NaN	NaN	NaN	NaN	NaN	NaN
ITGB2_LTNNSNQFQTEVGK_N5H4F0S0G0	Yes		NaN	NaN	NaN	NaN	NaN	NaN	NaN	NaN	NaN	NaN	NaN	NaN	NaN	NaN	NaN	NaN	NaN	NaN	NaN	NaN	NaN	NaN	NaN	NaN	NaN	NaN	NaN	NaN	NaN	NaN	NaN	NaN	NaN	-0.369082	0.322031	0.394942	0.0256392	0.230884	0.194424	NaN	NaN	NaN	NaN	NaN	NaN	NaN	NaN
ITGB2_LNFTGPGDPDSIR_N2H12F0S0G0	Yes		NaN	NaN	NaN	NaN	NaN	NaN	NaN	NaN	NaN	NaN	NaN	NaN	0.321226	0.0783525	-0.0953041	NaN	NaN	NaN	NaN	NaN	NaN	NaN	NaN	NaN	NaN	NaN	NaN	NaN	NaN	NaN	NaN	NaN	NaN	NaN	NaN	NaN	NaN	NaN	NaN	NaN	NaN	NaN	NaN	NaN	NaN	NaN	NaN
ITGB2_LNFTGPGDPDSIR_N2H6F0S0G0	Yes		NaN	NaN	NaN	NaN	NaN	NaN	NaN	NaN	NaN	-0.0719796	-0.231973	-0.155064	NaN	NaN	NaN	NaN	NaN	NaN	NaN	NaN	NaN	NaN	NaN	NaN	NaN	NaN	NaN	NaN	NaN	NaN	NaN	NaN	NaN	NaN	NaN	NaN	NaN	NaN	NaN	NaN	NaN	NaN	NaN	NaN	NaN	NaN	NaN
ITGB2_LNFTGPGDPDSIR_N4H5F3S0G0	Yes		0.290364	0.36841	-0.224597	NaN	NaN	NaN	NaN	NaN	NaN	NaN	NaN	NaN	NaN	NaN	NaN	NaN	NaN	NaN	NaN	NaN	NaN	NaN	NaN	NaN	NaN	NaN	NaN	NaN	NaN	NaN	NaN	NaN	NaN	NaN	NaN	NaN	NaN	NaN	NaN	NaN	NaN	NaN	NaN	NaN	NaN	NaN	NaN
ITGB2_LNFTGPGDPDSIR_N2H9F0S0G0	Yes		NaN	NaN	NaN	NaN	NaN	NaN	NaN	NaN	NaN	NaN	NaN	NaN	NaN	NaN	NaN	NaN	NaN	NaN	NaN	NaN	NaN	NaN	NaN	NaN	NaN	NaN	NaN	NaN	NaN	NaN	NaN	NaN	NaN	NaN	NaN	NaN	NaN	NaN	NaN	NaN	NaN	NaN	NaN	NaN	NaN	NaN	NaN
ITGB2_LNFTGPGDPDSIR_N2H8F0S0G0	Yes		NaN	NaN	NaN	NaN	NaN	NaN	NaN	NaN	NaN	NaN	NaN	NaN	NaN	NaN	NaN	NaN	NaN	NaN	NaN	NaN	NaN	NaN	NaN	NaN	NaN	NaN	NaN	NaN	NaN	NaN	NaN	NaN	NaN	NaN	NaN	NaN	NaN	NaN	NaN	NaN	NaN	NaN	NaN	NaN	NaN	NaN	NaN
ITGB2_LNFTGPGDPDSIR_N2H5F0S0G0	Yes		NaN	NaN	NaN	NaN	NaN	NaN	NaN	NaN	NaN	NaN	NaN	NaN	NaN	NaN	NaN	NaN	NaN	NaN	NaN	NaN	NaN	NaN	NaN	NaN	NaN	NaN	NaN	NaN	NaN	NaN	NaN	NaN	NaN	NaN	NaN	NaN	NaN	NaN	NaN	NaN	NaN	NaN	NaN	NaN	NaN	NaN	NaN
ITGB2_LNFTGPGDPDSIR_N2H7F0S0G0	Yes		-0.700065	0.568682	-0.495322	NaN	NaN	NaN	NaN	NaN	NaN	-0.00685629	-0.0769589	0.108002	-0.0497451	0.130311	-0.298059	NaN	NaN	NaN	NaN	NaN	NaN	NaN	NaN	NaN	NaN	NaN	NaN	-0.0137954	-0.26106	0.0698706	NaN	NaN	NaN	-0.40334	-0.288	0.0523868	NaN	NaN	NaN	-0.29087	-0.0573519	0.146635	0.015644	-0.0600819	-0.203215	-0.0398942	0.106931
ITGB2_VTLYLRPGQAAAFNVTFR_N2H6F0S0G0	Yes		NaN	NaN	NaN	NaN	NaN	NaN	NaN	NaN	NaN	NaN	NaN	NaN	0.637132	-0.257568	0.726123	0.270829	0.245741	0.619994	NaN	NaN	NaN	0.0512621	-0.294348	0.550147	NaN	NaN	NaN	NaN	NaN	NaN	0.10358	-0.328589	0.350681	0.459808	-0.219652	-0.0427596	0.345285	0.163645	0.0944423	NaN	NaN	NaN	NaN	NaN	NaN	NaN	NaN
COL6A6_EANQTQLR_N4H5F0S1G0	Yes		NaN	NaN	NaN	NaN	NaN	NaN	NaN	NaN	NaN	NaN	NaN	NaN	NaN	NaN	NaN	NaN	NaN	NaN	NaN	NaN	NaN	NaN	NaN	NaN	NaN	NaN	NaN	NaN	NaN	NaN	NaN	NaN	NaN	NaN	NaN	NaN	NaN	NaN	NaN	NaN	NaN	NaN	NaN	NaN	NaN	NaN	NaN
COL6A6_EANQTQLR_N5H5F0S0G0	Yes		NaN	NaN	NaN	NaN	NaN	NaN	NaN	NaN	NaN	NaN	NaN	NaN	NaN	NaN	NaN	NaN	NaN	NaN	NaN	NaN	NaN	NaN	NaN	NaN	NaN	NaN	NaN	NaN	NaN	NaN	NaN	NaN	NaN	NaN	NaN	NaN	NaN	NaN	NaN	NaN	NaN	NaN	NaN	NaN	NaN	NaN	NaN
COL6A6_VGLVAYSNETK_N4H5F3S0G0	Yes		NaN	NaN	NaN	NaN	NaN	NaN	NaN	NaN	NaN	NaN	NaN	NaN	NaN	NaN	NaN	NaN	NaN	NaN	NaN	NaN	NaN	NaN	NaN	NaN	0.614613	-0.217699	0.123289	NaN	NaN	NaN	NaN	NaN	NaN	NaN	NaN	NaN	NaN	NaN	NaN	NaN	NaN	NaN	NaN	NaN	NaN	NaN	NaN
COL6A6_VGLVAYSNETK_N5H6F1S0G0	Yes		NaN	NaN	NaN	NaN	NaN	NaN	NaN	NaN	NaN	NaN	NaN	NaN	NaN	NaN	NaN	NaN	NaN	NaN	NaN	NaN	NaN	NaN	NaN	NaN	NaN	NaN	NaN	NaN	NaN	NaN	NaN	NaN	NaN	NaN	NaN	NaN	NaN	NaN	NaN	NaN	NaN	NaN	NaN	NaN	NaN	NaN	NaN
COL6A6_VGLVAYSNETK_N4H5F1S0G0	Yes		NaN	NaN	NaN	NaN	NaN	NaN	NaN	NaN	NaN	NaN	NaN	NaN	NaN	NaN	NaN	NaN	NaN	NaN	NaN	NaN	NaN	NaN	NaN	NaN	NaN	NaN	NaN	NaN	NaN	NaN	NaN	NaN	NaN	NaN	NaN	NaN	NaN	NaN	NaN	NaN	NaN	NaN	NaN	NaN	NaN	NaN	NaN
COL6A6_VGLVAYSNETK_N6H4F1S0G0	Yes		NaN	NaN	NaN	NaN	NaN	NaN	NaN	NaN	NaN	NaN	NaN	NaN	NaN	NaN	NaN	NaN	NaN	NaN	NaN	NaN	NaN	NaN	NaN	NaN	0.534857	-0.129048	0.215182	NaN	NaN	NaN	NaN	NaN	NaN	NaN	NaN	NaN	NaN	NaN	NaN	NaN	NaN	NaN	NaN	NaN	NaN	NaN	NaN
COL6A6_GVPQVLIVITDGESHDADKLNATAK_N4H5F3S0G0	Yes		NaN	NaN	NaN	NaN	NaN	NaN	NaN	NaN	NaN	NaN	NaN	NaN	NaN	NaN	NaN	NaN	NaN	NaN	NaN	NaN	NaN	NaN	NaN	NaN	NaN	NaN	NaN	NaN	NaN	NaN	NaN	NaN	NaN	NaN	NaN	NaN	NaN	NaN	NaN	NaN	NaN	NaN	NaN	NaN	NaN	NaN	NaN
COL6A6_GVPQVLIVITDGESHDADKLNATAK_N4H5F1S0G0	Yes		NaN	NaN	NaN	NaN	NaN	NaN	NaN	NaN	NaN	NaN	NaN	NaN	NaN	NaN	NaN	NaN	NaN	NaN	NaN	NaN	NaN	NaN	NaN	NaN	0.62965	-0.268139	0.893643	NaN	NaN	NaN	NaN	NaN	NaN	NaN	NaN	NaN	NaN	NaN	NaN	NaN	NaN	NaN	NaN	NaN	NaN	NaN	NaN
COL6A6_GVPQVLIVITDGESHDADKLNATAK_N4H5F1S1G0	Yes		NaN	NaN	NaN	NaN	NaN	NaN	NaN	NaN	NaN	NaN	NaN	NaN	NaN	NaN	NaN	NaN	NaN	NaN	NaN	NaN	NaN	NaN	NaN	NaN	0.202185	-0.0857572	0.566333	NaN	NaN	NaN	NaN	NaN	NaN	NaN	NaN	NaN	NaN	NaN	NaN	NaN	NaN	NaN	NaN	NaN	NaN	NaN	NaN
COL6A6_DSEDNVTK_N5H6F1S0G0	Yes		NaN	NaN	NaN	NaN	NaN	NaN	NaN	NaN	NaN	NaN	NaN	NaN	NaN	NaN	NaN	NaN	NaN	NaN	NaN	NaN	NaN	NaN	NaN	NaN	0.0787705	-0.35528	0.0137322	NaN	NaN	NaN	NaN	NaN	NaN	NaN	NaN	NaN	NaN	NaN	NaN	NaN	NaN	NaN	NaN	NaN	NaN	NaN	NaN
COL6A6_DSEDNVTK_N4H5F1S0G0	Yes		NaN	NaN	NaN	NaN	NaN	NaN	NaN	NaN	NaN	NaN	NaN	NaN	NaN	NaN	NaN	NaN	NaN	NaN	NaN	NaN	NaN	NaN	NaN	NaN	-0.0364469	-0.512062	0.450602	NaN	NaN	NaN	NaN	NaN	NaN	NaN	NaN	NaN	NaN	NaN	NaN	NaN	NaN	NaN	NaN	NaN	NaN	NaN	NaN
COL6A6_DSEDNVTK_N4H5F0S0G0	Yes		NaN	NaN	NaN	NaN	NaN	NaN	NaN	NaN	NaN	NaN	NaN	NaN	NaN	NaN	NaN	NaN	NaN	NaN	NaN	NaN	NaN	NaN	NaN	NaN	NaN	NaN	NaN	NaN	NaN	NaN	NaN	NaN	NaN	NaN	NaN	NaN	NaN	NaN	NaN	NaN	NaN	NaN	NaN	NaN	NaN	NaN	NaN
COL6A6_GIFSDVTASVCNSSK_N2H9F0S0G0	Yes		NaN	NaN	NaN	NaN	NaN	NaN	NaN	NaN	NaN	NaN	NaN	NaN	NaN	NaN	NaN	NaN	NaN	NaN	NaN	NaN	NaN	NaN	NaN	NaN	0.116007	-0.195698	0.603979	NaN	NaN	NaN	NaN	NaN	NaN	NaN	NaN	NaN	NaN	NaN	NaN	NaN	NaN	NaN	NaN	NaN	NaN	NaN	NaN
COL6A6_GIFSDVTASVCNSSK_N4H3F0S2G0	Yes		NaN	NaN	NaN	NaN	NaN	NaN	NaN	NaN	NaN	NaN	NaN	NaN	NaN	NaN	NaN	NaN	NaN	NaN	NaN	NaN	NaN	NaN	NaN	NaN	NaN	NaN	NaN	NaN	NaN	NaN	NaN	NaN	NaN	NaN	NaN	NaN	NaN	NaN	NaN	NaN	NaN	NaN	NaN	NaN	NaN	NaN	NaN
COL6A6_GIFSDVTASVCNSSK_N3H6F0S1G0	Yes		NaN	NaN	NaN	NaN	NaN	NaN	NaN	NaN	NaN	NaN	NaN	NaN	NaN	NaN	NaN	NaN	NaN	NaN	NaN	NaN	NaN	NaN	NaN	NaN	NaN	NaN	NaN	NaN	NaN	NaN	NaN	NaN	NaN	NaN	NaN	NaN	NaN	NaN	NaN	NaN	NaN	NaN	NaN	NaN	NaN	NaN	NaN
COL6A6_GIFSDVTASVCNSSK_N5H5F0S0G0	Yes		NaN	NaN	NaN	NaN	NaN	NaN	NaN	NaN	NaN	NaN	NaN	NaN	NaN	NaN	NaN	NaN	NaN	NaN	NaN	NaN	NaN	NaN	NaN	NaN	NaN	NaN	NaN	NaN	NaN	NaN	NaN	NaN	NaN	NaN	NaN	NaN	NaN	NaN	NaN	NaN	NaN	NaN	NaN	NaN	NaN	NaN	NaN
COL6A6_GIFSDVTASVCNSSK_N2H7F0S0G0	Yes		NaN	NaN	NaN	NaN	NaN	NaN	NaN	NaN	NaN	NaN	NaN	NaN	NaN	NaN	NaN	NaN	NaN	NaN	NaN	NaN	NaN	NaN	NaN	NaN	NaN	NaN	NaN	NaN	NaN	NaN	NaN	NaN	NaN	NaN	NaN	NaN	NaN	NaN	NaN	NaN	NaN	NaN	NaN	NaN	NaN	NaN	NaN
COL6A6_TFADLAAHNQTFLK_N4H5F2S1G0	Yes		NaN	NaN	NaN	NaN	NaN	NaN	NaN	NaN	NaN	NaN	NaN	NaN	NaN	NaN	NaN	NaN	NaN	NaN	NaN	NaN	NaN	NaN	NaN	NaN	NaN	NaN	NaN	NaN	NaN	NaN	NaN	NaN	NaN	NaN	NaN	NaN	NaN	NaN	NaN	NaN	NaN	NaN	NaN	NaN	NaN	NaN	NaN
COL6A6_TFADLAAHNQTFLK_N5H6F0S1G0	Yes		NaN	NaN	NaN	NaN	NaN	NaN	NaN	NaN	NaN	NaN	NaN	NaN	NaN	NaN	NaN	NaN	NaN	NaN	NaN	NaN	NaN	NaN	NaN	NaN	NaN	NaN	NaN	NaN	NaN	NaN	NaN	NaN	NaN	NaN	NaN	NaN	NaN	NaN	NaN	NaN	NaN	NaN	NaN	NaN	NaN	NaN	NaN
COL6A6_TFADLAAHNQTFLK_N4H5F0S0G0	Yes		NaN	NaN	NaN	NaN	NaN	NaN	NaN	NaN	NaN	NaN	NaN	NaN	NaN	NaN	NaN	NaN	NaN	NaN	NaN	NaN	NaN	NaN	NaN	NaN	0.49909	-0.163471	0.404394	NaN	NaN	NaN	NaN	NaN	NaN	NaN	NaN	NaN	NaN	NaN	NaN	NaN	NaN	NaN	NaN	NaN	NaN	NaN	NaN
COL6A6_TFADLAAHNQTFLK_N4H5F0S2G0	Yes		NaN	NaN	NaN	NaN	NaN	NaN	NaN	NaN	NaN	NaN	NaN	NaN	NaN	NaN	NaN	NaN	NaN	NaN	NaN	NaN	NaN	NaN	NaN	NaN	NaN	NaN	NaN	NaN	NaN	NaN	NaN	NaN	NaN	NaN	NaN	NaN	NaN	NaN	NaN	NaN	NaN	NaN	NaN	NaN	NaN	NaN	NaN
FKBP9_YHYNGTLLDGTLFDSSYSR_N2H6F0S0G0	Yes		NaN	NaN	NaN	NaN	NaN	NaN	NaN	NaN	NaN	-0.16432	-0.181865	-0.248645	NaN	NaN	NaN	NaN	NaN	NaN	NaN	NaN	NaN	NaN	NaN	NaN	NaN	NaN	NaN	0.381828	0.134503	1.14906	NaN	NaN	NaN	NaN	NaN	NaN	NaN	NaN	NaN	NaN	NaN	NaN	NaN	NaN	NaN	NaN	NaN
FKBP9_YHYNGTLLDGTLFDSSYSR_N6H4F0S0G0	Yes		-0.510259	-0.267845	-0.295073	NaN	NaN	NaN	NaN	NaN	NaN	NaN	NaN	NaN	-0.134082	-0.346338	-0.408109	NaN	NaN	NaN	NaN	NaN	NaN	0.233219	0.316977	-0.228575	-0.701035	-0.106166	-0.497505	0.4525	0.15999	-0.00625049	-0.541236	-0.953716	0.170653	0.0319235	0.388147	0.0457886	-0.0778962	-0.118397	0.300572	NaN	NaN	NaN	-0.117524	0.173786	-0.202541	NaN	NaN
FKBP9_YHYNGTLLDGTLFDSSYSR_N2H8F0S0G0	Yes		-0.691795	-1.25041	-0.221862	-0.411882	0.0719199	0.0109006	0.190221	-0.0707011	0.296168	1.34971	-0.131721	0.0743528	0.456919	-0.27407	-0.421297	-0.354826	-0.578656	-0.737219	-0.439661	-1.35441	-0.528736	-0.0819967	-0.231172	0.507257	-0.385926	-0.409105	-0.306446	0.255016	0.0741091	0.931932	0.0164031	0.0202977	0.0350356	0.0352217	-0.0754443	-0.274653	-0.422763	-0.407853	0.361434	1.01338	-0.239619	-0.279654	-0.35495	-0.303781	-1.1623	NaN	NaN
FKBP9_YHYNGTLLDGTLFDSSYSR_N4H3F1S1G0	Yes		NaN	NaN	NaN	NaN	NaN	NaN	NaN	NaN	NaN	NaN	NaN	NaN	NaN	NaN	NaN	NaN	NaN	NaN	NaN	NaN	NaN	NaN	NaN	NaN	NaN	NaN	NaN	NaN	NaN	NaN	-0.360606	-0.699776	0.233029	NaN	NaN	NaN	NaN	NaN	NaN	NaN	NaN	NaN	NaN	NaN	NaN	NaN	NaN
FKBP9_YHYNGTLLDGTLFDSSYSR_N3H5F2S0G0	Yes		NaN	NaN	NaN	NaN	NaN	NaN	NaN	NaN	NaN	NaN	NaN	NaN	NaN	NaN	NaN	NaN	NaN	NaN	NaN	NaN	NaN	NaN	NaN	NaN	NaN	NaN	NaN	NaN	NaN	NaN	NaN	NaN	NaN	NaN	NaN	NaN	NaN	NaN	NaN	NaN	NaN	NaN	NaN	NaN	NaN	NaN	NaN
FKBP9_YHYNGTLLDGTLFDSSYSR_N4H3F0S2G0	Yes		NaN	NaN	NaN	NaN	NaN	NaN	NaN	NaN	NaN	NaN	NaN	NaN	NaN	NaN	NaN	NaN	NaN	NaN	NaN	NaN	NaN	NaN	NaN	NaN	NaN	NaN	NaN	NaN	NaN	NaN	NaN	NaN	NaN	NaN	NaN	NaN	NaN	NaN	NaN	NaN	NaN	NaN	NaN	NaN	NaN	NaN	NaN
FKBP9_YHYNGTLLDGTLFDSSYSR_N4H4F3S0G0	Yes		NaN	NaN	NaN	NaN	NaN	NaN	-0.317682	0.20697	0.116389	NaN	NaN	NaN	NaN	NaN	NaN	NaN	NaN	NaN	NaN	NaN	NaN	NaN	NaN	NaN	NaN	NaN	NaN	NaN	NaN	NaN	-0.336478	-0.486981	0.0199113	-0.279187	-0.0355607	-0.400607	NaN	NaN	NaN	NaN	NaN	NaN	NaN	NaN	NaN	NaN	NaN
FKBP9_YHYNGTLLDGTLFDSSYSR_N3H5F0S1G0	Yes		NaN	NaN	NaN	NaN	NaN	NaN	NaN	NaN	NaN	0.821787	-0.244124	-0.0918776	NaN	NaN	NaN	NaN	NaN	NaN	NaN	NaN	NaN	0.00083687	0.000537791	0.326664	NaN	NaN	NaN	NaN	NaN	NaN	NaN	NaN	NaN	-0.0985137	-0.0512891	-0.267918	NaN	NaN	NaN	0.159142	-0.299215	-0.77425	NaN	NaN	NaN	NaN	NaN
FKBP9_YHYNGTLLDGTLFDSSYSR_N2H9F0S0G0	Yes	group5	-0.581102	-0.376668	0.0550982	0.20948	0.404807	-0.376433	-0.482419	0.303994	0.397756	-0.207169	-0.79531	-0.789169	-0.462076	0.0684607	-0.262504	0.229093	0.409821	0.225275	-0.140574	-0.8723	-0.0990577	-0.192239	-0.0942167	-0.488841	-0.327277	0.0208908	-0.104281	0.452936	0.197448	-0.199923	-0.441802	-0.642615	0.241602	-0.293943	0.420303	0.243099	-0.14065	0.126737	0.589417	-0.112457	0.357409	0.0663311	0.125302	0.387071	-0.302989	-0.175043	0.24227
FKBP9_YHYNGTLLDGTLFDSSYSR_N3H6F0S1G0	Yes		NaN	NaN	NaN	0.475294	0.402623	-0.373122	NaN	NaN	NaN	NaN	NaN	NaN	NaN	NaN	NaN	0.172079	0.636561	0.113599	-0.0510873	-0.424247	0.0748911	NaN	NaN	NaN	NaN	NaN	NaN	0.1498	0.0137533	0.0529889	NaN	NaN	NaN	-0.272269	0.357431	0.030227	NaN	NaN	NaN	NaN	NaN	NaN	NaN	NaN	NaN	NaN	NaN
FKBP9_YHYNGTLLDGTLFDSSYSR_N6H3F1S0G0	Yes		NaN	NaN	NaN	NaN	NaN	NaN	NaN	NaN	NaN	NaN	NaN	NaN	NaN	NaN	NaN	NaN	NaN	NaN	NaN	NaN	NaN	NaN	NaN	NaN	NaN	NaN	NaN	NaN	NaN	NaN	NaN	NaN	NaN	NaN	NaN	NaN	NaN	NaN	NaN	NaN	NaN	NaN	NaN	NaN	NaN	NaN	NaN
FKBP9_YHYNGTLLDGTLFDSSYSR_N5H3F1S0G0	Yes		NaN	NaN	NaN	NaN	NaN	NaN	NaN	NaN	NaN	NaN	NaN	NaN	NaN	NaN	NaN	NaN	NaN	NaN	NaN	NaN	NaN	NaN	NaN	NaN	NaN	NaN	NaN	NaN	NaN	NaN	NaN	NaN	NaN	NaN	NaN	NaN	NaN	NaN	NaN	NaN	NaN	NaN	NaN	NaN	NaN	NaN	NaN
FKBP9_YHYNGTLLDGTLFDSSYSR_N3H6F2S0G0	Yes		NaN	NaN	NaN	0.298984	0.511964	-0.129106	NaN	NaN	NaN	NaN	NaN	NaN	NaN	NaN	NaN	NaN	NaN	NaN	NaN	NaN	NaN	NaN	NaN	NaN	NaN	NaN	NaN	NaN	NaN	NaN	NaN	NaN	NaN	-0.560971	0.323069	0.142575	NaN	NaN	NaN	NaN	NaN	NaN	0.247952	0.440062	0.105508	NaN	NaN
FKBP9_YHYNGTLLDGTLFDSSYSR_N3H5F3S0G0	Yes		NaN	NaN	NaN	NaN	NaN	NaN	-0.331841	0.0659548	-0.146244	NaN	NaN	NaN	NaN	NaN	NaN	NaN	NaN	NaN	NaN	NaN	NaN	NaN	NaN	NaN	NaN	NaN	NaN	NaN	NaN	NaN	NaN	NaN	NaN	NaN	NaN	NaN	NaN	NaN	NaN	NaN	NaN	NaN	NaN	NaN	NaN	NaN	NaN
FKBP9_YHYNGTLLDGTLFDSSYSR_N3H4F1S1G0	Yes		NaN	NaN	NaN	NaN	NaN	NaN	NaN	NaN	NaN	NaN	NaN	NaN	NaN	NaN	NaN	NaN	NaN	NaN	NaN	NaN	NaN	NaN	NaN	NaN	NaN	NaN	NaN	NaN	NaN	NaN	-0.157605	-0.77366	0.21794	-0.0616687	0.227199	0.0284215	NaN	NaN	NaN	NaN	NaN	NaN	NaN	NaN	NaN	NaN	NaN
FKBP9_YHYNGTLLDGTLFDSSYSR_N6H5F0S0G0	Yes		NaN	NaN	NaN	NaN	NaN	NaN	NaN	NaN	NaN	NaN	NaN	NaN	NaN	NaN	NaN	NaN	NaN	NaN	NaN	NaN	NaN	NaN	NaN	NaN	NaN	NaN	NaN	NaN	NaN	NaN	NaN	NaN	NaN	NaN	NaN	NaN	0.00214152	-0.0214713	-0.131146	NaN	NaN	NaN	NaN	NaN	NaN	NaN	NaN
FKBP9_YHYNGTLLDGTLFDSSYSR_N4H5F0S0G0	Yes		NaN	NaN	NaN	NaN	NaN	NaN	NaN	NaN	NaN	NaN	NaN	NaN	NaN	NaN	NaN	NaN	NaN	NaN	NaN	NaN	NaN	NaN	NaN	NaN	NaN	NaN	NaN	NaN	NaN	NaN	NaN	NaN	NaN	NaN	NaN	NaN	NaN	NaN	NaN	NaN	NaN	NaN	NaN	NaN	NaN	NaN	NaN
FKBP9_YHYNGTLLDGTLFDSSYSR_N6H3F0S0G0	Yes		NaN	NaN	NaN	NaN	NaN	NaN	NaN	NaN	NaN	NaN	NaN	NaN	NaN	NaN	NaN	NaN	NaN	NaN	NaN	NaN	NaN	NaN	NaN	NaN	-0.408114	-0.165705	-0.378223	NaN	NaN	NaN	NaN	NaN	NaN	NaN	NaN	NaN	NaN	NaN	NaN	NaN	NaN	NaN	NaN	NaN	NaN	NaN	NaN
FKBP9_YHYNGTLLDGTLFDSSYSR_N3H6F1S0G0	Yes		NaN	NaN	NaN	NaN	NaN	NaN	NaN	NaN	NaN	NaN	NaN	NaN	NaN	NaN	NaN	NaN	NaN	NaN	NaN	NaN	NaN	NaN	NaN	NaN	NaN	NaN	NaN	NaN	NaN	NaN	NaN	NaN	NaN	0.114773	0.0511728	-0.253339	NaN	NaN	NaN	0.480381	-0.0611408	-0.0352355	NaN	NaN	NaN	NaN	NaN
FKBP9_YHYNGTLLDGTLFDSSYSR_N2H5F0S0G0	Yes		NaN	NaN	NaN	NaN	NaN	NaN	NaN	NaN	NaN	NaN	NaN	NaN	NaN	NaN	NaN	NaN	NaN	NaN	NaN	NaN	NaN	NaN	NaN	NaN	NaN	NaN	NaN	0.0703246	0.261333	1.03749	NaN	NaN	NaN	NaN	NaN	NaN	NaN	NaN	NaN	NaN	NaN	NaN	NaN	NaN	NaN	NaN	NaN
FKBP9_YHYNGTLLDGTLFDSSYSR_N5H5F0S0G0	Yes		-0.188813	-0.894721	0.16978	0.675471	0.38926	-0.386357	-0.322865	0.0999568	0.23081	-0.469113	-0.119869	-0.771463	-0.264938	-0.0868123	0.212835	NaN	NaN	NaN	NaN	NaN	NaN	0.0623994	-0.0156608	-0.0100341	-0.308844	-0.327799	-0.504652	0.319511	0.20009	0.137459	-0.367596	-0.8325	0.196488	-0.48996	0.347255	-0.0372018	-0.16679	0.303538	0.41277	-0.0592765	-0.0552229	-0.306163	0.0023824	0.305781	-0.367599	-0.502851	0.214788
FKBP9_YHYNGTLLDGTLFDSSYSR_N2H7F0S0G0	Yes		NaN	NaN	NaN	NaN	NaN	NaN	NaN	NaN	NaN	0.576711	-0.107458	-0.025431	NaN	NaN	NaN	NaN	NaN	NaN	NaN	NaN	NaN	NaN	NaN	NaN	NaN	NaN	NaN	-0.158134	0.0834013	1.10214	NaN	NaN	NaN	NaN	NaN	NaN	NaN	NaN	NaN	NaN	NaN	NaN	NaN	NaN	NaN	NaN	NaN
FKBP9_YHYNGTLLDGTLFDSSYSR_N5H6F0S0G0	Yes		NaN	NaN	NaN	NaN	NaN	NaN	NaN	NaN	NaN	NaN	NaN	NaN	NaN	NaN	NaN	NaN	NaN	NaN	NaN	NaN	NaN	NaN	NaN	NaN	NaN	NaN	NaN	NaN	NaN	NaN	NaN	NaN	NaN	NaN	NaN	NaN	NaN	NaN	NaN	NaN	NaN	NaN	NaN	NaN	NaN	-0.588345	-0.286447
FKBP9_YHYNGTLLDGTLFDSSYSR_N5H4F0S0G0	Yes		-0.425843	-0.604309	-0.182641	0.216528	0.242406	-0.148784	-0.00687496	-0.277105	0.12748	0.669998	-0.494408	-0.238411	-0.190288	-0.438273	-0.493186	NaN	NaN	NaN	0.313082	-0.105799	0.0296811	-0.101513	0.0552394	0.199589	NaN	NaN	NaN	0.0134347	-0.245686	0.764275	-0.296691	-0.208127	0.303636	0.237125	0.0675667	-0.304755	NaN	NaN	NaN	0.672664	-0.239628	-0.208007	-0.27013	0.364875	-0.28385	-0.498777	0.251667
FKBP9_YHYNGTFLDGTLFDSSHNR_N3H5F0S1G0	Yes		NaN	NaN	NaN	NaN	NaN	NaN	NaN	NaN	NaN	NaN	NaN	NaN	NaN	NaN	NaN	NaN	NaN	NaN	NaN	NaN	NaN	NaN	NaN	NaN	NaN	NaN	NaN	NaN	NaN	NaN	-0.0815624	-0.302602	0.323256	NaN	NaN	NaN	NaN	NaN	NaN	NaN	NaN	NaN	NaN	NaN	NaN	NaN	NaN
FKBP9_YHYNGTFLDGTLFDSSHNR_N2H6F0S0G0	Yes		NaN	NaN	NaN	-0.147624	0.0837401	0.112818	-0.229431	0.160466	0.111611	0.5618	-0.541071	-0.127322	-0.672997	-0.172118	-0.975159	NaN	NaN	NaN	NaN	NaN	NaN	-0.335285	-0.204917	-0.472124	NaN	NaN	NaN	0.33622	-0.318913	1.10062	0.0842791	0.141439	0.0911157	0.888651	-0.00554441	-0.231624	-0.297506	0.0743244	0.0602933	0.175168	0.269794	0.102902	-0.979122	-0.0584717	-0.674104	-0.415711	-0.101649
FKBP9_YHYNGTFLDGTLFDSSHNR_N6H4F0S0G0	Yes		NaN	NaN	NaN	NaN	NaN	NaN	NaN	NaN	NaN	NaN	NaN	NaN	NaN	NaN	NaN	NaN	NaN	NaN	NaN	NaN	NaN	NaN	NaN	NaN	NaN	NaN	NaN	NaN	NaN	NaN	-0.0459386	-0.224005	0.288887	NaN	NaN	NaN	NaN	NaN	NaN	NaN	NaN	NaN	NaN	NaN	NaN	NaN	NaN
FKBP9_YHYNGTFLDGTLFDSSHNR_N4H5F1S0G0	Yes		NaN	NaN	NaN	NaN	NaN	NaN	NaN	NaN	NaN	NaN	NaN	NaN	NaN	NaN	NaN	NaN	NaN	NaN	NaN	NaN	NaN	NaN	NaN	NaN	NaN	NaN	NaN	NaN	NaN	NaN	NaN	NaN	NaN	NaN	NaN	NaN	NaN	NaN	NaN	NaN	NaN	NaN	NaN	NaN	NaN	NaN	NaN
FKBP9_YHYNGTFLDGTLFDSSHNR_N6H3F0S0G0	Yes		NaN	NaN	NaN	NaN	NaN	NaN	NaN	NaN	NaN	NaN	NaN	NaN	NaN	NaN	NaN	-0.0840956	-0.186287	0.215785	NaN	NaN	NaN	NaN	NaN	NaN	NaN	NaN	NaN	NaN	NaN	NaN	NaN	NaN	NaN	NaN	NaN	NaN	NaN	NaN	NaN	NaN	NaN	NaN	NaN	NaN	NaN	NaN	NaN
FKBP9_YHYNGTFLDGTLFDSSHNR_N2H9F0S0G0	Yes		NaN	NaN	NaN	NaN	NaN	NaN	NaN	NaN	NaN	NaN	NaN	NaN	NaN	NaN	NaN	NaN	NaN	NaN	NaN	NaN	NaN	NaN	NaN	NaN	NaN	NaN	NaN	NaN	NaN	NaN	NaN	NaN	NaN	NaN	NaN	NaN	NaN	NaN	NaN	NaN	NaN	NaN	NaN	NaN	NaN	NaN	NaN
FKBP9_YHYNGTFLDGTLFDSSHNR_N5H3F1S0G0	Yes		NaN	NaN	NaN	NaN	NaN	NaN	NaN	NaN	NaN	NaN	NaN	NaN	NaN	NaN	NaN	NaN	NaN	NaN	NaN	NaN	NaN	NaN	NaN	NaN	NaN	NaN	NaN	NaN	NaN	NaN	NaN	NaN	NaN	NaN	NaN	NaN	NaN	NaN	NaN	NaN	NaN	NaN	NaN	NaN	NaN	NaN	NaN
FKBP9_YHYNGTFLDGTLFDSSHNR_N2H8F0S0G0	Yes	group5	-0.392259	-1.01672	0.0831496	-0.237372	0.233834	-0.064782	-0.165013	-0.167355	0.118172	0.356383	-0.646386	-0.23841	-0.0677837	0.0292481	-0.355849	0.150839	-0.0503148	-0.204965	-0.319956	-1.19511	-0.579713	-0.272417	-0.0407476	-0.388194	0.330095	0.265573	-0.0334511	0.0822375	0.107907	-0.0235856	-0.341068	-0.486565	0.183541	-0.0330654	0.00458559	0.152455	0.214159	0.0257968	0.398521	0.472833	0.171997	0.184299	-0.174273	-0.0696497	-0.701503	-0.094811	0.0269893
FKBP9_YHYNGTFLDGTLFDSSHNR_N3H6F2S0G0	Yes		NaN	NaN	NaN	NaN	NaN	NaN	NaN	NaN	NaN	NaN	NaN	NaN	NaN	NaN	NaN	NaN	NaN	NaN	NaN	NaN	NaN	NaN	NaN	NaN	NaN	NaN	NaN	NaN	NaN	NaN	-0.0419617	-0.262356	-0.341502	NaN	NaN	NaN	NaN	NaN	NaN	NaN	NaN	NaN	0.212007	0.100858	-0.529205	NaN	NaN
FKBP9_YHYNGTFLDGTLFDSSHNR_N2H5F0S0G0	Yes		NaN	NaN	NaN	NaN	NaN	NaN	NaN	NaN	NaN	0.243067	0.219266	-0.0224267	NaN	NaN	NaN	NaN	NaN	NaN	NaN	NaN	NaN	NaN	NaN	NaN	NaN	NaN	NaN	-0.181374	-0.516721	1.2378	NaN	NaN	NaN	0.737998	-0.0760636	-0.0247208	NaN	NaN	NaN	NaN	NaN	NaN	NaN	NaN	NaN	NaN	NaN
FKBP9_YHYNGTFLDGTLFDSSHNR_N2H7F0S0G0	Yes		-0.173279	-0.768128	-0.599149	-0.007086	0.242741	-0.223285	-0.16508	0.0462022	0.179076	-0.0465551	-0.696647	-0.418245	-0.234019	-0.0468266	-0.453012	-0.305306	-0.171834	0.245158	NaN	NaN	NaN	-0.14781	-0.202206	-0.234038	-0.180653	0.0443439	0.217324	0.153907	-0.0621864	0.450864	-0.422704	-0.045391	0.155134	-0.1289	-0.0183148	-0.15894	-0.170751	-0.337892	0.143806	0.019114	-0.198823	-0.135933	-0.100474	0.352024	0.0997505	-0.226934	-0.0278522
FKBP9_YHYNGTFLDGTLFDSSHNR_N3H5F2S0G0	Yes		NaN	NaN	NaN	NaN	NaN	NaN	NaN	NaN	NaN	NaN	NaN	NaN	NaN	NaN	NaN	NaN	NaN	NaN	NaN	NaN	NaN	NaN	NaN	NaN	NaN	NaN	NaN	NaN	NaN	NaN	NaN	NaN	NaN	NaN	NaN	NaN	NaN	NaN	NaN	-0.030123	-0.261481	-0.231635	NaN	NaN	NaN	NaN	NaN
FKBP9_YHYNGTFLDGTLFDSSHNR_N5H4F0S0G0	Yes		NaN	NaN	NaN	NaN	NaN	NaN	-0.180974	0.156296	-0.0653697	NaN	NaN	NaN	NaN	NaN	NaN	NaN	NaN	NaN	NaN	NaN	NaN	NaN	NaN	NaN	NaN	NaN	NaN	NaN	NaN	NaN	NaN	NaN	NaN	NaN	NaN	NaN	NaN	NaN	NaN	NaN	NaN	NaN	NaN	NaN	NaN	NaN	NaN
FKBP9_YHYNGTFLDGTLFDSSHNR_N5H4F1S0G0	Yes		NaN	NaN	NaN	NaN	NaN	NaN	NaN	NaN	NaN	NaN	NaN	NaN	NaN	NaN	NaN	NaN	NaN	NaN	NaN	NaN	NaN	NaN	NaN	NaN	0.106094	-0.020832	0.0523054	NaN	NaN	NaN	NaN	NaN	NaN	NaN	NaN	NaN	NaN	NaN	NaN	NaN	NaN	NaN	NaN	NaN	NaN	NaN	NaN
FKBP9_YHYNASLLDGTLLDSTWNLGK_N2H4F1S0G0	Yes		NaN	NaN	NaN	NaN	NaN	NaN	NaN	NaN	NaN	NaN	NaN	NaN	NaN	NaN	NaN	NaN	NaN	NaN	NaN	NaN	NaN	NaN	NaN	NaN	NaN	NaN	NaN	NaN	NaN	NaN	NaN	NaN	NaN	NaN	NaN	NaN	NaN	NaN	NaN	NaN	NaN	NaN	NaN	NaN	NaN	NaN	NaN
FKBP9_YHYNASLLDGTLLDSTWNLGK_N2H6F0S0G0	Yes		-1.31623	-0.858334	-1.13818	NaN	NaN	NaN	NaN	NaN	NaN	0.534071	-0.7372	-0.263852	-0.0350737	0.0953909	-0.112672	-0.50451	0.207543	-0.129801	NaN	NaN	NaN	NaN	NaN	NaN	NaN	NaN	NaN	6.79096e-05	-0.147941	0.718499	NaN	NaN	NaN	0.740216	-0.140968	-0.280015	NaN	NaN	NaN	-0.130901	0.170169	-0.101834	NaN	NaN	NaN	-0.40651	-0.35708
FKBP9_YHYNASLLDGTLLDSTWNLGK_N3H4F1S0G0	Yes		NaN	NaN	NaN	NaN	NaN	NaN	NaN	NaN	NaN	0.220486	-0.0864176	-0.560319	NaN	NaN	NaN	NaN	NaN	NaN	NaN	NaN	NaN	NaN	NaN	NaN	NaN	NaN	NaN	NaN	NaN	NaN	NaN	NaN	NaN	NaN	NaN	NaN	NaN	NaN	NaN	NaN	NaN	NaN	NaN	NaN	NaN	NaN	NaN
FKBP9_YHYNASLLDGTLLDSTWNLGK_N3H3F2S0G0	Yes		NaN	NaN	NaN	NaN	NaN	NaN	NaN	NaN	NaN	NaN	NaN	NaN	NaN	NaN	NaN	NaN	NaN	NaN	NaN	NaN	NaN	NaN	NaN	NaN	NaN	NaN	NaN	NaN	NaN	NaN	NaN	NaN	NaN	NaN	NaN	NaN	NaN	NaN	NaN	NaN	NaN	NaN	NaN	NaN	NaN	NaN	NaN
FKBP9_YHYNASLLDGTLLDSTWNLGK_N6H3F0S0G0	Yes		-1.36469	-1.12705	0.358074	NaN	NaN	NaN	NaN	NaN	NaN	NaN	NaN	NaN	NaN	NaN	NaN	NaN	NaN	NaN	NaN	NaN	NaN	NaN	NaN	NaN	NaN	NaN	NaN	NaN	NaN	NaN	NaN	NaN	NaN	NaN	NaN	NaN	NaN	NaN	NaN	NaN	NaN	NaN	NaN	NaN	NaN	NaN	NaN
FKBP9_YHYNASLLDGTLLDSTWNLGK_N4H3F0S1G0	Yes		NaN	NaN	NaN	NaN	NaN	NaN	-0.237069	-0.195984	0.134454	0.136168	-0.375275	-0.23428	NaN	NaN	NaN	NaN	NaN	NaN	NaN	NaN	NaN	NaN	NaN	NaN	NaN	NaN	NaN	NaN	NaN	NaN	NaN	NaN	NaN	NaN	NaN	NaN	NaN	NaN	NaN	NaN	NaN	NaN	NaN	NaN	NaN	-0.145449	-0.163461
FKBP9_YHYNASLLDGTLLDSTWNLGK_N2H8F0S0G0	Yes		-0.995488	-0.671297	0.215078	NaN	NaN	NaN	NaN	NaN	NaN	0.871908	-0.315936	0.574574	-0.196662	-0.326654	-0.531571	NaN	NaN	NaN	NaN	NaN	NaN	NaN	NaN	NaN	NaN	NaN	NaN	NaN	NaN	NaN	NaN	NaN	NaN	-0.0439856	0.281923	-0.281118	NaN	NaN	NaN	0.72514	0.258176	-0.159078	NaN	NaN	NaN	-0.76704	-0.167062
FKBP9_YHYNASLLDGTLLDSTWNLGK_N5H3F0S0G0	Yes		NaN	NaN	NaN	NaN	NaN	NaN	NaN	NaN	NaN	NaN	NaN	NaN	NaN	NaN	NaN	NaN	NaN	NaN	NaN	NaN	NaN	NaN	NaN	NaN	NaN	NaN	NaN	NaN	NaN	NaN	-0.738759	-0.708997	0.070831	NaN	NaN	NaN	NaN	NaN	NaN	NaN	NaN	NaN	NaN	NaN	NaN	NaN	NaN
FKBP9_YHYNASLLDGTLLDSTWNLGK_N3H4F0S1G0	Yes		NaN	NaN	NaN	NaN	NaN	NaN	NaN	NaN	NaN	NaN	NaN	NaN	NaN	NaN	NaN	NaN	NaN	NaN	NaN	NaN	NaN	NaN	NaN	NaN	NaN	NaN	NaN	NaN	NaN	NaN	-0.401383	-0.665677	0.086215	NaN	NaN	NaN	NaN	NaN	NaN	NaN	NaN	NaN	NaN	NaN	NaN	NaN	NaN
FKBP9_YHYNASLLDGTLLDSTWNLGK_N2H5F0S0G0	Yes		NaN	NaN	NaN	NaN	NaN	NaN	NaN	NaN	NaN	NaN	NaN	NaN	NaN	NaN	NaN	NaN	NaN	NaN	NaN	NaN	NaN	NaN	NaN	NaN	NaN	NaN	NaN	NaN	NaN	NaN	NaN	NaN	NaN	NaN	NaN	NaN	NaN	NaN	NaN	NaN	NaN	NaN	NaN	NaN	NaN	NaN	NaN
FKBP9_YHYNASLLDGTLLDSTWNLGK_N2H7F0S0G0	Yes		-0.142772	-0.541174	-0.397032	NaN	NaN	NaN	NaN	NaN	NaN	0.419135	-0.630596	-0.0709711	-0.473743	-0.500439	-0.493648	NaN	NaN	NaN	NaN	NaN	NaN	-0.165038	0.11568	-0.0374469	NaN	NaN	NaN	0.536403	0.247308	0.980342	-0.411423	-0.670483	0.0916257	0.249158	0.112787	0.0279555	NaN	NaN	NaN	0.389285	0.306288	-0.166758	NaN	NaN	NaN	0.235661	0.261897
FKBP9_YHYNASLLDGTLLDSTWNLGK_N4H4F2S0G0	Yes		NaN	NaN	NaN	NaN	NaN	NaN	NaN	NaN	NaN	NaN	NaN	NaN	NaN	NaN	NaN	NaN	NaN	NaN	NaN	NaN	NaN	NaN	NaN	NaN	NaN	NaN	NaN	NaN	NaN	NaN	NaN	NaN	NaN	NaN	NaN	NaN	NaN	NaN	NaN	NaN	NaN	NaN	NaN	NaN	NaN	-0.467509	-0.385384
FKBP9_YHYNASLLDGTLLDSTWNLGK_N3H5F2S0G0	Yes		NaN	NaN	NaN	NaN	NaN	NaN	NaN	NaN	NaN	NaN	NaN	NaN	NaN	NaN	NaN	NaN	NaN	NaN	NaN	NaN	NaN	NaN	NaN	NaN	NaN	NaN	NaN	NaN	NaN	NaN	NaN	NaN	NaN	NaN	NaN	NaN	NaN	NaN	NaN	NaN	NaN	NaN	NaN	NaN	NaN	NaN	NaN
FKBP9_YHYNASLLDGTLLDSTWNLGK_N5H4F0S0G0	Yes		NaN	NaN	NaN	NaN	NaN	NaN	NaN	NaN	NaN	NaN	NaN	NaN	NaN	NaN	NaN	NaN	NaN	NaN	NaN	NaN	NaN	NaN	NaN	NaN	NaN	NaN	NaN	NaN	NaN	NaN	NaN	NaN	NaN	NaN	NaN	NaN	NaN	NaN	NaN	NaN	NaN	NaN	NaN	NaN	NaN	NaN	NaN
FKBP9_YHYNASLLDGTLLDSTWNLGK_N2H5F1S0G0	Yes		NaN	NaN	NaN	NaN	NaN	NaN	NaN	NaN	NaN	NaN	NaN	NaN	NaN	NaN	NaN	NaN	NaN	NaN	NaN	NaN	NaN	NaN	NaN	NaN	NaN	NaN	NaN	NaN	NaN	NaN	NaN	NaN	NaN	NaN	NaN	NaN	NaN	NaN	NaN	NaN	NaN	NaN	NaN	NaN	NaN	NaN	NaN
LNPEP_SALLEFACTHNLGNCSTTAMK_N4H4F2S0G0	Yes		NaN	NaN	NaN	NaN	NaN	NaN	NaN	NaN	NaN	NaN	NaN	NaN	NaN	NaN	NaN	NaN	NaN	NaN	-0.443244	-0.575329	-0.862684	NaN	NaN	NaN	NaN	NaN	NaN	NaN	NaN	NaN	NaN	NaN	NaN	NaN	NaN	NaN	NaN	NaN	NaN	NaN	NaN	NaN	NaN	NaN	NaN	NaN	NaN
LNPEP_DSLNSSHPISSSVQSSEQIEEMFDSLSYFK_N6H3F0S0G0	Yes		NaN	NaN	NaN	NaN	NaN	NaN	NaN	NaN	NaN	NaN	NaN	NaN	NaN	NaN	NaN	NaN	NaN	NaN	NaN	NaN	NaN	NaN	NaN	NaN	NaN	NaN	NaN	-0.234661	0.270055	0.702106	NaN	NaN	NaN	NaN	NaN	NaN	NaN	NaN	NaN	NaN	NaN	NaN	NaN	NaN	NaN	NaN	NaN
LNPEP_SGVINLTEEVLWVK_N5H5F3S0G0	Yes		NaN	NaN	NaN	NaN	NaN	NaN	NaN	NaN	NaN	NaN	NaN	NaN	NaN	NaN	NaN	NaN	NaN	NaN	NaN	NaN	NaN	NaN	NaN	NaN	NaN	NaN	NaN	NaN	NaN	NaN	NaN	NaN	NaN	NaN	NaN	NaN	NaN	NaN	NaN	NaN	NaN	NaN	NaN	NaN	NaN	NaN	NaN
LNPEP_SGVINLTEEVLWVK_N6H6F0S0G0	Yes		NaN	NaN	NaN	NaN	NaN	NaN	NaN	NaN	NaN	-0.354895	-0.175043	-0.706625	NaN	NaN	NaN	NaN	NaN	NaN	NaN	NaN	NaN	NaN	NaN	NaN	NaN	NaN	NaN	NaN	NaN	NaN	NaN	NaN	NaN	NaN	NaN	NaN	NaN	NaN	NaN	NaN	NaN	NaN	NaN	NaN	NaN	NaN	NaN
LNPEP_SGVINLTEEVLWVK_N5H5F1S0G0	Yes		NaN	NaN	NaN	NaN	NaN	NaN	NaN	NaN	NaN	NaN	NaN	NaN	NaN	NaN	NaN	NaN	NaN	NaN	NaN	NaN	NaN	NaN	NaN	NaN	NaN	NaN	NaN	NaN	NaN	NaN	NaN	NaN	NaN	NaN	NaN	NaN	NaN	NaN	NaN	NaN	NaN	NaN	NaN	NaN	NaN	NaN	NaN
TMEM132A_VQQVGHYPPANSSLSSR_N5H3F1S0G0	Yes		NaN	NaN	NaN	NaN	NaN	NaN	NaN	NaN	NaN	NaN	NaN	NaN	NaN	NaN	NaN	NaN	NaN	NaN	NaN	NaN	NaN	NaN	NaN	NaN	NaN	NaN	NaN	NaN	NaN	NaN	NaN	NaN	NaN	NaN	NaN	NaN	NaN	NaN	NaN	NaN	NaN	NaN	NaN	NaN	NaN	NaN	NaN
TF_QQQHLFGSNVTDCSGNFCLFR_N3H5F0S0G0	Yes		NaN	NaN	NaN	NaN	NaN	NaN	0.119504	0.142891	-0.0291699	NaN	NaN	NaN	NaN	NaN	NaN	NaN	NaN	NaN	NaN	NaN	NaN	-0.100482	0.0789255	0.0812877	NaN	NaN	NaN	NaN	NaN	NaN	NaN	NaN	NaN	-0.728827	-0.27208	-0.489188	-0.212883	0.140872	0.366099	NaN	NaN	NaN	NaN	NaN	NaN	NaN	NaN
TF_QQQHLFGSNVTDCSGNFCLFR_N6H7F0S0G0	Yes		0.445275	-0.38538	-0.267995	NaN	NaN	NaN	NaN	NaN	NaN	NaN	NaN	NaN	NaN	NaN	NaN	NaN	NaN	NaN	NaN	NaN	NaN	NaN	NaN	NaN	NaN	NaN	NaN	NaN	NaN	NaN	-1.33227	-0.156649	0.360599	NaN	NaN	NaN	NaN	NaN	NaN	-0.406557	0.399729	0.250249	NaN	NaN	NaN	-1.15883	-0.524791
TF_QQQHLFGSNVTDCSGNFCLFR_N6H4F0S0G0	Yes		NaN	NaN	NaN	NaN	NaN	NaN	NaN	NaN	NaN	NaN	NaN	NaN	NaN	NaN	NaN	NaN	NaN	NaN	NaN	NaN	NaN	NaN	NaN	NaN	NaN	NaN	NaN	NaN	NaN	NaN	NaN	NaN	NaN	NaN	NaN	NaN	NaN	NaN	NaN	NaN	NaN	NaN	NaN	NaN	NaN	NaN	NaN
TF_QQQHLFGSNVTDCSGNFCLFR_N6H3F2S0G0	Yes		NaN	NaN	NaN	NaN	NaN	NaN	NaN	NaN	NaN	NaN	NaN	NaN	NaN	NaN	NaN	NaN	NaN	NaN	NaN	NaN	NaN	NaN	NaN	NaN	NaN	NaN	NaN	NaN	NaN	NaN	NaN	NaN	NaN	NaN	NaN	NaN	NaN	NaN	NaN	NaN	NaN	NaN	NaN	NaN	NaN	NaN	NaN
TF_QQQHLFGSNVTDCSGNFCLFR_N4H4F1S1G0	Yes		NaN	NaN	NaN	NaN	NaN	NaN	0.0329044	0.731434	0.471302	NaN	NaN	NaN	NaN	NaN	NaN	NaN	NaN	NaN	NaN	NaN	NaN	NaN	NaN	NaN	NaN	NaN	NaN	NaN	NaN	NaN	0.474694	-0.0636561	0.515327	NaN	NaN	NaN	0.130943	0.016275	0.318237	NaN	NaN	NaN	NaN	NaN	NaN	-0.272061	0.112637
TF_QQQHLFGSNVTDCSGNFCLFR_N7H8F0S1G0	Yes		-0.438476	-1.0166	-1.3426	NaN	NaN	NaN	NaN	NaN	NaN	NaN	NaN	NaN	NaN	NaN	NaN	NaN	NaN	NaN	NaN	NaN	NaN	NaN	NaN	NaN	NaN	NaN	NaN	NaN	NaN	NaN	NaN	NaN	NaN	NaN	NaN	NaN	NaN	NaN	NaN	NaN	NaN	NaN	NaN	NaN	NaN	NaN	NaN
TF_QQQHLFGSNVTDCSGNFCLFR_N4H3F0S1G0	Yes		NaN	NaN	NaN	NaN	NaN	NaN	NaN	NaN	NaN	NaN	NaN	NaN	NaN	NaN	NaN	NaN	NaN	NaN	NaN	NaN	NaN	NaN	NaN	NaN	NaN	NaN	NaN	NaN	NaN	NaN	NaN	NaN	NaN	NaN	NaN	NaN	NaN	NaN	NaN	NaN	NaN	NaN	NaN	NaN	NaN	NaN	NaN
TF_QQQHLFGSNVTDCSGNFCLFR_N4H4F2S1G0	Yes		NaN	NaN	NaN	NaN	NaN	NaN	0.284032	0.288938	0.095922	NaN	NaN	NaN	-1.06532	-0.53606	-0.140937	NaN	NaN	NaN	0.0626673	-0.17698	-0.259201	NaN	NaN	NaN	NaN	NaN	NaN	NaN	NaN	NaN	NaN	NaN	NaN	-1.0732	-0.371535	-0.364655	-0.909552	-0.368539	-0.421496	NaN	NaN	NaN	NaN	NaN	NaN	NaN	NaN
TF_QQQHLFGSNVTDCSGNFCLFR_N3H4F3S0G0	Yes		NaN	NaN	NaN	NaN	NaN	NaN	NaN	NaN	NaN	NaN	NaN	NaN	NaN	NaN	NaN	-0.0772501	0.239663	0.515685	NaN	NaN	NaN	NaN	NaN	NaN	NaN	NaN	NaN	NaN	NaN	NaN	NaN	NaN	NaN	NaN	NaN	NaN	NaN	NaN	NaN	NaN	NaN	NaN	NaN	NaN	NaN	NaN	NaN
TF_QQQHLFGSNVTDCSGNFCLFR_N5H3F0S0G0	Yes		NaN	NaN	NaN	NaN	NaN	NaN	NaN	NaN	NaN	NaN	NaN	NaN	NaN	NaN	NaN	NaN	NaN	NaN	NaN	NaN	NaN	NaN	NaN	NaN	NaN	NaN	NaN	NaN	NaN	NaN	NaN	NaN	NaN	NaN	NaN	NaN	NaN	NaN	NaN	NaN	NaN	NaN	NaN	NaN	NaN	NaN	NaN
TF_QQQHLFGSNVTDCSGNFCLFR_N4H4F2S0G0	Yes		NaN	NaN	NaN	NaN	NaN	NaN	-0.304979	0.516434	0.474181	NaN	NaN	NaN	NaN	NaN	NaN	NaN	NaN	NaN	NaN	NaN	NaN	-0.409623	-0.111024	-0.164404	NaN	NaN	NaN	NaN	NaN	NaN	NaN	NaN	NaN	-0.793557	0.404924	0.339958	NaN	NaN	NaN	NaN	NaN	NaN	NaN	NaN	NaN	NaN	NaN
TF_QQQHLFGSNVTDCSGNFCLFR_N4H3F1S1G0	Yes		0.265879	0.626755	-0.0819874	NaN	NaN	NaN	0.326603	-0.180077	-0.282238	-0.256615	-0.303411	-0.428659	0.0193104	-0.367441	0.474045	0.170248	0.280403	1.33094	0.46083	-0.0389471	-0.403907	-0.113903	0.164455	-0.257216	-0.346928	0.190267	-0.302883	0.509879	0.566662	0.574164	-0.117421	-0.119031	0.748516	0.0214402	0.980063	0.720674	0.484539	0.150349	-0.107115	-0.49722	0.334907	0.112351	0.0947887	0.677711	1.11276	-0.457008	-0.404346
TF_QQQHLFGSNVTDCSGNFCLFR_N5H5F1S0G0	Yes		NaN	NaN	NaN	NaN	NaN	NaN	NaN	NaN	NaN	NaN	NaN	NaN	NaN	NaN	NaN	NaN	NaN	NaN	NaN	NaN	NaN	NaN	NaN	NaN	NaN	NaN	NaN	NaN	NaN	NaN	-0.0457321	0.264683	0.384044	NaN	NaN	NaN	NaN	NaN	NaN	NaN	NaN	NaN	NaN	NaN	NaN	NaN	NaN
TF_QQQHLFGSNVTDCSGNFCLFR_N7H4F0S0G0	Yes		NaN	NaN	NaN	NaN	NaN	NaN	0.0960579	0.17195	-0.157333	NaN	NaN	NaN	NaN	NaN	NaN	NaN	NaN	NaN	NaN	NaN	NaN	NaN	NaN	NaN	NaN	NaN	NaN	NaN	NaN	NaN	NaN	NaN	NaN	NaN	NaN	NaN	NaN	NaN	NaN	NaN	NaN	NaN	NaN	NaN	NaN	NaN	NaN
TF_QQQHLFGSNVTDCSGNFCLFR_N3H5F2S0G0	Yes		-0.0339345	-0.108139	-0.311364	NaN	NaN	NaN	NaN	NaN	NaN	NaN	NaN	NaN	NaN	NaN	NaN	NaN	NaN	NaN	NaN	NaN	NaN	NaN	NaN	NaN	NaN	NaN	NaN	NaN	NaN	NaN	NaN	NaN	NaN	NaN	NaN	NaN	0.686873	0.472323	-0.252226	NaN	NaN	NaN	NaN	NaN	NaN	NaN	NaN
TF_QQQHLFGSNVTDCSGNFCLFR_N6H3F3S0G0	Yes		NaN	NaN	NaN	-0.0771366	-0.210281	-0.227032	0.208011	-0.683674	-0.222954	NaN	NaN	NaN	NaN	NaN	NaN	NaN	NaN	NaN	NaN	NaN	NaN	NaN	NaN	NaN	NaN	NaN	NaN	NaN	NaN	NaN	NaN	NaN	NaN	NaN	NaN	NaN	0.606104	0.596973	0.261349	0.115024	0.0823415	-0.83811	NaN	NaN	NaN	-0.405293	-0.627356
TF_QQQHLFGSNVTDCSGNFCLFR_N4H4F3S0G0	Yes		NaN	NaN	NaN	NaN	NaN	NaN	-0.146726	0.422184	0.446954	NaN	NaN	NaN	-0.613333	-0.416078	-0.313854	-0.615395	0.0521177	0.513238	NaN	NaN	NaN	NaN	NaN	NaN	NaN	NaN	NaN	NaN	NaN	NaN	-0.229389	-0.292777	0.0962811	0.267983	1.25858	0.485877	0.144793	0.39829	-0.419875	0.0641604	0.463062	0.270308	NaN	NaN	NaN	-0.398489	0.315948
TF_QQQHLFGSNVTDCSGNFCLFR_N5H5F1S1G0	Yes		NaN	NaN	NaN	NaN	NaN	NaN	-0.232037	-0.126399	-0.17806	NaN	NaN	NaN	NaN	NaN	NaN	NaN	NaN	NaN	NaN	NaN	NaN	NaN	NaN	NaN	NaN	NaN	NaN	NaN	NaN	NaN	-0.318686	-0.584311	0.425267	0.281144	0.151006	-0.0117276	NaN	NaN	NaN	NaN	NaN	NaN	NaN	NaN	NaN	NaN	NaN
TF_QQQHLFGSNVTDCSGNFCLFR_N4H5F2S0G0	Yes	group3	0.9463	0.00809265	0.0862347	0.392766	-0.126404	-0.620999	-0.221665	0.760443	-0.139296	-0.562778	-1.10696	-0.237795	-0.474832	0.600681	0.209675	-0.538398	0.0513986	0.808457	0.00983834	-0.111839	-0.309145	-1.07285	0.751907	0.0014197	0.254037	0.441779	-0.237573	0.401875	0.184719	0.0177179	0.325308	-0.588719	0.0663839	-0.215992	0.524769	-0.0933825	-0.181249	0.272813	0.248478	-0.380294	0.0599498	-0.29648	-0.537684	0.16066	0.635406	-1.82	-0.258934
TF_QQQHLFGSNVTDCSGNFCLFR_N5H6F2S1G0	Yes		NaN	NaN	NaN	NaN	NaN	NaN	NaN	NaN	NaN	NaN	NaN	NaN	NaN	NaN	NaN	NaN	NaN	NaN	NaN	NaN	NaN	NaN	NaN	NaN	NaN	NaN	NaN	NaN	NaN	NaN	NaN	NaN	NaN	NaN	NaN	NaN	NaN	NaN	NaN	NaN	NaN	NaN	NaN	NaN	NaN	NaN	NaN
TF_QQQHLFGSNVTDCSGNFCLFR_N7H7F1S4G0	Yes		NaN	NaN	NaN	NaN	NaN	NaN	NaN	NaN	NaN	NaN	NaN	NaN	NaN	NaN	NaN	NaN	NaN	NaN	NaN	NaN	NaN	NaN	NaN	NaN	NaN	NaN	NaN	NaN	NaN	NaN	NaN	NaN	NaN	0.850425	0.924112	0.272392	NaN	NaN	NaN	NaN	NaN	NaN	NaN	NaN	NaN	NaN	NaN
TF_QQQHLFGSNVTDCSGNFCLFR_N3H5F0S1G0	Yes		NaN	NaN	NaN	NaN	NaN	NaN	0.400939	0.0804829	0.349105	NaN	NaN	NaN	NaN	NaN	NaN	NaN	NaN	NaN	NaN	NaN	NaN	NaN	NaN	NaN	NaN	NaN	NaN	0.340804	0.431478	0.124671	NaN	NaN	NaN	NaN	NaN	NaN	-0.00240101	0.299237	0.10987	NaN	NaN	NaN	NaN	NaN	NaN	NaN	NaN
TF_QQQHLFGSNVTDCSGNFCLFR_N7H3F1S0G0	Yes		NaN	NaN	NaN	NaN	NaN	NaN	0.239132	-1.42128	-0.308347	NaN	NaN	NaN	NaN	NaN	NaN	NaN	NaN	NaN	NaN	NaN	NaN	NaN	NaN	NaN	NaN	NaN	NaN	NaN	NaN	NaN	-0.860545	-0.230168	0.513905	NaN	NaN	NaN	NaN	NaN	NaN	NaN	NaN	NaN	-0.164835	-0.17052	0.535624	NaN	NaN
TF_QQQHLFGSNVTDCSGNFCLFR_N4H5F1S2G0	Yes		NaN	NaN	NaN	NaN	NaN	NaN	0.131408	0.221577	0.162782	NaN	NaN	NaN	NaN	NaN	NaN	-0.237346	-0.135851	1.02294	NaN	NaN	NaN	NaN	NaN	NaN	NaN	NaN	NaN	NaN	NaN	NaN	0.150442	-0.587843	0.500023	NaN	NaN	NaN	NaN	NaN	NaN	-0.206713	0.172982	-0.0447643	NaN	NaN	NaN	-0.0083104	0.109451
TF_QQQHLFGSNVTDCSGNFCLFR_N6H4F2S0G0	Yes		NaN	NaN	NaN	NaN	NaN	NaN	NaN	NaN	NaN	NaN	NaN	NaN	NaN	NaN	NaN	NaN	NaN	NaN	NaN	NaN	NaN	NaN	NaN	NaN	NaN	NaN	NaN	NaN	NaN	NaN	NaN	NaN	NaN	NaN	NaN	NaN	NaN	NaN	NaN	NaN	NaN	NaN	NaN	NaN	NaN	NaN	NaN
TF_QQQHLFGSNVTDCSGNFCLFR_N3H6F0S0G0	Yes		NaN	NaN	NaN	NaN	NaN	NaN	NaN	NaN	NaN	NaN	NaN	NaN	NaN	NaN	NaN	-0.680284	-0.135371	0.561579	NaN	NaN	NaN	NaN	NaN	NaN	NaN	NaN	NaN	NaN	NaN	NaN	NaN	NaN	NaN	NaN	NaN	NaN	NaN	NaN	NaN	NaN	NaN	NaN	NaN	NaN	NaN	NaN	NaN
TF_QQQHLFGSNVTDCSGNFCLFR_N6H4F1S0G0	Yes		NaN	NaN	NaN	NaN	NaN	NaN	NaN	NaN	NaN	NaN	NaN	NaN	NaN	NaN	NaN	NaN	NaN	NaN	NaN	NaN	NaN	NaN	NaN	NaN	NaN	NaN	NaN	NaN	NaN	NaN	NaN	NaN	NaN	NaN	NaN	NaN	NaN	NaN	NaN	NaN	NaN	NaN	0.214307	0.398262	0.556831	0.350442	-0.0252826
TF_QQQHLFGSNVTDCSGNFCLFR_N3H6F0S1G0	Yes		NaN	NaN	NaN	NaN	NaN	NaN	NaN	NaN	NaN	NaN	NaN	NaN	NaN	NaN	NaN	-0.287224	-0.0255809	0.99695	NaN	NaN	NaN	NaN	NaN	NaN	NaN	NaN	NaN	0.452934	-0.0280816	-0.00555203	-0.381281	0.144712	0.425152	NaN	NaN	NaN	0.284336	0.668341	0.579791	NaN	NaN	NaN	NaN	NaN	NaN	NaN	NaN
TF_QQQHLFGSNVTDCSGNFCLFR_N4H4F0S1G0	Yes		NaN	NaN	NaN	NaN	NaN	NaN	NaN	NaN	NaN	NaN	NaN	NaN	-0.368653	-0.626937	-0.477029	NaN	NaN	NaN	NaN	NaN	NaN	NaN	NaN	NaN	NaN	NaN	NaN	NaN	NaN	NaN	NaN	NaN	NaN	0.0210672	-0.00896733	-0.219736	NaN	NaN	NaN	-0.918778	-0.0995514	-0.0520923	NaN	NaN	NaN	NaN	NaN
TF_QQQHLFGSNVTDCSGNFCLFR_N3H5F1S0G0	Yes		NaN	NaN	NaN	NaN	NaN	NaN	NaN	NaN	NaN	NaN	NaN	NaN	NaN	NaN	NaN	NaN	NaN	NaN	NaN	NaN	NaN	NaN	NaN	NaN	NaN	NaN	NaN	NaN	NaN	NaN	NaN	NaN	NaN	NaN	NaN	NaN	NaN	NaN	NaN	NaN	NaN	NaN	NaN	NaN	NaN	NaN	NaN
TF_QQQHLFGSNVTDCSGNFCLFR_N4H5F1S1G0	Yes		-0.0476432	-0.0236674	0.280932	NaN	NaN	NaN	NaN	NaN	NaN	-0.140771	-0.636823	-0.114899	-0.350924	-0.0924156	-0.186827	NaN	NaN	NaN	NaN	NaN	NaN	-0.29849	0.0120255	-0.430569	NaN	NaN	NaN	0.178466	-0.0141832	0.112388	NaN	NaN	NaN	NaN	NaN	NaN	0.308581	0.302715	0.367723	NaN	NaN	NaN	NaN	NaN	NaN	NaN	NaN
TF_QQQHLFGSNVTDCSGNFCLFR_N4H4F0S0G0	Yes		NaN	NaN	NaN	NaN	NaN	NaN	NaN	NaN	NaN	NaN	NaN	NaN	NaN	NaN	NaN	NaN	NaN	NaN	NaN	NaN	NaN	NaN	NaN	NaN	0.29565	0.123141	0.293789	NaN	NaN	NaN	NaN	NaN	NaN	NaN	NaN	NaN	NaN	NaN	NaN	NaN	NaN	NaN	NaN	NaN	NaN	NaN	NaN
TF_QQQHLFGSNVTDCSGNFCLFR_N6H3F1S1G0	Yes		NaN	NaN	NaN	NaN	NaN	NaN	NaN	NaN	NaN	NaN	NaN	NaN	NaN	NaN	NaN	NaN	NaN	NaN	NaN	NaN	NaN	NaN	NaN	NaN	NaN	NaN	NaN	0.215283	0.0352503	0.796837	NaN	NaN	NaN	NaN	NaN	NaN	NaN	NaN	NaN	0.0872503	-0.11504	-0.0906174	NaN	NaN	NaN	NaN	NaN
TF_QQQHLFGSNVTDCSGNFCLFR_N7H4F1S0G0	Yes		NaN	NaN	NaN	NaN	NaN	NaN	0.0568594	0.542407	0.19897	NaN	NaN	NaN	NaN	NaN	NaN	NaN	NaN	NaN	NaN	NaN	NaN	NaN	NaN	NaN	NaN	NaN	NaN	NaN	NaN	NaN	0.201611	0.348233	0.760452	NaN	NaN	NaN	NaN	NaN	NaN	NaN	NaN	NaN	NaN	NaN	NaN	NaN	NaN
TF_QQQHLFGSNVTDCSGNFCLFR_N3H6F3S0G0	Yes		NaN	NaN	NaN	NaN	NaN	NaN	NaN	NaN	NaN	NaN	NaN	NaN	NaN	NaN	NaN	NaN	NaN	NaN	1.41291	1.46078	0.907205	NaN	NaN	NaN	NaN	NaN	NaN	NaN	NaN	NaN	NaN	NaN	NaN	NaN	NaN	NaN	NaN	NaN	NaN	NaN	NaN	NaN	NaN	NaN	NaN	NaN	NaN
TF_QQQHLFGSNVTDCSGNFCLFR_N4H5F4S0G0	Yes		0.613766	-0.881862	-0.041016	-0.1512	-0.145767	-0.259755	-0.0264199	0.101073	-0.245375	-0.726047	-1.29106	-0.882092	-0.637506	0.0317254	0.192229	-1.34194	-0.466343	0.79104	NaN	NaN	NaN	0.262383	0.317258	0.467995	-0.534329	-0.0265746	-0.219811	0.065791	0.112637	0.0847994	-0.0996704	-0.00465807	0.874495	0.149946	0.213289	-0.128779	-0.376044	0.35756	-0.0804909	-0.335279	0.782487	0.669684	NaN	NaN	1.87657	0.725302	1.36584
TF_QQQHLFGSNVTDCSGNFCLFR_N5H5F2S0G0	Yes		NaN	NaN	NaN	NaN	NaN	NaN	NaN	NaN	NaN	NaN	NaN	NaN	NaN	NaN	NaN	NaN	NaN	NaN	NaN	NaN	NaN	NaN	NaN	NaN	NaN	NaN	NaN	NaN	NaN	NaN	NaN	NaN	NaN	NaN	NaN	NaN	NaN	NaN	NaN	NaN	NaN	NaN	NaN	NaN	NaN	-0.42603	-0.117088
TF_QQQHLFGSNVTDCSGNFCLFR_N4H5F0S2G0	Yes	group3	0.150695	-0.496612	-0.739761	0.155307	0.264923	-0.407458	0.168856	-0.175953	-0.623844	-0.422213	-0.498536	-0.331429	-0.69284	0.292065	0.499271	-0.107195	-0.215002	1.22816	-0.105782	-0.0580952	-0.329984	-0.629567	-0.162806	-0.0831293	-0.385158	0.299173	0.236173	0.375478	0.0238138	0.0566796	-0.128888	-0.533592	0.509914	0.628658	0.550504	0.226816	0.409551	0.569112	-0.112134	-0.503558	-0.0559925	-0.498318	-0.739331	-0.245647	1.65657	-0.220692	0.484268
TF_QQQHLFGSNVTDCSGNFCLFR_N4H6F0S1G0	Yes		NaN	NaN	NaN	NaN	NaN	NaN	NaN	NaN	NaN	NaN	NaN	NaN	NaN	NaN	NaN	NaN	NaN	NaN	NaN	NaN	NaN	NaN	NaN	NaN	NaN	NaN	NaN	NaN	NaN	NaN	NaN	NaN	NaN	NaN	NaN	NaN	NaN	NaN	NaN	NaN	NaN	NaN	NaN	NaN	NaN	NaN	NaN
TF_QQQHLFGSNVTDCSGNFCLFR_N3H6F2S0G0	Yes		NaN	NaN	NaN	NaN	NaN	NaN	NaN	NaN	NaN	-0.395139	-0.637379	-0.378849	NaN	NaN	NaN	NaN	NaN	NaN	NaN	NaN	NaN	NaN	NaN	NaN	NaN	NaN	NaN	NaN	NaN	NaN	NaN	NaN	NaN	NaN	NaN	NaN	NaN	NaN	NaN	NaN	NaN	NaN	NaN	NaN	NaN	-0.292068	0.216182
TF_QQQHLFGSNVTDCSGNFCLFR_N4H6F2S0G0	Yes		NaN	NaN	NaN	NaN	NaN	NaN	NaN	NaN	NaN	NaN	NaN	NaN	NaN	NaN	NaN	NaN	NaN	NaN	NaN	NaN	NaN	NaN	NaN	NaN	NaN	NaN	NaN	NaN	NaN	NaN	NaN	NaN	NaN	NaN	NaN	NaN	NaN	NaN	NaN	NaN	NaN	NaN	NaN	NaN	NaN	NaN	NaN
TF_QQQHLFGSNVTDCSGNFCLFR_N4H6F3S0G0	Yes		NaN	NaN	NaN	NaN	NaN	NaN	NaN	NaN	NaN	NaN	NaN	NaN	NaN	NaN	NaN	NaN	NaN	NaN	NaN	NaN	NaN	NaN	NaN	NaN	NaN	NaN	NaN	NaN	NaN	NaN	-0.0977281	-0.529435	-0.128321	NaN	NaN	NaN	NaN	NaN	NaN	NaN	NaN	NaN	NaN	NaN	NaN	-0.630047	-0.358393
TF_QQQHLFGSNVTDCSGNFCLFR_N3H4F1S1G0	Yes		NaN	NaN	NaN	NaN	NaN	NaN	-0.0471519	-0.206144	-0.217673	NaN	NaN	NaN	NaN	NaN	NaN	NaN	NaN	NaN	0.282848	0.165958	-0.0915608	-0.476416	-0.121868	-0.202052	NaN	NaN	NaN	NaN	NaN	NaN	NaN	NaN	NaN	NaN	NaN	NaN	NaN	NaN	NaN	NaN	NaN	NaN	NaN	NaN	NaN	NaN	NaN
TF_QQQHLFGSNVTDCSGNFCLFR_N6H6F0S0G0	Yes		NaN	NaN	NaN	0.149956	-0.597679	-0.818051	0.560967	0.787993	0.105834	NaN	NaN	NaN	NaN	NaN	NaN	NaN	NaN	NaN	NaN	NaN	NaN	NaN	NaN	NaN	NaN	NaN	NaN	NaN	NaN	NaN	0.161323	-0.295743	0.298303	1.04883	0.746774	0.918383	0.411491	0.600431	0.18601	0.549831	-0.272081	1.25613	NaN	NaN	NaN	-0.263229	0.0811571
TF_QQQHLFGSNVTDCSGNFCLFR_N5H6F1S3G0	Yes		NaN	NaN	NaN	NaN	NaN	NaN	NaN	NaN	NaN	NaN	NaN	NaN	NaN	NaN	NaN	NaN	NaN	NaN	NaN	NaN	NaN	NaN	NaN	NaN	NaN	NaN	NaN	NaN	NaN	NaN	NaN	NaN	NaN	NaN	NaN	NaN	NaN	NaN	NaN	NaN	NaN	NaN	NaN	NaN	NaN	NaN	NaN
TF_QQQHLFGSNVTDCSGNFCLFR_N2H12F0S0G0	Yes		0.0733133	-0.47892	-0.070448	NaN	NaN	NaN	-1.05859	0.440416	-1.4507	NaN	NaN	NaN	-0.201656	-0.0963014	-0.416499	NaN	NaN	NaN	0.488822	0.618583	0.557807	NaN	NaN	NaN	NaN	NaN	NaN	NaN	NaN	NaN	-0.212152	-0.0233379	0.110754	NaN	NaN	NaN	-0.853244	0.443152	0.125729	0.0170233	0.0117933	-0.121866	NaN	NaN	NaN	NaN	NaN
TF_QQQHLFGSNVTDCSGNFCLFR_N6H5F0S0G0	Yes		NaN	NaN	NaN	2.11682	0.119654	0.779934	0.192339	0.436624	-0.157105	-0.684587	-0.12699	-0.158679	0.185387	0.272067	0.695486	-0.0745382	0.132777	1.17073	0.71204	0.22887	-0.0495183	0.0433785	0.22505	-0.304665	0.0571186	0.984483	1.21971	-0.0842233	-0.199619	-0.270218	0.121735	0.087553	0.316355	-0.153575	0.287624	-0.637659	0.165347	0.406762	0.186195	-0.939736	-0.00609675	-1.70265	-0.230324	-0.0574188	1.385	-0.977294	-0.525577
TF_QQQHLFGSNVTDCSGNFCLFR_N4H5F0S0G0	Yes		NaN	NaN	NaN	NaN	NaN	NaN	0.354599	0.408266	0.300635	-0.481649	-0.617167	-0.931396	-0.539183	0.0952903	-0.00950109	-0.448598	-0.15028	0.961725	-0.364264	-0.0422299	-0.41804	-0.73701	-0.221106	-0.285618	-0.0146051	-0.295446	0.0681327	0.466871	-0.0326655	-0.207969	0.243417	-0.116152	0.181995	-0.417323	0.191285	-0.348302	0.14053	0.270915	-0.106545	NaN	NaN	NaN	-0.413433	0.27476	0.820543	-0.908996	0.255748
TF_QQQHLFGSNVTDCSGNFCLFR_N6H3F0S0G0	Yes		NaN	NaN	NaN	NaN	NaN	NaN	NaN	NaN	NaN	NaN	NaN	NaN	NaN	NaN	NaN	NaN	NaN	NaN	NaN	NaN	NaN	NaN	NaN	NaN	NaN	NaN	NaN	-0.125504	-0.711918	-0.262978	NaN	NaN	NaN	NaN	NaN	NaN	NaN	NaN	NaN	NaN	NaN	NaN	NaN	NaN	NaN	NaN	NaN
TF_QQQHLFGSNVTDCSGNFCLFR_N4H5F3S0G0	Yes		NaN	NaN	NaN	NaN	NaN	NaN	-0.81837	-1.13883	-0.0878372	NaN	NaN	NaN	NaN	NaN	NaN	NaN	NaN	NaN	NaN	NaN	NaN	NaN	NaN	NaN	NaN	NaN	NaN	NaN	NaN	NaN	-0.856923	-0.811701	0.222578	NaN	NaN	NaN	NaN	NaN	NaN	NaN	NaN	NaN	NaN	NaN	NaN	NaN	NaN
TF_QQQHLFGSNVTDCSGNFCLFR_N4H5F0S1G0	Yes		0.0843525	-0.292996	-0.534896	0.424692	-0.0352077	-0.249145	-0.280373	0.763687	-0.228153	-0.846357	-0.899961	-0.486094	-0.265193	0.527641	0.432056	-0.277364	1.15216	0.524944	0.658928	0.600591	-0.0406377	-0.53544	-0.148192	-0.259651	0.217401	0.232417	-0.0935136	0.821321	0.870949	-0.175573	-0.423509	-0.257629	0.179859	NaN	NaN	NaN	0.453576	0.00810766	-0.360936	-0.0396471	0.342854	0.639897	-0.397628	0.812188	1.68429	-0.420661	0.44006
TF_QQQHLFGSNVTDCSGNFCLFR_N4H3F1S0G0	Yes		NaN	NaN	NaN	NaN	NaN	NaN	NaN	NaN	NaN	-0.651061	-0.210506	-0.173587	NaN	NaN	NaN	NaN	NaN	NaN	NaN	NaN	NaN	NaN	NaN	NaN	0.0133351	0.450161	0.565379	NaN	NaN	NaN	NaN	NaN	NaN	NaN	NaN	NaN	NaN	NaN	NaN	NaN	NaN	NaN	0.0356624	0.428661	0.487015	NaN	NaN
TF_QQQHLFGSNVTDCSGNFCLFR_N4H6F1S0G0	Yes		NaN	NaN	NaN	NaN	NaN	NaN	NaN	NaN	NaN	NaN	NaN	NaN	NaN	NaN	NaN	NaN	NaN	NaN	NaN	NaN	NaN	NaN	NaN	NaN	NaN	NaN	NaN	NaN	NaN	NaN	NaN	NaN	NaN	NaN	NaN	NaN	NaN	NaN	NaN	NaN	NaN	NaN	NaN	NaN	NaN	NaN	NaN
TF_QQQHLFGSNVTDCSGNFCLFR_N5H5F0S1G0	Yes		0.461055	0.200459	0.030204	NaN	NaN	NaN	NaN	NaN	NaN	NaN	NaN	NaN	NaN	NaN	NaN	NaN	NaN	NaN	NaN	NaN	NaN	NaN	NaN	NaN	NaN	NaN	NaN	NaN	NaN	NaN	NaN	NaN	NaN	NaN	NaN	NaN	NaN	NaN	NaN	NaN	NaN	NaN	NaN	NaN	NaN	NaN	NaN
TF_QQQHLFGSNVTDCSGNFCLFR_N2H3F1S0G0	Yes		NaN	NaN	NaN	NaN	NaN	NaN	NaN	NaN	NaN	NaN	NaN	NaN	NaN	NaN	NaN	NaN	NaN	NaN	NaN	NaN	NaN	NaN	NaN	NaN	NaN	NaN	NaN	NaN	NaN	NaN	0.457758	-0.499628	0.098158	NaN	NaN	NaN	NaN	NaN	NaN	NaN	NaN	NaN	NaN	NaN	NaN	NaN	NaN
TF_QQQHLFGSNVTDCSGNFCLFR_N4H6F1S1G0	Yes		NaN	NaN	NaN	NaN	NaN	NaN	-1.24164	0.117762	-0.203692	NaN	NaN	NaN	NaN	NaN	NaN	NaN	NaN	NaN	NaN	NaN	NaN	NaN	NaN	NaN	NaN	NaN	NaN	NaN	NaN	NaN	NaN	NaN	NaN	NaN	NaN	NaN	NaN	NaN	NaN	NaN	NaN	NaN	NaN	NaN	NaN	NaN	NaN
TF_QQQHLFGSNVTDCSGNFCLFR_N5H5F3S0G0	Yes		NaN	NaN	NaN	NaN	NaN	NaN	NaN	NaN	NaN	NaN	NaN	NaN	NaN	NaN	NaN	NaN	NaN	NaN	NaN	NaN	NaN	NaN	NaN	NaN	NaN	NaN	NaN	NaN	NaN	NaN	-0.17478	-0.266682	0.51973	NaN	NaN	NaN	NaN	NaN	NaN	NaN	NaN	NaN	NaN	NaN	NaN	NaN	NaN
TF_QQQHLFGSNVTDCSGNFCLFR_N5H6F0S3G0	Yes		NaN	NaN	NaN	NaN	NaN	NaN	NaN	NaN	NaN	NaN	NaN	NaN	NaN	NaN	NaN	NaN	NaN	NaN	NaN	NaN	NaN	NaN	NaN	NaN	NaN	NaN	NaN	NaN	NaN	NaN	NaN	NaN	NaN	NaN	NaN	NaN	NaN	NaN	NaN	NaN	NaN	NaN	NaN	NaN	NaN	NaN	NaN
TF_QQQHLFGSNVTDCSGNFCLFR_N2H7F0S0G0	Yes		1.23295	1.44902	0.176955	-0.176715	-0.110091	-0.0679034	NaN	NaN	NaN	NaN	NaN	NaN	-0.282871	-0.116101	0.000131413	-0.146333	-0.0841648	0.14662	NaN	NaN	NaN	0.0992669	0.0712472	-0.251244	NaN	NaN	NaN	-0.3044	-0.0243631	0.107032	-0.32025	-0.112821	0.548411	NaN	NaN	NaN	-0.211516	-0.318288	-0.239662	-0.458541	0.11086	-0.64567	0.227154	0.388392	0.376748	NaN	NaN
TF_QQQHLFGSNVTDCSGNFCLFR_N4H5F2S1G0	Yes	group3	0.652517	-0.337637	-0.0149448	-0.237844	-0.627103	-0.82426	-0.448774	-0.712476	-1.17212	-0.418098	-0.271456	-1.07254	-0.382788	-0.0398697	-0.183741	-0.130235	-0.393159	0.765842	-0.42172	-0.670464	-0.414395	-0.440759	-0.16264	-0.20011	-0.131874	-0.393011	0.0494351	-0.100048	0.651449	0.0882888	-0.345752	-0.0326338	0.641217	-0.0806403	0.0315568	-0.268875	-0.243665	0.375539	0.104674	-0.584949	0.119586	-0.105514	-0.0196112	0.221587	1.10962	-1.92137	0.39345
TF_QQQHLFGSNVTDCSGNFCLFR_N5H6F0S0G0	Yes		NaN	NaN	NaN	NaN	NaN	NaN	NaN	NaN	NaN	NaN	NaN	NaN	NaN	NaN	NaN	NaN	NaN	NaN	NaN	NaN	NaN	NaN	NaN	NaN	NaN	NaN	NaN	NaN	NaN	NaN	NaN	NaN	NaN	NaN	NaN	NaN	NaN	NaN	NaN	NaN	NaN	NaN	NaN	NaN	NaN	0.0767381	-0.145588
TF_QQQHLFGSNVTDCSGNFCLFR_N3H5F3S0G0	Yes		NaN	NaN	NaN	NaN	NaN	NaN	NaN	NaN	NaN	NaN	NaN	NaN	NaN	NaN	NaN	NaN	NaN	NaN	NaN	NaN	NaN	NaN	NaN	NaN	NaN	NaN	NaN	NaN	NaN	NaN	NaN	NaN	NaN	NaN	NaN	NaN	NaN	NaN	NaN	NaN	NaN	NaN	-0.0671184	0.444205	0.435279	NaN	NaN
TF_QQQHLFGSNVTDCSGNFCLFR_N4H4F1S0G0	Yes		NaN	NaN	NaN	NaN	NaN	NaN	NaN	NaN	NaN	NaN	NaN	NaN	-0.152502	-0.174069	-0.157345	0.498802	0.438531	0.543906	NaN	NaN	NaN	NaN	NaN	NaN	NaN	NaN	NaN	NaN	NaN	NaN	NaN	NaN	NaN	NaN	NaN	NaN	NaN	NaN	NaN	NaN	NaN	NaN	NaN	NaN	NaN	NaN	NaN
TF_CGLVPVLAENYNK_N4H5F2S0G0	No		NaN	NaN	NaN	NaN	NaN	NaN	0.0427522	0.148703	-0.234746	0.117298	-0.102162	-0.0655271	-0.342132	-0.292002	-0.0757947	0.278029	-0.144705	0.905334	0.278907	-0.199212	-0.21214	-0.0737938	-0.145707	0.0618808	-0.0832867	-0.0194234	-0.0560401	0.0686449	0.138181	0.154439	0.41751	-0.156761	0.0967652	0.171567	0.277153	0.129941	0.256691	0.361796	0.157443	0.127694	-0.101199	0.02275	-0.216963	-0.0228343	0.413213	-0.151978	0.128342
TF_CGLVPVLAENYNK_N4H5F0S0G0	No		NaN	NaN	NaN	NaN	NaN	NaN	NaN	NaN	NaN	NaN	NaN	NaN	NaN	NaN	NaN	0.0529153	0.0103473	0.400363	NaN	NaN	NaN	-0.215554	-0.0417128	-0.273607	-0.26307	-0.0741908	-0.207885	0.060993	-0.229116	0.157872	NaN	NaN	NaN	NaN	NaN	NaN	NaN	NaN	NaN	NaN	NaN	NaN	-0.0102998	-0.00771191	0.806723	NaN	NaN
TF_CGLVPVLAENYNK_N6H4F0S0G0	No		NaN	NaN	NaN	NaN	NaN	NaN	NaN	NaN	NaN	-0.272775	-0.290997	-0.587519	NaN	NaN	NaN	NaN	NaN	NaN	0.0322824	-0.179433	-0.137846	-0.115024	-0.20627	-0.223187	NaN	NaN	NaN	NaN	NaN	NaN	NaN	NaN	NaN	NaN	NaN	NaN	NaN	NaN	NaN	NaN	NaN	NaN	NaN	NaN	NaN	NaN	NaN
TF_CGLVPVLAENYNK_N4H4F1S1G0	No		NaN	NaN	NaN	NaN	NaN	NaN	NaN	NaN	NaN	NaN	NaN	NaN	NaN	NaN	NaN	NaN	NaN	NaN	NaN	NaN	NaN	NaN	NaN	NaN	NaN	NaN	NaN	NaN	NaN	NaN	NaN	NaN	NaN	NaN	NaN	NaN	NaN	NaN	NaN	NaN	NaN	NaN	NaN	NaN	NaN	NaN	NaN
TF_CGLVPVLAENYNK_N4H5F0S1G0	No		NaN	NaN	NaN	NaN	NaN	NaN	-0.0651355	0.103396	-0.0315261	0.0140217	-0.0438465	-0.143976	1.07385	0.631717	0.692421	-0.26849	0.063054	1.13186	-0.182463	-0.153913	-0.133012	-0.346005	-0.0785333	-0.341801	-0.319721	-0.300869	-0.185154	-0.0444602	0.062749	0.148909	NaN	NaN	NaN	0.196985	0.157724	-0.0423392	0.170196	0.189671	0.186985	NaN	NaN	NaN	-0.264565	0.711752	0.793209	-0.685202	-0.0258652
TF_CGLVPVLAENYNK_N4H5F0S2G0	No		0.33083	-0.33702	0.0328478	-0.247044	0.0260967	-0.336182	0.241758	0.286542	-0.104857	-0.782222	-0.628538	-0.409806	-0.771992	-0.0946598	-0.114901	-0.515276	-0.358706	1.33079	0.421484	-0.0288884	0.11185	-0.426777	-0.306402	-0.369063	-0.334115	0.192911	-0.133622	0.19865	-0.0473894	-0.145339	0.0705657	-0.486218	0.185296	0.332656	0.253252	0.134687	-0.00983849	0.117962	-0.108893	-0.343603	-0.108595	0.0630941	-0.561572	-0.139485	0.802078	-0.613093	-0.12775
TF_CGLVPVLAENYNK_N6H4F2S0G0	No		0.536205	-0.172499	0.459781	NaN	NaN	NaN	NaN	NaN	NaN	NaN	NaN	NaN	NaN	NaN	NaN	NaN	NaN	NaN	0.247774	-0.32153	-0.285409	NaN	NaN	NaN	NaN	NaN	NaN	NaN	NaN	NaN	NaN	NaN	NaN	NaN	NaN	NaN	NaN	NaN	NaN	0.0888661	0.202617	0.0497855	NaN	NaN	NaN	NaN	NaN
TF_CGLVPVLAENYNK_N3H4F2S0G0	No		NaN	NaN	NaN	NaN	NaN	NaN	NaN	NaN	NaN	NaN	NaN	NaN	NaN	NaN	NaN	NaN	NaN	NaN	NaN	NaN	NaN	NaN	NaN	NaN	NaN	NaN	NaN	NaN	NaN	NaN	NaN	NaN	NaN	NaN	NaN	NaN	NaN	NaN	NaN	NaN	NaN	NaN	NaN	NaN	NaN	NaN	NaN
TF_CGLVPVLAENYNK_N3H6F1S0G0	No		NaN	NaN	NaN	NaN	NaN	NaN	NaN	NaN	NaN	NaN	NaN	NaN	NaN	NaN	NaN	NaN	NaN	NaN	NaN	NaN	NaN	NaN	NaN	NaN	NaN	NaN	NaN	NaN	NaN	NaN	NaN	NaN	NaN	NaN	NaN	NaN	NaN	NaN	NaN	NaN	NaN	NaN	NaN	NaN	NaN	NaN	NaN
TF_CGLVPVLAENYNK_N4H5F4S0G0	No		NaN	NaN	NaN	-0.0571206	-0.0954175	-0.651615	NaN	NaN	NaN	NaN	NaN	NaN	NaN	NaN	NaN	NaN	NaN	NaN	0.405938	0.214356	-0.0816922	NaN	NaN	NaN	-0.0865171	0.062995	0.0272978	NaN	NaN	NaN	NaN	NaN	NaN	NaN	NaN	NaN	NaN	NaN	NaN	NaN	NaN	NaN	NaN	NaN	NaN	NaN	NaN
TF_CGLVPVLAENYNK_N4H5F2S1G0	No		0.362435	0.00820734	0.156081	0.123046	0.185407	-0.448125	0.112474	0.322017	0.00765121	-0.232416	-0.328593	-0.444433	-0.874105	-0.198928	-0.206091	-0.00829633	0.0532465	1.0477	0.384373	-0.015682	-0.263353	-0.290967	-0.0278061	-0.166086	-0.196738	-0.283471	0.22437	0.356667	-0.256991	-0.0751165	-0.026633	-0.45158	0.442164	0.314669	0.526044	0.226103	0.348525	0.540489	0.135242	-0.287348	-0.0106934	0.325076	-0.373518	0.148293	0.716763	-0.110908	-0.121127
TF_CGLVPVLAENYNK_N4H4F3S0G0	No		NaN	NaN	NaN	NaN	NaN	NaN	NaN	NaN	NaN	NaN	NaN	NaN	NaN	NaN	NaN	NaN	NaN	NaN	NaN	NaN	NaN	NaN	NaN	NaN	NaN	NaN	NaN	NaN	NaN	NaN	NaN	NaN	NaN	NaN	NaN	NaN	NaN	NaN	NaN	NaN	NaN	NaN	NaN	NaN	NaN	NaN	NaN
TF_CGLVPVLAENYNK_N6H4F0S1G0	No		NaN	NaN	NaN	NaN	NaN	NaN	NaN	NaN	NaN	NaN	NaN	NaN	NaN	NaN	NaN	NaN	NaN	NaN	NaN	NaN	NaN	NaN	NaN	NaN	-0.316865	-0.12075	-0.294434	NaN	NaN	NaN	NaN	NaN	NaN	NaN	NaN	NaN	NaN	NaN	NaN	NaN	NaN	NaN	NaN	NaN	NaN	NaN	NaN
TF_CGLVPVLAENYNK_N6H6F0S0G0	No		NaN	NaN	NaN	NaN	NaN	NaN	NaN	NaN	NaN	NaN	NaN	NaN	NaN	NaN	NaN	NaN	NaN	NaN	NaN	NaN	NaN	NaN	NaN	NaN	NaN	NaN	NaN	NaN	NaN	NaN	NaN	NaN	NaN	NaN	NaN	NaN	NaN	NaN	NaN	NaN	NaN	NaN	NaN	NaN	NaN	NaN	NaN
AGT_VYIHPFHLVIHNESTCEQLAK_N4H5F2S0G0	Yes		NaN	NaN	NaN	NaN	NaN	NaN	-0.0971767	0.0696211	0.0223078	-0.175532	-0.164816	-0.188261	-0.533486	0.0637063	0.129648	-0.337702	-0.38365	0.722925	0.20156	-0.00565142	-0.203543	-0.0726106	0.177039	-0.167435	0.384694	-0.187057	0.0879034	NaN	NaN	NaN	NaN	NaN	NaN	0.503596	0.124069	0.194932	0.174027	0.206866	-0.300061	-0.522476	-0.513108	-0.351579	-0.487289	-0.102373	0.204967	-0.729325	-0.111441
AGT_VYIHPFHLVIHNESTCEQLAK_N4H5F0S0G0	Yes		NaN	NaN	NaN	NaN	NaN	NaN	NaN	NaN	NaN	NaN	NaN	NaN	NaN	NaN	NaN	NaN	NaN	NaN	NaN	NaN	NaN	-0.0494434	0.0941971	0.0312351	NaN	NaN	NaN	NaN	NaN	NaN	NaN	NaN	NaN	NaN	NaN	NaN	NaN	NaN	NaN	NaN	NaN	NaN	-0.544384	-0.0585415	0.506646	NaN	NaN
AGT_VYIHPFHLVIHNESTCEQLAK_N4H5F0S1G0	Yes		NaN	NaN	NaN	NaN	NaN	NaN	NaN	NaN	NaN	-0.144307	-0.175366	-0.0459089	-0.668838	0.0873823	0.485017	0.190625	-0.173408	0.889571	NaN	NaN	NaN	NaN	NaN	NaN	0.21616	-0.102805	-0.0153493	NaN	NaN	NaN	NaN	NaN	NaN	NaN	NaN	NaN	0.353842	0.280872	-0.0271388	NaN	NaN	NaN	NaN	NaN	NaN	-0.180224	-0.111528
AGT_VYIHPFHLVIHNESTCEQLAK_N4H5F0S2G0	Yes		0.187834	-0.0680731	-0.187311	NaN	NaN	NaN	NaN	NaN	NaN	NaN	NaN	NaN	NaN	NaN	NaN	0.163989	-0.190867	0.0888546	0.279514	0.340454	-0.137019	0.00333128	-0.0996525	0.271985	NaN	NaN	NaN	NaN	NaN	NaN	NaN	NaN	NaN	1.13571	-0.0119324	0.108726	0.154214	0.0990785	-0.430328	0.0887747	0.0195048	0.180887	NaN	NaN	NaN	-0.163408	-0.245645
AGT_VYIHPFHLVIHNESTCEQLAK_N4H5F4S0G0	Yes		NaN	NaN	NaN	NaN	NaN	NaN	NaN	NaN	NaN	NaN	NaN	NaN	NaN	NaN	NaN	0.140861	-0.172827	1.27247	NaN	NaN	NaN	NaN	NaN	NaN	0.0369956	0.0542453	-0.0952251	NaN	NaN	NaN	NaN	NaN	NaN	0.394445	0.242364	0.26144	NaN	NaN	NaN	-0.226673	-0.127989	0.0217882	NaN	NaN	NaN	-0.0635002	-0.0520513
AGT_VYIHPFHLVIHNESTCEQLAK_N4H5F2S1G0	Yes		0.52449	0.243497	-0.0823557	NaN	NaN	NaN	0.0552528	0.262247	-0.163756	NaN	NaN	NaN	NaN	NaN	NaN	0.369528	0.170614	1.15212	0.263669	0.101978	-0.179882	0.091773	-0.0531757	0.0736786	NaN	NaN	NaN	NaN	NaN	NaN	NaN	NaN	NaN	NaN	NaN	NaN	0.193384	0.498812	0.076325	-0.0198446	-0.13677	-0.257202	NaN	NaN	NaN	NaN	NaN
OLFML1_TLLNASCDNMLMGIK_N5H4F1S0G0	Yes		NaN	NaN	NaN	NaN	NaN	NaN	NaN	NaN	NaN	NaN	NaN	NaN	NaN	NaN	NaN	NaN	NaN	NaN	0.111344	0.469815	1.56585	NaN	NaN	NaN	NaN	NaN	NaN	NaN	NaN	NaN	NaN	NaN	NaN	NaN	NaN	NaN	NaN	NaN	NaN	NaN	NaN	NaN	NaN	NaN	NaN	NaN	NaN
OLFML1_TLLNASCDNMLMGIK_N5H5F0S0G0	Yes		NaN	NaN	NaN	NaN	NaN	NaN	NaN	NaN	NaN	NaN	NaN	NaN	NaN	NaN	NaN	NaN	NaN	NaN	-0.204037	-0.163973	0.803036	NaN	NaN	NaN	NaN	NaN	NaN	NaN	NaN	NaN	NaN	NaN	NaN	NaN	NaN	NaN	NaN	NaN	NaN	NaN	NaN	NaN	NaN	NaN	NaN	NaN	NaN
OLFML1_NISVMLGR_N4H5F1S0G0	Yes		NaN	NaN	NaN	NaN	NaN	NaN	NaN	NaN	NaN	NaN	NaN	NaN	NaN	NaN	NaN	NaN	NaN	NaN	0.198953	0.093395	0.143215	NaN	NaN	NaN	NaN	NaN	NaN	NaN	NaN	NaN	NaN	NaN	NaN	NaN	NaN	NaN	NaN	NaN	NaN	NaN	NaN	NaN	NaN	NaN	NaN	NaN	NaN
OLFML1_NISVMLGR_N5H4F1S0G0	Yes		NaN	NaN	NaN	NaN	NaN	NaN	NaN	NaN	NaN	NaN	NaN	NaN	NaN	NaN	NaN	NaN	NaN	NaN	0.232552	-0.254888	0.669911	NaN	NaN	NaN	NaN	NaN	NaN	NaN	NaN	NaN	NaN	NaN	NaN	NaN	NaN	NaN	NaN	NaN	NaN	NaN	NaN	NaN	NaN	NaN	NaN	NaN	NaN
MMRN2_NLSLDVEANR_N3H5F0S0G0	Yes		NaN	NaN	NaN	NaN	NaN	NaN	NaN	NaN	NaN	NaN	NaN	NaN	NaN	NaN	NaN	NaN	NaN	NaN	NaN	NaN	NaN	NaN	NaN	NaN	NaN	NaN	NaN	NaN	NaN	NaN	NaN	NaN	NaN	NaN	NaN	NaN	NaN	NaN	NaN	NaN	NaN	NaN	NaN	NaN	NaN	NaN	NaN
MMRN2_ALPGNLTAAVMEANQTGHEFPDR_N4H3F0S0G0	Yes		NaN	NaN	NaN	0.135482	0.068767	-0.209384	NaN	NaN	NaN	NaN	NaN	NaN	NaN	NaN	NaN	NaN	NaN	NaN	NaN	NaN	NaN	-0.41861	0.104172	-0.33004	NaN	NaN	NaN	0.24364	-0.116647	-0.228276	NaN	NaN	NaN	NaN	NaN	NaN	NaN	NaN	NaN	NaN	NaN	NaN	NaN	NaN	NaN	NaN	NaN
MMRN2_ALPGNLTAAVMEANQTGHEFPDR_N3H3F0S0G0	Yes		NaN	NaN	NaN	NaN	NaN	NaN	NaN	NaN	NaN	NaN	NaN	NaN	NaN	NaN	NaN	NaN	NaN	NaN	NaN	NaN	NaN	NaN	NaN	NaN	NaN	NaN	NaN	NaN	NaN	NaN	NaN	NaN	NaN	NaN	NaN	NaN	NaN	NaN	NaN	NaN	NaN	NaN	NaN	NaN	NaN	NaN	NaN
PTGDS_WFSAGLASNSSWLR_N2H8F0S0G0	Yes		NaN	NaN	NaN	NaN	NaN	NaN	NaN	NaN	NaN	NaN	NaN	NaN	NaN	NaN	NaN	NaN	NaN	NaN	NaN	NaN	NaN	NaN	NaN	NaN	NaN	NaN	NaN	NaN	NaN	NaN	NaN	NaN	NaN	NaN	NaN	NaN	NaN	NaN	NaN	NaN	NaN	NaN	NaN	NaN	NaN	NaN	NaN
PTGDS_SVVAPATDGGLNLTSTFLR_N5H4F3S0G0	Yes		-0.204929	-0.730191	1.55685	NaN	NaN	NaN	NaN	NaN	NaN	NaN	NaN	NaN	NaN	NaN	NaN	NaN	NaN	NaN	NaN	NaN	NaN	NaN	NaN	NaN	NaN	NaN	NaN	-0.19171	0.116833	0.738389	NaN	NaN	NaN	NaN	NaN	NaN	NaN	NaN	NaN	NaN	NaN	NaN	NaN	NaN	NaN	NaN	NaN
PTGDS_SVVAPATDGGLNLTSTFLR_N2H12F0S0G0	Yes		NaN	NaN	NaN	NaN	NaN	NaN	NaN	NaN	NaN	-2.27786	-0.242651	0.698933	NaN	NaN	NaN	NaN	NaN	NaN	NaN	NaN	NaN	NaN	NaN	NaN	NaN	NaN	NaN	NaN	NaN	NaN	NaN	NaN	NaN	NaN	NaN	NaN	0.0932356	0.276031	0.342725	NaN	NaN	NaN	NaN	NaN	NaN	NaN	NaN
PTGDS_SVVAPATDGGLNLTSTFLR_N4H5F1S0G0	Yes		NaN	NaN	NaN	NaN	NaN	NaN	NaN	NaN	NaN	-0.286296	0.0694924	0.556747	-0.823332	-0.165968	0.0304563	NaN	NaN	NaN	NaN	NaN	NaN	NaN	NaN	NaN	NaN	NaN	NaN	0.0476805	0.0886888	0.401385	NaN	NaN	NaN	NaN	NaN	NaN	NaN	NaN	NaN	NaN	NaN	NaN	NaN	NaN	NaN	NaN	NaN
PTGDS_SVVAPATDGGLNLTSTFLR_N6H7F0S0G0	Yes		NaN	NaN	NaN	NaN	NaN	NaN	NaN	NaN	NaN	NaN	NaN	NaN	-0.577227	-0.22166	0.302963	NaN	NaN	NaN	NaN	NaN	NaN	NaN	NaN	NaN	NaN	NaN	NaN	NaN	NaN	NaN	NaN	NaN	NaN	NaN	NaN	NaN	NaN	NaN	NaN	NaN	NaN	NaN	NaN	NaN	NaN	NaN	NaN
PTGDS_SVVAPATDGGLNLTSTFLR_N6H4F0S0G0	Yes		NaN	NaN	NaN	NaN	NaN	NaN	NaN	NaN	NaN	NaN	NaN	NaN	-0.589645	-0.214707	0.32918	NaN	NaN	NaN	NaN	NaN	NaN	NaN	NaN	NaN	NaN	NaN	NaN	NaN	NaN	NaN	NaN	NaN	NaN	NaN	NaN	NaN	NaN	NaN	NaN	NaN	NaN	NaN	NaN	NaN	NaN	NaN	NaN
PTGDS_SVVAPATDGGLNLTSTFLR_N4H5F2S0G0	Yes		NaN	NaN	NaN	NaN	NaN	NaN	NaN	NaN	NaN	NaN	NaN	NaN	NaN	NaN	NaN	NaN	NaN	NaN	NaN	NaN	NaN	NaN	NaN	NaN	NaN	NaN	NaN	NaN	NaN	NaN	NaN	NaN	NaN	NaN	NaN	NaN	NaN	NaN	NaN	NaN	NaN	NaN	NaN	NaN	NaN	NaN	NaN
PTGDS_SVVAPATDGGLNLTSTFLR_N5H5F2S0G0	Yes		NaN	NaN	NaN	NaN	NaN	NaN	NaN	NaN	NaN	NaN	NaN	NaN	NaN	NaN	NaN	NaN	NaN	NaN	NaN	NaN	NaN	NaN	NaN	NaN	NaN	NaN	NaN	NaN	NaN	NaN	NaN	NaN	NaN	NaN	NaN	NaN	NaN	NaN	NaN	NaN	NaN	NaN	NaN	NaN	NaN	NaN	NaN
PTGDS_SVVAPATDGGLNLTSTFLR_N6H3F0S0G0	Yes		NaN	NaN	NaN	NaN	NaN	NaN	NaN	NaN	NaN	NaN	NaN	NaN	NaN	NaN	NaN	NaN	NaN	NaN	NaN	NaN	NaN	NaN	NaN	NaN	NaN	NaN	NaN	NaN	NaN	NaN	NaN	NaN	NaN	NaN	NaN	NaN	NaN	NaN	NaN	NaN	NaN	NaN	NaN	NaN	NaN	NaN	NaN
PTGDS_SVVAPATDGGLNLTSTFLR_N4H5F3S0G0	Yes		-0.743553	-0.405562	0.349059	NaN	NaN	NaN	0.214722	0.270085	0.310166	-0.620582	-0.660337	0.811636	-1.0371	-0.456492	-0.115808	-0.196842	-0.133993	0.391218	-0.0296461	0.554795	0.233264	NaN	NaN	NaN	NaN	NaN	NaN	-0.208398	0.116039	0.411373	NaN	NaN	NaN	NaN	NaN	NaN	0.0533129	-0.0469983	0.102204	-0.880503	-0.0687504	0.0443467	-0.306865	0.0371538	-0.181189	-0.303715	-0.177688
PTGDS_SVVAPATDGGLNLTSTFLR_N2H9F0S0G0	Yes		-0.170646	-0.293264	0.819483	NaN	NaN	NaN	NaN	NaN	NaN	NaN	NaN	NaN	-0.539192	-0.337737	0.953391	NaN	NaN	NaN	NaN	NaN	NaN	NaN	NaN	NaN	NaN	NaN	NaN	NaN	NaN	NaN	NaN	NaN	NaN	NaN	NaN	NaN	NaN	NaN	NaN	NaN	NaN	NaN	NaN	NaN	NaN	NaN	NaN
PTGDS_SVVAPATDGGLNLTSTFLR_N2H8F0S0G0	Yes		NaN	NaN	NaN	NaN	NaN	NaN	NaN	NaN	NaN	NaN	NaN	NaN	NaN	NaN	NaN	NaN	NaN	NaN	NaN	NaN	NaN	NaN	NaN	NaN	NaN	NaN	NaN	NaN	NaN	NaN	NaN	NaN	NaN	NaN	NaN	NaN	NaN	NaN	NaN	NaN	NaN	NaN	NaN	NaN	NaN	NaN	NaN
PTGDS_SVVAPATDGGLNLTSTFLR_N6H4F1S0G0	Yes		NaN	NaN	NaN	NaN	NaN	NaN	NaN	NaN	NaN	NaN	NaN	NaN	NaN	NaN	NaN	NaN	NaN	NaN	NaN	NaN	NaN	NaN	NaN	NaN	NaN	NaN	NaN	NaN	NaN	NaN	NaN	NaN	NaN	NaN	NaN	NaN	NaN	NaN	NaN	NaN	NaN	NaN	NaN	NaN	NaN	-0.27228	-0.100857
PTGDS_SVVAPATDGGLNLTSTFLR_N5H5F0S1G0	Yes		NaN	NaN	NaN	NaN	NaN	NaN	NaN	NaN	NaN	NaN	NaN	NaN	NaN	NaN	NaN	NaN	NaN	NaN	NaN	NaN	NaN	NaN	NaN	NaN	NaN	NaN	NaN	NaN	NaN	NaN	NaN	NaN	NaN	NaN	NaN	NaN	NaN	NaN	NaN	NaN	NaN	NaN	NaN	NaN	NaN	NaN	NaN
PTGDS_SVVAPATDGGLNLTSTFLR_N4H5F1S2G0	Yes		NaN	NaN	NaN	NaN	NaN	NaN	NaN	NaN	NaN	NaN	NaN	NaN	NaN	NaN	NaN	NaN	NaN	NaN	NaN	NaN	NaN	NaN	NaN	NaN	NaN	NaN	NaN	NaN	NaN	NaN	NaN	NaN	NaN	NaN	NaN	NaN	NaN	NaN	NaN	NaN	NaN	NaN	NaN	NaN	NaN	NaN	NaN
PTGDS_SVVAPATDGGLNLTSTFLR_N5H4F1S1G0	Yes		-0.073465	-1.05082	1.01446	NaN	NaN	NaN	NaN	NaN	NaN	NaN	NaN	NaN	NaN	NaN	NaN	NaN	NaN	NaN	NaN	NaN	NaN	NaN	NaN	NaN	NaN	NaN	NaN	NaN	NaN	NaN	NaN	NaN	NaN	NaN	NaN	NaN	NaN	NaN	NaN	NaN	NaN	NaN	NaN	NaN	NaN	NaN	NaN
PTGDS_SVVAPATDGGLNLTSTFLR_N5H5F3S0G0	Yes		NaN	NaN	NaN	NaN	NaN	NaN	NaN	NaN	NaN	NaN	NaN	NaN	NaN	NaN	NaN	NaN	NaN	NaN	NaN	NaN	NaN	NaN	NaN	NaN	NaN	NaN	NaN	NaN	NaN	NaN	NaN	NaN	NaN	NaN	NaN	NaN	NaN	NaN	NaN	NaN	NaN	NaN	NaN	NaN	NaN	NaN	NaN
PTGDS_SVVAPATDGGLNLTSTFLR_N5H5F1S0G0	Yes		NaN	NaN	NaN	NaN	NaN	NaN	NaN	NaN	NaN	NaN	NaN	NaN	NaN	NaN	NaN	NaN	NaN	NaN	NaN	NaN	NaN	NaN	NaN	NaN	NaN	NaN	NaN	NaN	NaN	NaN	NaN	NaN	NaN	NaN	NaN	NaN	NaN	NaN	NaN	NaN	NaN	NaN	NaN	NaN	NaN	NaN	NaN
PTGDS_SVVAPATDGGLNLTSTFLR_N5H4F1S2G0	Yes		-0.952081	-0.982362	2.00101	NaN	NaN	NaN	NaN	NaN	NaN	NaN	NaN	NaN	NaN	NaN	NaN	NaN	NaN	NaN	NaN	NaN	NaN	NaN	NaN	NaN	NaN	NaN	NaN	NaN	NaN	NaN	NaN	NaN	NaN	NaN	NaN	NaN	NaN	NaN	NaN	NaN	NaN	NaN	NaN	NaN	NaN	NaN	NaN
PTGDS_SVVAPATDGGLNLTSTFLR_N4H5F1S1G0	Yes		NaN	NaN	NaN	NaN	NaN	NaN	NaN	NaN	NaN	-0.896766	-0.495643	0.779302	NaN	NaN	NaN	NaN	NaN	NaN	NaN	NaN	NaN	NaN	NaN	NaN	NaN	NaN	NaN	-0.109672	-0.0264634	0.420325	-0.0813766	-0.118429	0.272155	NaN	NaN	NaN	-0.138643	-0.106502	0.312833	-0.294687	-0.218378	-0.189785	NaN	NaN	NaN	-0.375957	0.0416326
PTGDS_SVVAPATDGGLNLTSTFLR_N5H5F1S1G0	Yes		NaN	NaN	NaN	NaN	NaN	NaN	NaN	NaN	NaN	NaN	NaN	NaN	NaN	NaN	NaN	NaN	NaN	NaN	NaN	NaN	NaN	NaN	NaN	NaN	NaN	NaN	NaN	NaN	NaN	NaN	NaN	NaN	NaN	NaN	NaN	NaN	NaN	NaN	NaN	NaN	NaN	NaN	NaN	NaN	NaN	NaN	NaN
PTGDS_SVVAPATDGGLNLTSTFLR_N6H3F1S1G0	Yes		NaN	NaN	NaN	NaN	NaN	NaN	NaN	NaN	NaN	NaN	NaN	NaN	-0.314358	-0.109019	1.00345	NaN	NaN	NaN	NaN	NaN	NaN	NaN	NaN	NaN	NaN	NaN	NaN	NaN	NaN	NaN	NaN	NaN	NaN	NaN	NaN	NaN	NaN	NaN	NaN	NaN	NaN	NaN	NaN	NaN	NaN	NaN	NaN
MOXD1_NLSFMDAMNK_N5H4F0S1G0	Yes		NaN	NaN	NaN	NaN	NaN	NaN	NaN	NaN	NaN	NaN	NaN	NaN	NaN	NaN	NaN	NaN	NaN	NaN	NaN	NaN	NaN	NaN	NaN	NaN	NaN	NaN	NaN	NaN	NaN	NaN	NaN	NaN	NaN	NaN	NaN	NaN	NaN	NaN	NaN	NaN	NaN	NaN	1.34142	-0.106767	0.194455	NaN	NaN
MOXD1_NLSFMDAMNK_N4H6F0S0G0	Yes		NaN	NaN	NaN	NaN	NaN	NaN	NaN	NaN	NaN	NaN	NaN	NaN	NaN	NaN	NaN	NaN	NaN	NaN	NaN	NaN	NaN	NaN	NaN	NaN	NaN	NaN	NaN	NaN	NaN	NaN	NaN	NaN	NaN	NaN	NaN	NaN	NaN	NaN	NaN	NaN	NaN	NaN	1.85233	-0.292395	-0.405756	NaN	NaN
MOXD1_NLSFMDAMNK_N6H3F2S0G0	Yes		NaN	NaN	NaN	NaN	NaN	NaN	NaN	NaN	NaN	NaN	NaN	NaN	NaN	NaN	NaN	NaN	NaN	NaN	NaN	NaN	NaN	NaN	NaN	NaN	NaN	NaN	NaN	NaN	NaN	NaN	NaN	NaN	NaN	NaN	NaN	NaN	NaN	NaN	NaN	NaN	NaN	NaN	0.659967	-0.0550457	-0.0819148	NaN	NaN
MOXD1_NLSFMDAMNK_N4H3F0S1G0	Yes		NaN	NaN	NaN	NaN	NaN	NaN	NaN	NaN	NaN	-0.0623178	-0.167483	-0.00125654	NaN	NaN	NaN	NaN	NaN	NaN	NaN	NaN	NaN	NaN	NaN	NaN	NaN	NaN	NaN	NaN	NaN	NaN	NaN	NaN	NaN	NaN	NaN	NaN	NaN	NaN	NaN	NaN	NaN	NaN	NaN	NaN	NaN	NaN	NaN
MOXD1_NLSFMDAMNK_N4H6F1S0G0	Yes		NaN	NaN	NaN	NaN	NaN	NaN	NaN	NaN	NaN	NaN	NaN	NaN	NaN	NaN	NaN	NaN	NaN	NaN	NaN	NaN	NaN	NaN	NaN	NaN	NaN	NaN	NaN	NaN	NaN	NaN	NaN	NaN	NaN	NaN	NaN	NaN	NaN	NaN	NaN	NaN	NaN	NaN	1.70308	0.106332	-0.289199	NaN	NaN
MOXD1_NLSFMDAMNK_N4H6F2S0G0	Yes		NaN	NaN	NaN	NaN	NaN	NaN	NaN	NaN	NaN	NaN	NaN	NaN	NaN	NaN	NaN	NaN	NaN	NaN	NaN	NaN	NaN	NaN	NaN	NaN	NaN	NaN	NaN	NaN	NaN	NaN	NaN	NaN	NaN	NaN	NaN	NaN	NaN	NaN	NaN	NaN	NaN	NaN	2.06841	0.0753825	-0.155263	NaN	NaN
MOXD1_NLSFMDAMNK_N5H5F1S0G0	Yes		NaN	NaN	NaN	NaN	NaN	NaN	NaN	NaN	NaN	NaN	NaN	NaN	NaN	NaN	NaN	NaN	NaN	NaN	NaN	NaN	NaN	NaN	NaN	NaN	NaN	NaN	NaN	NaN	NaN	NaN	NaN	NaN	NaN	NaN	NaN	NaN	NaN	NaN	NaN	NaN	NaN	NaN	1.31091	-0.383411	-0.465516	NaN	NaN
UGGT1_GTEVNTTVIGENDPIDEVQGFLFGK_N2H4F1S0G0	Yes		NaN	NaN	NaN	NaN	NaN	NaN	NaN	NaN	NaN	NaN	NaN	NaN	NaN	NaN	NaN	NaN	NaN	NaN	NaN	NaN	NaN	NaN	NaN	NaN	NaN	NaN	NaN	NaN	NaN	NaN	NaN	NaN	NaN	NaN	NaN	NaN	NaN	NaN	NaN	NaN	NaN	NaN	NaN	NaN	NaN	NaN	NaN
UGGT1_GTEVNTTVIGENDPIDEVQGFLFGK_N2H6F0S0G0	Yes		-0.0430529	0.444108	0.574905	0.0788364	0.304542	0.376766	NaN	NaN	NaN	0.0628379	-0.395662	-0.243273	-0.514985	-0.118038	0.250624	0.197816	-0.123351	0.438314	-0.139406	-0.453112	-0.103211	0.193526	-0.344697	0.290044	-0.175804	-0.0936233	-0.694057	NaN	NaN	NaN	-0.119571	-0.0285805	0.154245	0.466209	0.429978	0.0557039	-0.119904	-0.352453	-0.118864	-0.084456	-0.104907	-0.345383	NaN	NaN	NaN	0.183586	-0.0436775
UGGT1_GTEVNTTVIGENDPIDEVQGFLFGK_N3H4F1S0G0	Yes		NaN	NaN	NaN	NaN	NaN	NaN	NaN	NaN	NaN	NaN	NaN	NaN	NaN	NaN	NaN	NaN	NaN	NaN	NaN	NaN	NaN	NaN	NaN	NaN	NaN	NaN	NaN	NaN	NaN	NaN	-0.308948	-0.0277346	0.0611888	NaN	NaN	NaN	NaN	NaN	NaN	NaN	NaN	NaN	NaN	NaN	NaN	NaN	NaN
UGGT1_GTEVNTTVIGENDPIDEVQGFLFGK_N4H3F0S0G0	Yes		NaN	NaN	NaN	NaN	NaN	NaN	NaN	NaN	NaN	NaN	NaN	NaN	NaN	NaN	NaN	NaN	NaN	NaN	NaN	NaN	NaN	NaN	NaN	NaN	NaN	NaN	NaN	NaN	NaN	NaN	NaN	NaN	NaN	NaN	NaN	NaN	NaN	NaN	NaN	NaN	NaN	NaN	NaN	NaN	NaN	NaN	NaN
UGGT1_GTEVNTTVIGENDPIDEVQGFLFGK_N3H3F1S0G0	Yes		NaN	NaN	NaN	NaN	NaN	NaN	NaN	NaN	NaN	NaN	NaN	NaN	NaN	NaN	NaN	NaN	NaN	NaN	NaN	NaN	NaN	NaN	NaN	NaN	-0.882063	0.177811	-0.0898337	0.216533	-0.0142463	0.1281	-0.389031	-0.757433	0.0359422	NaN	NaN	NaN	NaN	NaN	NaN	NaN	NaN	NaN	NaN	NaN	NaN	0.136926	-0.596847
UGGT1_GTEVNTTVIGENDPIDEVQGFLFGK_N2H5F1S0G0	Yes		NaN	NaN	NaN	NaN	NaN	NaN	NaN	NaN	NaN	NaN	NaN	NaN	NaN	NaN	NaN	NaN	NaN	NaN	NaN	NaN	NaN	NaN	NaN	NaN	NaN	NaN	NaN	NaN	NaN	NaN	-0.191835	-0.101958	0.250458	NaN	NaN	NaN	NaN	NaN	NaN	NaN	NaN	NaN	NaN	NaN	NaN	NaN	NaN
UGGT1_GTEVNTTVIGENDPIDEVQGFLFGK_N6H5F0S0G0	Yes		NaN	NaN	NaN	NaN	NaN	NaN	NaN	NaN	NaN	NaN	NaN	NaN	NaN	NaN	NaN	NaN	NaN	NaN	NaN	NaN	NaN	NaN	NaN	NaN	NaN	NaN	NaN	NaN	NaN	NaN	NaN	NaN	NaN	NaN	NaN	NaN	NaN	NaN	NaN	NaN	NaN	NaN	NaN	NaN	NaN	NaN	NaN
UGGT1_GTEVNTTVIGENDPIDEVQGFLFGK_N2H3F1S0G0	Yes		-0.70568	0.047545	-1.40535	NaN	NaN	NaN	NaN	NaN	NaN	NaN	NaN	NaN	NaN	NaN	NaN	NaN	NaN	NaN	NaN	NaN	NaN	-0.116678	-0.653941	1.09013	-0.268227	0.526809	-0.0952966	NaN	NaN	NaN	NaN	NaN	NaN	NaN	NaN	NaN	NaN	NaN	NaN	0.664371	0.484313	0.37799	0.203115	-0.379123	-0.879127	NaN	NaN
UGGT1_GTEVNTTVIGENDPIDEVQGFLFGK_N2H5F0S0G0	Yes		NaN	NaN	NaN	-0.000391312	0.421586	0.107755	NaN	NaN	NaN	NaN	NaN	NaN	-0.645093	-0.373714	0.370669	NaN	NaN	NaN	-0.195292	-0.721321	-0.297558	0.21586	-0.489416	0.498259	NaN	NaN	NaN	0.267478	-0.353256	-0.0512902	-0.380531	-0.391756	0.204567	NaN	NaN	NaN	NaN	NaN	NaN	-0.105727	-0.160796	-0.448591	NaN	NaN	NaN	0.255194	-0.193793
UGGT1_GTEVNTTVIGENDPIDEVQGFLFGK_N2H7F0S0G0	Yes		-0.503578	-0.264636	-0.922672	NaN	NaN	NaN	NaN	NaN	NaN	NaN	NaN	NaN	NaN	NaN	NaN	NaN	NaN	NaN	NaN	NaN	NaN	NaN	NaN	NaN	NaN	NaN	NaN	NaN	NaN	NaN	NaN	NaN	NaN	NaN	NaN	NaN	NaN	NaN	NaN	NaN	NaN	NaN	NaN	NaN	NaN	NaN	NaN
UGGT1_GTEVNTTVIGENDPIDEVQGFLFGK_N4H3F1S0G0	Yes		0.71432	1.77438	-0.233065	NaN	NaN	NaN	NaN	NaN	NaN	NaN	NaN	NaN	0.236714	-0.553918	0.276684	NaN	NaN	NaN	NaN	NaN	NaN	NaN	NaN	NaN	-0.832274	-0.133107	-0.026527	NaN	NaN	NaN	NaN	NaN	NaN	0.734017	-0.191295	-0.366911	NaN	NaN	NaN	-0.174085	-0.0670754	-0.41065	NaN	NaN	NaN	NaN	NaN
SIRPA_AENQVNVTCQVR_N2H7F0S0G0	Yes		NaN	NaN	NaN	NaN	NaN	NaN	NaN	NaN	NaN	-0.584717	-0.257701	0.312034	-0.771179	0.0637199	-0.349931	NaN	NaN	NaN	NaN	NaN	NaN	NaN	NaN	NaN	NaN	NaN	NaN	NaN	NaN	NaN	NaN	NaN	NaN	NaN	NaN	NaN	NaN	NaN	NaN	-0.572371	-0.580868	-0.231649	NaN	NaN	NaN	NaN	NaN
A2M_GCVLLSYLNETVTVSASLESVR_N4H5F0S2G0	Yes		NaN	NaN	NaN	NaN	NaN	NaN	NaN	NaN	NaN	-0.122475	0.235886	0.173886	NaN	NaN	NaN	NaN	NaN	NaN	NaN	NaN	NaN	NaN	NaN	NaN	NaN	NaN	NaN	NaN	NaN	NaN	NaN	NaN	NaN	NaN	NaN	NaN	NaN	NaN	NaN	NaN	NaN	NaN	NaN	NaN	NaN	NaN	NaN
A2M_GCVLLSYLNETVTVSASLESVR_N4H5F2S0G0	Yes		NaN	NaN	NaN	NaN	NaN	NaN	NaN	NaN	NaN	-0.851729	-0.462335	-0.905556	NaN	NaN	NaN	NaN	NaN	NaN	NaN	NaN	NaN	NaN	NaN	NaN	-0.181551	0.435577	-0.255673	-0.103285	-0.279032	-0.0657217	NaN	NaN	NaN	NaN	NaN	NaN	0.18218	-0.188174	0.0584954	NaN	NaN	NaN	NaN	NaN	NaN	NaN	NaN
A2M_GCVLLSYLNETVTVSASLESVR_N4H5F0S0G0	Yes		NaN	NaN	NaN	NaN	NaN	NaN	NaN	NaN	NaN	NaN	NaN	NaN	NaN	NaN	NaN	0.273969	-0.10364	-0.13243	NaN	NaN	NaN	NaN	NaN	NaN	NaN	NaN	NaN	NaN	NaN	NaN	NaN	NaN	NaN	NaN	NaN	NaN	NaN	NaN	NaN	NaN	NaN	NaN	NaN	NaN	NaN	NaN	NaN
A2M_GCVLLSYLNETVTVSASLESVR_N6H4F0S0G0	Yes		NaN	NaN	NaN	NaN	NaN	NaN	NaN	NaN	NaN	NaN	NaN	NaN	NaN	NaN	NaN	NaN	NaN	NaN	NaN	NaN	NaN	NaN	NaN	NaN	NaN	NaN	NaN	NaN	NaN	NaN	NaN	NaN	NaN	NaN	NaN	NaN	NaN	NaN	NaN	-0.276479	0.494683	0.151484	NaN	NaN	NaN	NaN	NaN
A2M_GCVLLSYLNETVTVSASLESVR_N4H4F1S1G0	Yes		NaN	NaN	NaN	NaN	NaN	NaN	NaN	NaN	NaN	NaN	NaN	NaN	NaN	NaN	NaN	NaN	NaN	NaN	NaN	NaN	NaN	NaN	NaN	NaN	NaN	NaN	NaN	NaN	NaN	NaN	NaN	NaN	NaN	NaN	NaN	NaN	NaN	NaN	NaN	NaN	NaN	NaN	NaN	NaN	NaN	NaN	NaN
A2M_GCVLLSYLNETVTVSASLESVR_N4H5F3S0G0	Yes		NaN	NaN	NaN	NaN	NaN	NaN	NaN	NaN	NaN	0.246107	0.211266	-0.172615	NaN	NaN	NaN	NaN	NaN	NaN	NaN	NaN	NaN	NaN	NaN	NaN	NaN	NaN	NaN	0.0558877	0.129648	-0.0375616	NaN	NaN	NaN	NaN	NaN	NaN	NaN	NaN	NaN	NaN	NaN	NaN	NaN	NaN	NaN	NaN	NaN
A2M_GCVLLSYLNETVTVSASLESVR_N4H5F0S1G0	Yes		NaN	NaN	NaN	NaN	NaN	NaN	NaN	NaN	NaN	0.173828	-0.533401	-0.21045	NaN	NaN	NaN	0.216706	0.0232228	0.141998	0.0890353	-0.405084	-0.666472	NaN	NaN	NaN	-0.362423	0.0866419	-0.198841	0.0542681	-0.331905	0.412191	NaN	NaN	NaN	NaN	NaN	NaN	NaN	NaN	NaN	NaN	NaN	NaN	NaN	NaN	NaN	-0.442574	-0.0486142
A2M_GCVLLSYLNETVTVSASLESVR_N4H4F2S1G0	Yes		NaN	NaN	NaN	NaN	NaN	NaN	NaN	NaN	NaN	NaN	NaN	NaN	NaN	NaN	NaN	NaN	NaN	NaN	NaN	NaN	NaN	NaN	NaN	NaN	NaN	NaN	NaN	NaN	NaN	NaN	NaN	NaN	NaN	NaN	NaN	NaN	NaN	NaN	NaN	NaN	NaN	NaN	NaN	NaN	NaN	NaN	NaN
A2M_GCVLLSYLNETVTVSASLESVR_N4H6F2S0G0	Yes		NaN	NaN	NaN	NaN	NaN	NaN	NaN	NaN	NaN	NaN	NaN	NaN	NaN	NaN	NaN	NaN	NaN	NaN	NaN	NaN	NaN	NaN	NaN	NaN	NaN	NaN	NaN	NaN	NaN	NaN	NaN	NaN	NaN	NaN	NaN	NaN	NaN	NaN	NaN	NaN	NaN	NaN	NaN	NaN	NaN	NaN	NaN
A2M_GCVLLSYLNETVTVSASLESVR_N4H6F1S0G0	Yes		NaN	NaN	NaN	NaN	NaN	NaN	NaN	NaN	NaN	NaN	NaN	NaN	NaN	NaN	NaN	NaN	NaN	NaN	NaN	NaN	NaN	NaN	NaN	NaN	NaN	NaN	NaN	NaN	NaN	NaN	NaN	NaN	NaN	NaN	NaN	NaN	NaN	NaN	NaN	NaN	NaN	NaN	NaN	NaN	NaN	NaN	NaN
A2M_GCVLLSYLNETVTVSASLESVR_N6H4F0S1G0	Yes		NaN	NaN	NaN	NaN	NaN	NaN	NaN	NaN	NaN	NaN	NaN	NaN	NaN	NaN	NaN	0.66	0.18777	0.115062	NaN	NaN	NaN	NaN	NaN	NaN	NaN	NaN	NaN	NaN	NaN	NaN	NaN	NaN	NaN	NaN	NaN	NaN	NaN	NaN	NaN	NaN	NaN	NaN	NaN	NaN	NaN	NaN	NaN
A2M_GCVLLSYLNETVTVSASLESVR_N4H5F4S0G0	Yes		NaN	NaN	NaN	NaN	NaN	NaN	NaN	NaN	NaN	NaN	NaN	NaN	NaN	NaN	NaN	NaN	NaN	NaN	-0.326635	0.631446	-0.995227	NaN	NaN	NaN	NaN	NaN	NaN	NaN	NaN	NaN	NaN	NaN	NaN	NaN	NaN	NaN	NaN	NaN	NaN	NaN	NaN	NaN	NaN	NaN	NaN	NaN	NaN
A2M_GCVLLSYLNETVTVSASLESVR_N4H5F2S1G0	Yes		NaN	NaN	NaN	NaN	NaN	NaN	NaN	NaN	NaN	NaN	NaN	NaN	NaN	NaN	NaN	NaN	NaN	NaN	NaN	NaN	NaN	NaN	NaN	NaN	-0.4898	-0.0624647	0.266213	0.187351	0.00942865	-0.0392459	-0.406824	-0.137845	1.1208	NaN	NaN	NaN	NaN	NaN	NaN	NaN	NaN	NaN	NaN	NaN	NaN	NaN	NaN
A2M_GCVLLSYLNETVTVSASLESVR_N3H6F3S0G0	Yes		NaN	NaN	NaN	NaN	NaN	NaN	NaN	NaN	NaN	NaN	NaN	NaN	NaN	NaN	NaN	NaN	NaN	NaN	NaN	NaN	NaN	NaN	NaN	NaN	NaN	NaN	NaN	NaN	NaN	NaN	NaN	NaN	NaN	NaN	NaN	NaN	NaN	NaN	NaN	NaN	NaN	NaN	NaN	NaN	NaN	NaN	NaN
A2M_GCVLLSYLNETVTVSASLESVR_N4H5F1S1G0	Yes		NaN	NaN	NaN	NaN	NaN	NaN	NaN	NaN	NaN	NaN	NaN	NaN	NaN	NaN	NaN	NaN	NaN	NaN	NaN	NaN	NaN	NaN	NaN	NaN	NaN	NaN	NaN	NaN	NaN	NaN	NaN	NaN	NaN	NaN	NaN	NaN	NaN	NaN	NaN	NaN	NaN	NaN	NaN	NaN	NaN	NaN	NaN
A2M_GCVLLSYLNETVTVSASLESVR_N4H4F3S0G0	Yes		NaN	NaN	NaN	NaN	NaN	NaN	NaN	NaN	NaN	NaN	NaN	NaN	NaN	NaN	NaN	NaN	NaN	NaN	NaN	NaN	NaN	NaN	NaN	NaN	NaN	NaN	NaN	NaN	NaN	NaN	NaN	NaN	NaN	NaN	NaN	NaN	0.393727	0.378878	0.0812275	NaN	NaN	NaN	NaN	NaN	NaN	NaN	NaN
A2M_GCVLLSYLNETVTVSASLESVR_N6H6F0S0G0	Yes		NaN	NaN	NaN	NaN	NaN	NaN	NaN	NaN	NaN	NaN	NaN	NaN	NaN	NaN	NaN	NaN	NaN	NaN	NaN	NaN	NaN	NaN	NaN	NaN	NaN	NaN	NaN	NaN	NaN	NaN	0.438426	-0.0203851	1.15834	NaN	NaN	NaN	NaN	NaN	NaN	NaN	NaN	NaN	NaN	NaN	NaN	NaN	NaN
A2M_SLGNVNFTVSAEALESQELCGTEVPSVPEHGR_N3H5F0S0G0	Yes		NaN	NaN	NaN	NaN	NaN	NaN	NaN	NaN	NaN	-0.609586	-0.406243	-0.380713	NaN	NaN	NaN	0.115109	0.0399625	0.494563	NaN	NaN	NaN	-0.160757	0.0316901	-0.0215146	NaN	NaN	NaN	0.401994	0.253776	0.512162	0.318702	0.581292	0.926609	0.522736	0.474641	0.0512016	-0.0971866	-0.138154	0.316101	-0.247322	-0.403019	-0.234452	NaN	NaN	NaN	0.29428	0.347517
A2M_SLGNVNFTVSAEALESQELCGTEVPSVPEHGR_N4H5F2S0G0	Yes		NaN	NaN	NaN	0.399756	-0.0621111	-0.0676259	NaN	NaN	NaN	-0.3318	-0.020469	-0.10247	-0.558383	-0.227862	-0.223468	NaN	NaN	NaN	NaN	NaN	NaN	0.189048	0.177222	0.0617097	0.448147	0.219384	0.417782	-0.108878	0.206924	-0.205054	-0.309897	-0.116278	0.523301	0.794435	-0.0266446	0.190174	-0.139657	-0.0600998	-0.124817	-0.809995	0.323909	-0.343252	NaN	NaN	NaN	-0.311383	-0.232213
A2M_SLGNVNFTVSAEALESQELCGTEVPSVPEHGR_N2H6F0S0G0	Yes		0.188088	-0.0279404	-0.231793	NaN	NaN	NaN	NaN	NaN	NaN	NaN	NaN	NaN	-0.757687	-0.437545	-0.124611	NaN	NaN	NaN	-0.467761	-0.0906393	-0.38591	NaN	NaN	NaN	NaN	NaN	NaN	0.0647269	0.220124	0.346084	NaN	NaN	NaN	0.0277734	-0.172909	-0.246605	NaN	NaN	NaN	NaN	NaN	NaN	NaN	NaN	NaN	NaN	NaN
A2M_SLGNVNFTVSAEALESQELCGTEVPSVPEHGR_N4H5F0S0G0	Yes		NaN	NaN	NaN	NaN	NaN	NaN	NaN	NaN	NaN	NaN	NaN	NaN	-0.320072	-0.393043	-0.628923	NaN	NaN	NaN	NaN	NaN	NaN	NaN	NaN	NaN	NaN	NaN	NaN	NaN	NaN	NaN	NaN	NaN	NaN	NaN	NaN	NaN	NaN	NaN	NaN	NaN	NaN	NaN	NaN	NaN	NaN	NaN	NaN
A2M_SLGNVNFTVSAEALESQELCGTEVPSVPEHGR_N4H6F0S0G0	Yes		NaN	NaN	NaN	NaN	NaN	NaN	NaN	NaN	NaN	NaN	NaN	NaN	NaN	NaN	NaN	NaN	NaN	NaN	NaN	NaN	NaN	NaN	NaN	NaN	NaN	NaN	NaN	NaN	NaN	NaN	NaN	NaN	NaN	NaN	NaN	NaN	NaN	NaN	NaN	NaN	NaN	NaN	NaN	NaN	NaN	NaN	NaN
A2M_SLGNVNFTVSAEALESQELCGTEVPSVPEHGR_N2H4F1S0G0	Yes		NaN	NaN	NaN	NaN	NaN	NaN	NaN	NaN	NaN	NaN	NaN	NaN	NaN	NaN	NaN	NaN	NaN	NaN	NaN	NaN	NaN	NaN	NaN	NaN	NaN	NaN	NaN	NaN	NaN	NaN	-0.0497876	-0.607928	-0.0541593	NaN	NaN	NaN	NaN	NaN	NaN	NaN	NaN	NaN	NaN	NaN	NaN	NaN	NaN
A2M_SLGNVNFTVSAEALESQELCGTEVPSVPEHGR_N3H5F0S1G0	Yes		NaN	NaN	NaN	NaN	NaN	NaN	NaN	NaN	NaN	NaN	NaN	NaN	NaN	NaN	NaN	NaN	NaN	NaN	NaN	NaN	NaN	-0.214219	0.357201	0.0404545	NaN	NaN	NaN	NaN	NaN	NaN	NaN	NaN	NaN	0.314868	0.0180073	-0.283931	NaN	NaN	NaN	-0.435675	-0.149056	-0.823071	NaN	NaN	NaN	0.323985	-0.27876
A2M_SLGNVNFTVSAEALESQELCGTEVPSVPEHGR_N4H5F0S1G0	Yes		NaN	NaN	NaN	NaN	NaN	NaN	NaN	NaN	NaN	NaN	NaN	NaN	NaN	NaN	NaN	NaN	NaN	NaN	NaN	NaN	NaN	NaN	NaN	NaN	NaN	NaN	NaN	NaN	NaN	NaN	-0.172572	-0.0988957	0.668579	0.0024209	-0.147553	-0.625816	0.145613	-0.188635	-0.291914	NaN	NaN	NaN	NaN	NaN	NaN	-0.532328	-0.300766
A2M_SLGNVNFTVSAEALESQELCGTEVPSVPEHGR_N3H6F2S0G0	Yes		-0.115519	0.184607	-0.0462528	NaN	NaN	NaN	-0.0688488	-0.219577	0.0270981	-0.266999	-0.380357	-0.538698	-0.231165	-0.0568478	-0.357502	NaN	NaN	NaN	NaN	NaN	NaN	-0.361226	0.263796	-0.288323	-0.188601	0.0693004	0.202975	0.635212	0.770863	0.665509	-0.381841	-0.382132	0.416816	0.258147	-0.277219	-0.142982	NaN	NaN	NaN	-0.604152	-0.480642	-1.46638	NaN	NaN	NaN	0.056498	0.432852
A2M_SLGNVNFTVSAEALESQELCGTEVPSVPEHGR_N5H6F7S0G0	Yes		NaN	NaN	NaN	NaN	NaN	NaN	NaN	NaN	NaN	NaN	NaN	NaN	NaN	NaN	NaN	NaN	NaN	NaN	NaN	NaN	NaN	NaN	NaN	NaN	NaN	NaN	NaN	NaN	NaN	NaN	NaN	NaN	NaN	NaN	NaN	NaN	NaN	NaN	NaN	NaN	NaN	NaN	NaN	NaN	NaN	NaN	NaN
A2M_SLGNVNFTVSAEALESQELCGTEVPSVPEHGR_N3H4F0S0G0	Yes		NaN	NaN	NaN	0.0888512	-0.0710136	-0.163307	NaN	NaN	NaN	NaN	NaN	NaN	NaN	NaN	NaN	NaN	NaN	NaN	NaN	NaN	NaN	NaN	NaN	NaN	NaN	NaN	NaN	NaN	NaN	NaN	NaN	NaN	NaN	NaN	NaN	NaN	NaN	NaN	NaN	NaN	NaN	NaN	NaN	NaN	NaN	NaN	NaN
A2M_SLGNVNFTVSAEALESQELCGTEVPSVPEHGR_N3H6F0S0G0	Yes		NaN	NaN	NaN	NaN	NaN	NaN	NaN	NaN	NaN	NaN	NaN	NaN	NaN	NaN	NaN	NaN	NaN	NaN	NaN	NaN	NaN	NaN	NaN	NaN	0.330989	0.200784	0.220789	NaN	NaN	NaN	NaN	NaN	NaN	0.468	0.580818	0.125672	NaN	NaN	NaN	-0.900386	0.0775569	-0.360187	NaN	NaN	NaN	-0.815408	-0.390423
A2M_SLGNVNFTVSAEALESQELCGTEVPSVPEHGR_N4H4F2S0G0	Yes		NaN	NaN	NaN	NaN	NaN	NaN	NaN	NaN	NaN	NaN	NaN	NaN	NaN	NaN	NaN	NaN	NaN	NaN	NaN	NaN	NaN	-0.210004	-0.168289	0.232342	NaN	NaN	NaN	0.32072	0.35006	0.239407	-0.237543	-0.609214	0.153513	0.226159	0.536928	-0.0054469	-0.614983	-0.0234224	-0.232396	0.450615	0.574068	0.263459	NaN	NaN	NaN	-0.570015	-0.06678
A2M_SLGNVNFTVSAEALESQELCGTEVPSVPEHGR_N2H5F0S0G0	Yes		0.385801	-0.405867	-0.420041	0.518109	0.390212	0.0295326	-0.278111	0.0162413	0.111103	-1.60414	-0.452766	-0.441335	-0.445633	-0.242749	-0.0559682	-0.454824	-0.241143	0.330385	0.0512855	0.244529	-0.17255	-0.275883	0.112846	-0.202259	0.0736686	0.215777	0.673686	0.186903	-0.841627	-0.239538	-0.635437	-1.21773	0.429062	-0.0860955	-0.357332	-0.286436	-0.20231	0.138131	-0.218458	-0.415108	0.0260781	-0.177853	-0.299836	0.140942	0.0711041	0.451418	0.547073
A2M_SLGNVNFTVSAEALESQELCGTEVPSVPEHGR_N3H6F0S1G0	Yes		NaN	NaN	NaN	NaN	NaN	NaN	NaN	NaN	NaN	0.301517	-0.0204561	0.310273	NaN	NaN	NaN	NaN	NaN	NaN	NaN	NaN	NaN	NaN	NaN	NaN	NaN	NaN	NaN	NaN	NaN	NaN	NaN	NaN	NaN	0.0236767	-0.360082	-0.290281	NaN	NaN	NaN	NaN	NaN	NaN	NaN	NaN	NaN	NaN	NaN
A2M_SLGNVNFTVSAEALESQELCGTEVPSVPEHGR_N4H4F0S1G0	Yes		NaN	NaN	NaN	NaN	NaN	NaN	NaN	NaN	NaN	NaN	NaN	NaN	NaN	NaN	NaN	NaN	NaN	NaN	NaN	NaN	NaN	NaN	NaN	NaN	NaN	NaN	NaN	0.467572	0.486892	0.505953	NaN	NaN	NaN	NaN	NaN	NaN	NaN	NaN	NaN	NaN	NaN	NaN	NaN	NaN	NaN	NaN	NaN
A2M_SLGNVNFTVSAEALESQELCGTEVPSVPEHGR_N3H4F0S1G0	Yes		NaN	NaN	NaN	NaN	NaN	NaN	NaN	NaN	NaN	NaN	NaN	NaN	NaN	NaN	NaN	NaN	NaN	NaN	NaN	NaN	NaN	NaN	NaN	NaN	NaN	NaN	NaN	NaN	NaN	NaN	NaN	NaN	NaN	NaN	NaN	NaN	NaN	NaN	NaN	NaN	NaN	NaN	NaN	NaN	NaN	NaN	NaN
A2M_SLGNVNFTVSAEALESQELCGTEVPSVPEHGR_N3H5F2S0G0	Yes		0.787755	0.0945639	-0.104575	NaN	NaN	NaN	NaN	NaN	NaN	0.101608	0.0518354	0.119237	-0.502752	-0.0498597	-0.275998	NaN	NaN	NaN	NaN	NaN	NaN	-0.0814111	0.170001	0.222688	0.123095	-0.0541127	0.0783019	-0.20004	-0.392359	-0.0737407	NaN	NaN	NaN	0.399611	0.312836	0.100793	0.00701432	-0.033388	-0.18917	0.0323296	0.435879	-0.0797545	NaN	NaN	NaN	-0.170311	-0.668271
A2M_SLGNVNFTVSAEALESQELCGTEVPSVPEHGR_N3H4F2S0G0	Yes		NaN	NaN	NaN	NaN	NaN	NaN	NaN	NaN	NaN	-0.177082	-0.346538	-0.333329	NaN	NaN	NaN	NaN	NaN	NaN	NaN	NaN	NaN	NaN	NaN	NaN	NaN	NaN	NaN	NaN	NaN	NaN	-0.528221	-0.343205	0.116457	0.104755	-0.0358843	-0.0500084	NaN	NaN	NaN	NaN	NaN	NaN	NaN	NaN	NaN	0.599753	0.138706
A2M_SLGNVNFTVSAEALESQELCGTEVPSVPEHGR_N4H4F0S0G0	Yes		NaN	NaN	NaN	NaN	NaN	NaN	NaN	NaN	NaN	NaN	NaN	NaN	NaN	NaN	NaN	NaN	NaN	NaN	NaN	NaN	NaN	NaN	NaN	NaN	NaN	NaN	NaN	NaN	NaN	NaN	NaN	NaN	NaN	NaN	NaN	NaN	NaN	NaN	NaN	NaN	NaN	NaN	NaN	NaN	NaN	NaN	NaN
A2M_SLGNVNFTVSAEALESQELCGTEVPSVPEHGR_N4H5F1S1G0	Yes		NaN	NaN	NaN	NaN	NaN	NaN	NaN	NaN	NaN	NaN	NaN	NaN	NaN	NaN	NaN	NaN	NaN	NaN	NaN	NaN	NaN	NaN	NaN	NaN	NaN	NaN	NaN	NaN	NaN	NaN	NaN	NaN	NaN	NaN	NaN	NaN	NaN	NaN	NaN	NaN	NaN	NaN	NaN	NaN	NaN	-0.0506046	-0.227655
A2M_VSNQTLSLFFTVLQDVPVR_N6H7F0S0G0	Yes		NaN	NaN	NaN	NaN	NaN	NaN	NaN	NaN	NaN	NaN	NaN	NaN	NaN	NaN	NaN	NaN	NaN	NaN	NaN	NaN	NaN	NaN	NaN	NaN	NaN	NaN	NaN	0.191108	0.258263	0.291438	NaN	NaN	NaN	NaN	NaN	NaN	NaN	NaN	NaN	NaN	NaN	NaN	NaN	NaN	NaN	NaN	NaN
A2M_VSNQTLSLFFTVLQDVPVR_N9H3F0S0G0	Yes		NaN	NaN	NaN	NaN	NaN	NaN	NaN	NaN	NaN	NaN	NaN	NaN	NaN	NaN	NaN	NaN	NaN	NaN	NaN	NaN	NaN	NaN	NaN	NaN	NaN	NaN	NaN	NaN	NaN	NaN	NaN	NaN	NaN	NaN	NaN	NaN	NaN	NaN	NaN	NaN	NaN	NaN	NaN	NaN	NaN	NaN	NaN
A2M_VSNQTLSLFFTVLQDVPVR_N4H4F1S1G0	Yes		NaN	NaN	NaN	NaN	NaN	NaN	NaN	NaN	NaN	NaN	NaN	NaN	NaN	NaN	NaN	NaN	NaN	NaN	NaN	NaN	NaN	NaN	NaN	NaN	NaN	NaN	NaN	0.322285	0.160162	-0.342835	0.0875296	-0.897748	1.87981	1.07102	-0.364291	-0.20492	NaN	NaN	NaN	NaN	NaN	NaN	-0.410936	-1.31501	0.685466	NaN	NaN
A2M_VSNQTLSLFFTVLQDVPVR_N4H7F1S0G0	Yes		NaN	NaN	NaN	NaN	NaN	NaN	NaN	NaN	NaN	NaN	NaN	NaN	NaN	NaN	NaN	NaN	NaN	NaN	NaN	NaN	NaN	NaN	NaN	NaN	NaN	NaN	NaN	NaN	NaN	NaN	NaN	NaN	NaN	NaN	NaN	NaN	NaN	NaN	NaN	NaN	NaN	NaN	NaN	NaN	NaN	NaN	NaN
A2M_VSNQTLSLFFTVLQDVPVR_N2H8F0S0G0	Yes		NaN	NaN	NaN	NaN	NaN	NaN	NaN	NaN	NaN	NaN	NaN	NaN	NaN	NaN	NaN	NaN	NaN	NaN	NaN	NaN	NaN	NaN	NaN	NaN	NaN	NaN	NaN	NaN	NaN	NaN	NaN	NaN	NaN	NaN	NaN	NaN	NaN	NaN	NaN	NaN	NaN	NaN	NaN	NaN	NaN	0.596868	0.690421
A2M_VSNQTLSLFFTVLQDVPVR_N4H4F2S1G0	Yes		NaN	NaN	NaN	-0.938007	-0.326152	-0.13079	0.0128522	-0.428369	-0.351533	NaN	NaN	NaN	-1.30234	0.233456	0.499355	NaN	NaN	NaN	0.49249	0.105087	-0.597407	NaN	NaN	NaN	NaN	NaN	NaN	NaN	NaN	NaN	-1.97013	-2.65055	0.669291	NaN	NaN	NaN	-0.096701	0.149658	-0.0766481	NaN	NaN	NaN	NaN	NaN	NaN	0.480808	-1.12901
A2M_VSNQTLSLFFTVLQDVPVR_N4H6F2S0G0	Yes		NaN	NaN	NaN	NaN	NaN	NaN	NaN	NaN	NaN	NaN	NaN	NaN	NaN	NaN	NaN	NaN	NaN	NaN	NaN	NaN	NaN	NaN	NaN	NaN	-0.678356	-1.30794	-1.24932	NaN	NaN	NaN	NaN	NaN	NaN	NaN	NaN	NaN	NaN	NaN	NaN	NaN	NaN	NaN	NaN	NaN	NaN	0.541686	0.230232
A2M_VSNQTLSLFFTVLQDVPVR_N4H4F2S0G0	Yes		NaN	NaN	NaN	NaN	NaN	NaN	-0.233579	-0.311293	-0.457711	NaN	NaN	NaN	NaN	NaN	NaN	NaN	NaN	NaN	NaN	NaN	NaN	NaN	NaN	NaN	NaN	NaN	NaN	NaN	NaN	NaN	NaN	NaN	NaN	NaN	NaN	NaN	NaN	NaN	NaN	NaN	NaN	NaN	NaN	NaN	NaN	NaN	NaN
A2M_VSNQTLSLFFTVLQDVPVR_N5H5F1S0G0	Yes		NaN	NaN	NaN	NaN	NaN	NaN	NaN	NaN	NaN	NaN	NaN	NaN	NaN	NaN	NaN	NaN	NaN	NaN	NaN	NaN	NaN	NaN	NaN	NaN	NaN	NaN	NaN	NaN	NaN	NaN	NaN	NaN	NaN	NaN	NaN	NaN	NaN	NaN	NaN	NaN	NaN	NaN	NaN	NaN	NaN	NaN	NaN
A2M_VSNQTLSLFFTVLQDVPVR_N7H4F0S0G0	Yes		NaN	NaN	NaN	NaN	NaN	NaN	NaN	NaN	NaN	NaN	NaN	NaN	NaN	NaN	NaN	NaN	NaN	NaN	NaN	NaN	NaN	NaN	NaN	NaN	NaN	NaN	NaN	NaN	NaN	NaN	NaN	NaN	NaN	NaN	NaN	NaN	NaN	NaN	NaN	NaN	NaN	NaN	NaN	NaN	NaN	NaN	NaN
A2M_VSNQTLSLFFTVLQDVPVR_N5H6F0S2G0	Yes		NaN	NaN	NaN	NaN	NaN	NaN	NaN	NaN	NaN	NaN	NaN	NaN	NaN	NaN	NaN	NaN	NaN	NaN	-0.310068	0.991526	-1.13646	0.0127104	0.243119	-0.334411	NaN	NaN	NaN	NaN	NaN	NaN	NaN	NaN	NaN	NaN	NaN	NaN	NaN	NaN	NaN	NaN	NaN	NaN	NaN	NaN	NaN	NaN	NaN
A2M_VSNQTLSLFFTVLQDVPVR_N4H4F3S0G0	Yes		NaN	NaN	NaN	-1.21681	-0.410903	-0.183943	0.0752458	-0.351242	-0.0438824	NaN	NaN	NaN	-0.31304	0.283483	0.207129	0.747605	0.00680521	0.658408	0.402983	-0.303296	-2.45243	NaN	NaN	NaN	NaN	NaN	NaN	NaN	NaN	NaN	NaN	NaN	NaN	0.769834	-1.0115	-0.556151	NaN	NaN	NaN	NaN	NaN	NaN	NaN	NaN	NaN	0.329373	-0.0794153
A2M_VSNQTLSLFFTVLQDVPVR_N5H5F1S1G0	Yes		NaN	NaN	NaN	NaN	NaN	NaN	NaN	NaN	NaN	NaN	NaN	NaN	NaN	NaN	NaN	NaN	NaN	NaN	NaN	NaN	NaN	NaN	NaN	NaN	NaN	NaN	NaN	NaN	NaN	NaN	NaN	NaN	NaN	NaN	NaN	NaN	NaN	NaN	NaN	NaN	NaN	NaN	NaN	NaN	NaN	NaN	NaN
A2M_VSNQTLSLFFTVLQDVPVR_N6H6F1S0G0	Yes		NaN	NaN	NaN	NaN	NaN	NaN	NaN	NaN	NaN	NaN	NaN	NaN	NaN	NaN	NaN	NaN	NaN	NaN	NaN	NaN	NaN	NaN	NaN	NaN	NaN	NaN	NaN	NaN	NaN	NaN	NaN	NaN	NaN	NaN	NaN	NaN	NaN	NaN	NaN	NaN	NaN	NaN	NaN	NaN	NaN	NaN	NaN
A2M_VSNQTLSLFFTVLQDVPVR_N4H5F2S0G0	Yes		NaN	NaN	NaN	NaN	NaN	NaN	NaN	NaN	NaN	-0.440366	0.33838	-0.360054	-0.833474	-0.39677	0.338838	0.111624	-0.927979	0.261857	0.7949	0.316001	-1.03572	0.19542	0.433923	0.24505	-0.387745	0.246209	0.121775	0.646547	0.640532	-0.0585987	-0.364717	0.407724	1.45688	NaN	NaN	NaN	NaN	NaN	NaN	-2.35422	0.0129347	-1.49918	0.27317	-0.25432	-0.852362	0.254789	-0.0857168
A2M_VSNQTLSLFFTVLQDVPVR_N5H6F2S1G0	Yes		NaN	NaN	NaN	NaN	NaN	NaN	NaN	NaN	NaN	NaN	NaN	NaN	NaN	NaN	NaN	NaN	NaN	NaN	NaN	NaN	NaN	0.788658	1.23323	0.745346	NaN	NaN	NaN	NaN	NaN	NaN	NaN	NaN	NaN	NaN	NaN	NaN	NaN	NaN	NaN	NaN	NaN	NaN	NaN	NaN	NaN	NaN	NaN
A2M_VSNQTLSLFFTVLQDVPVR_N5H6F2S0G0	Yes		NaN	NaN	NaN	NaN	NaN	NaN	NaN	NaN	NaN	NaN	NaN	NaN	NaN	NaN	NaN	0.387588	-0.0984787	0.545294	-0.349646	-0.420245	-2.84575	NaN	NaN	NaN	NaN	NaN	NaN	0.0284243	0.213008	0.267049	NaN	NaN	NaN	NaN	NaN	NaN	NaN	NaN	NaN	NaN	NaN	NaN	NaN	NaN	NaN	NaN	NaN
A2M_VSNQTLSLFFTVLQDVPVR_N7H8F0S0G0	Yes		NaN	NaN	NaN	NaN	NaN	NaN	NaN	NaN	NaN	NaN	NaN	NaN	NaN	NaN	NaN	NaN	NaN	NaN	NaN	NaN	NaN	NaN	NaN	NaN	NaN	NaN	NaN	NaN	NaN	NaN	NaN	NaN	NaN	NaN	NaN	NaN	0.450207	0.254003	0.309488	NaN	NaN	NaN	NaN	NaN	NaN	NaN	NaN
A2M_VSNQTLSLFFTVLQDVPVR_N6H5F1S0G0	Yes		NaN	NaN	NaN	NaN	NaN	NaN	NaN	NaN	NaN	NaN	NaN	NaN	NaN	NaN	NaN	NaN	NaN	NaN	NaN	NaN	NaN	NaN	NaN	NaN	NaN	NaN	NaN	NaN	NaN	NaN	NaN	NaN	NaN	NaN	NaN	NaN	NaN	NaN	NaN	NaN	NaN	NaN	0.642371	-1.37163	-0.0404583	NaN	NaN
A2M_VSNQTLSLFFTVLQDVPVR_N2H9F0S0G0	Yes		NaN	NaN	NaN	NaN	NaN	NaN	NaN	NaN	NaN	NaN	NaN	NaN	NaN	NaN	NaN	NaN	NaN	NaN	NaN	NaN	NaN	NaN	NaN	NaN	NaN	NaN	NaN	NaN	NaN	NaN	NaN	NaN	NaN	NaN	NaN	NaN	NaN	NaN	NaN	NaN	NaN	NaN	NaN	NaN	NaN	NaN	NaN
A2M_VSNQTLSLFFTVLQDVPVR_N5H6F4S0G0	Yes		NaN	NaN	NaN	NaN	NaN	NaN	NaN	NaN	NaN	NaN	NaN	NaN	-0.226551	-1.80667	-0.0226393	NaN	NaN	NaN	NaN	NaN	NaN	NaN	NaN	NaN	NaN	NaN	NaN	NaN	NaN	NaN	NaN	NaN	NaN	NaN	NaN	NaN	NaN	NaN	NaN	0.316446	0.226481	0.452254	NaN	NaN	NaN	NaN	NaN
A2M_VSNQTLSLFFTVLQDVPVR_N6H4F2S0G0	Yes		NaN	NaN	NaN	NaN	NaN	NaN	NaN	NaN	NaN	NaN	NaN	NaN	NaN	NaN	NaN	NaN	NaN	NaN	NaN	NaN	NaN	NaN	NaN	NaN	NaN	NaN	NaN	NaN	NaN	NaN	NaN	NaN	NaN	NaN	NaN	NaN	NaN	NaN	NaN	NaN	NaN	NaN	NaN	NaN	NaN	NaN	NaN
A2M_VSNQTLSLFFTVLQDVPVR_N3H6F2S0G0	Yes		NaN	NaN	NaN	NaN	NaN	NaN	NaN	NaN	NaN	NaN	NaN	NaN	NaN	NaN	NaN	NaN	NaN	NaN	NaN	NaN	NaN	NaN	NaN	NaN	NaN	NaN	NaN	NaN	NaN	NaN	NaN	NaN	NaN	NaN	NaN	NaN	NaN	NaN	NaN	-0.130178	0.720713	-1.28359	NaN	NaN	NaN	NaN	NaN
A2M_VSNQTLSLFFTVLQDVPVR_N4H5F4S0G0	Yes		NaN	NaN	NaN	NaN	NaN	NaN	NaN	NaN	NaN	NaN	NaN	NaN	NaN	NaN	NaN	NaN	NaN	NaN	0.0281655	1.06573	-0.429388	0.524785	1.44663	1.35753	-0.483817	-0.165887	-0.387917	NaN	NaN	NaN	NaN	NaN	NaN	NaN	NaN	NaN	NaN	NaN	NaN	NaN	NaN	NaN	NaN	NaN	NaN	-0.816425	-1.36774
A2M_VSNQTLSLFFTVLQDVPVR_N4H5F1S1G0	Yes		-1.5336	-0.826051	-1.09236	-0.570714	0.322452	0.538024	-1.07143	0.334244	-0.855723	-0.523073	0.101905	-0.161869	-1.10058	0.14612	0.197871	0.377582	-0.256166	0.5141	0.359712	0.767718	-1.30033	-0.221431	-0.517703	-0.30603	NaN	NaN	NaN	0.370119	0.044971	0.148126	-0.671087	0.498163	0.85954	0.846777	-0.346152	-0.32242	NaN	NaN	NaN	-1.48795	-0.818213	0.225665	-0.162335	-0.38816	0.93939	-0.274963	0.101487
A2M_VSNQTLSLFFTVLQDVPVR_N7H8F1S0G0	Yes		NaN	NaN	NaN	NaN	NaN	NaN	NaN	NaN	NaN	NaN	NaN	NaN	NaN	NaN	NaN	NaN	NaN	NaN	NaN	NaN	NaN	NaN	NaN	NaN	NaN	NaN	NaN	NaN	NaN	NaN	NaN	NaN	NaN	NaN	NaN	NaN	NaN	NaN	NaN	NaN	NaN	NaN	NaN	NaN	NaN	NaN	NaN
A2M_VSNQTLSLFFTVLQDVPVR_N2H12F0S0G0	Yes		NaN	NaN	NaN	NaN	NaN	NaN	NaN	NaN	NaN	NaN	NaN	NaN	0.193222	0.0582674	0.363143	NaN	NaN	NaN	-0.233487	0.21664	-2.00207	NaN	NaN	NaN	NaN	NaN	NaN	0.028542	-0.277628	-0.707977	-1.55392	-1.70415	0.0757626	0.691794	-0.990256	-0.743936	0.220158	-0.244113	-0.460086	NaN	NaN	NaN	NaN	NaN	NaN	NaN	NaN
A2M_VSNQTLSLFFTVLQDVPVR_N4H5F1S0G0	Yes		NaN	NaN	NaN	NaN	NaN	NaN	0.0191392	-0.166272	-0.237303	NaN	NaN	NaN	-0.629281	0.0352231	0.0229624	0.060739	-0.393064	-0.125187	1.24168	0.951574	0.203819	-0.128311	0.0345647	-0.0410723	NaN	NaN	NaN	0.791356	0.478748	0.325577	NaN	NaN	NaN	0.813858	0.0191641	0.0922606	NaN	NaN	NaN	-0.323679	-0.733339	0.343226	NaN	NaN	NaN	0.182654	0.317555
A2M_VSNQTLSLFFTVLQDVPVR_N3H6F3S0G0	Yes		NaN	NaN	NaN	NaN	NaN	NaN	NaN	NaN	NaN	NaN	NaN	NaN	NaN	NaN	NaN	NaN	NaN	NaN	NaN	NaN	NaN	NaN	NaN	NaN	NaN	NaN	NaN	1.18225	0.976387	-0.202059	NaN	NaN	NaN	NaN	NaN	NaN	NaN	NaN	NaN	NaN	NaN	NaN	NaN	NaN	NaN	NaN	NaN
A2M_VSNQTLSLFFTVLQDVPVR_N5H5F2S1G0	Yes		NaN	NaN	NaN	NaN	NaN	NaN	NaN	NaN	NaN	NaN	NaN	NaN	NaN	NaN	NaN	NaN	NaN	NaN	NaN	NaN	NaN	NaN	NaN	NaN	NaN	NaN	NaN	NaN	NaN	NaN	NaN	NaN	NaN	NaN	NaN	NaN	NaN	NaN	NaN	NaN	NaN	NaN	NaN	NaN	NaN	NaN	NaN
A2M_VSNQTLSLFFTVLQDVPVR_N4H5F0S2G0	Yes		-0.429675	0.0758015	0.149064	-1.0314	-0.727834	-0.00874558	NaN	NaN	NaN	-0.459312	1.03397	-0.482686	NaN	NaN	NaN	0.617681	-0.895782	0.021659	0.565504	0.691757	-0.721618	-0.337551	0.122146	-0.0362689	NaN	NaN	NaN	0.307671	0.219451	-0.770821	0.117392	-1.12675	1.24005	1.51907	0.152308	-0.148368	0.233037	-0.0604086	-1.71102	-0.689047	0.865033	-0.473662	NaN	NaN	NaN	0.738033	-1.0374
A2M_VSNQTLSLFFTVLQDVPVR_N4H6F3S0G0	Yes		NaN	NaN	NaN	NaN	NaN	NaN	NaN	NaN	NaN	NaN	NaN	NaN	NaN	NaN	NaN	NaN	NaN	NaN	NaN	NaN	NaN	NaN	NaN	NaN	NaN	NaN	NaN	NaN	NaN	NaN	-0.154805	-0.2797	1.21993	NaN	NaN	NaN	NaN	NaN	NaN	NaN	NaN	NaN	NaN	NaN	NaN	NaN	NaN
A2M_VSNQTLSLFFTVLQDVPVR_N5H6F0S1G0	Yes		NaN	NaN	NaN	NaN	NaN	NaN	NaN	NaN	NaN	NaN	NaN	NaN	0.0316585	-0.611834	-0.121531	NaN	NaN	NaN	NaN	NaN	NaN	NaN	NaN	NaN	NaN	NaN	NaN	NaN	NaN	NaN	NaN	NaN	NaN	NaN	NaN	NaN	NaN	NaN	NaN	NaN	NaN	NaN	NaN	NaN	NaN	NaN	NaN
A2M_VSNQTLSLFFTVLQDVPVR_N5H6F3S1G0	Yes		NaN	NaN	NaN	NaN	NaN	NaN	NaN	NaN	NaN	NaN	NaN	NaN	NaN	NaN	NaN	NaN	NaN	NaN	0.187253	-0.575218	-0.490854	NaN	NaN	NaN	NaN	NaN	NaN	0.0286402	0.267866	0.239774	NaN	NaN	NaN	NaN	NaN	NaN	0.198601	0.56492	0.551325	NaN	NaN	NaN	NaN	NaN	NaN	-0.343818	-0.697839
A2M_VSNQTLSLFFTVLQDVPVR_N5H6F3S0G0	Yes		NaN	NaN	NaN	NaN	NaN	NaN	0.727632	0.189188	-0.130501	NaN	NaN	NaN	NaN	NaN	NaN	0.134543	0.0121113	0.232309	0.710854	-0.331003	0.448959	-0.568578	-0.542493	0.00498979	NaN	NaN	NaN	-0.133781	-0.0589197	0.717555	NaN	NaN	NaN	0.871722	-0.941775	-0.0405544	0.196828	-0.0722703	-0.213947	NaN	NaN	NaN	NaN	NaN	NaN	NaN	NaN
A2M_VSNQTLSLFFTVLQDVPVR_N6H6F0S0G0	Yes		NaN	NaN	NaN	NaN	NaN	NaN	NaN	NaN	NaN	NaN	NaN	NaN	NaN	NaN	NaN	NaN	NaN	NaN	NaN	NaN	NaN	NaN	NaN	NaN	NaN	NaN	NaN	NaN	NaN	NaN	NaN	NaN	NaN	NaN	NaN	NaN	NaN	NaN	NaN	NaN	NaN	NaN	NaN	NaN	NaN	NaN	NaN
A2M_VSNQTLSLFFTVLQDVPVR_N7H4F1S0G0	Yes		NaN	NaN	NaN	NaN	NaN	NaN	NaN	NaN	NaN	NaN	NaN	NaN	NaN	NaN	NaN	NaN	NaN	NaN	NaN	NaN	NaN	NaN	NaN	NaN	NaN	NaN	NaN	NaN	NaN	NaN	0.785083	-0.384829	1.51789	NaN	NaN	NaN	NaN	NaN	NaN	NaN	NaN	NaN	NaN	NaN	NaN	NaN	NaN
A2M_VSNQTLSLFFTVLQDVPVR_N4H5F0S0G0	Yes		NaN	NaN	NaN	NaN	NaN	NaN	NaN	NaN	NaN	-0.0562731	0.282523	0.33539	-0.324831	-0.145559	-0.0482289	0.461818	-0.674149	0.0988378	0.591651	-0.063794	-0.992375	0.304165	-0.372242	-0.0936377	0.351621	0.464942	0.0771588	0.245914	0.659526	-0.0263595	-0.175895	-0.729648	1.17919	NaN	NaN	NaN	-0.513386	-0.662584	-1.09156	-0.632307	0.100877	-0.176927	NaN	NaN	NaN	0.255884	-0.445624
A2M_VSNQTLSLFFTVLQDVPVR_N4H6F0S0G0	Yes		NaN	NaN	NaN	NaN	NaN	NaN	NaN	NaN	NaN	NaN	NaN	NaN	NaN	NaN	NaN	NaN	NaN	NaN	NaN	NaN	NaN	NaN	NaN	NaN	NaN	NaN	NaN	-0.24777	-0.0968987	0.162104	NaN	NaN	NaN	NaN	NaN	NaN	NaN	NaN	NaN	NaN	NaN	NaN	NaN	NaN	NaN	NaN	NaN
A2M_VSNQTLSLFFTVLQDVPVR_N5H4F0S2G0	Yes		NaN	NaN	NaN	NaN	NaN	NaN	NaN	NaN	NaN	NaN	NaN	NaN	NaN	NaN	NaN	NaN	NaN	NaN	NaN	NaN	NaN	NaN	NaN	NaN	NaN	NaN	NaN	NaN	NaN	NaN	1.07614	0.683406	1.67413	NaN	NaN	NaN	NaN	NaN	NaN	NaN	NaN	NaN	NaN	NaN	NaN	NaN	NaN
A2M_VSNQTLSLFFTVLQDVPVR_N5H6F1S2G0	Yes		NaN	NaN	NaN	NaN	NaN	NaN	NaN	NaN	NaN	NaN	NaN	NaN	NaN	NaN	NaN	NaN	NaN	NaN	NaN	NaN	NaN	NaN	NaN	NaN	NaN	NaN	NaN	0.62219	0.807925	0.917958	NaN	NaN	NaN	NaN	NaN	NaN	NaN	NaN	NaN	NaN	NaN	NaN	NaN	NaN	NaN	NaN	NaN
A2M_VSNQTLSLFFTVLQDVPVR_N6H3F0S0G0	Yes		NaN	NaN	NaN	NaN	NaN	NaN	NaN	NaN	NaN	NaN	NaN	NaN	NaN	NaN	NaN	NaN	NaN	NaN	NaN	NaN	NaN	NaN	NaN	NaN	NaN	NaN	NaN	NaN	NaN	NaN	NaN	NaN	NaN	NaN	NaN	NaN	NaN	NaN	NaN	NaN	NaN	NaN	NaN	NaN	NaN	NaN	NaN
A2M_VSNQTLSLFFTVLQDVPVR_N4H5F3S0G0	Yes		0.123956	-0.352848	-1.2223	-1.08843	-1.06189	-0.487143	0.394764	-1.0384	-1.17526	-0.257443	1.13897	0.538555	-0.833123	0.0326678	0.0105682	0.450152	-0.257019	0.347865	-0.205216	0.0648138	-0.862456	0.0605356	0.288206	0.261031	NaN	NaN	NaN	0.4178	0.224524	0.147057	-0.224104	-0.696311	0.548371	0.747916	-0.154314	-0.443321	0.250496	-0.0784833	0.33273	-0.806549	0.0566387	0.527634	NaN	NaN	NaN	NaN	NaN
A2M_VSNQTLSLFFTVLQDVPVR_N5H6F1S1G0	Yes		NaN	NaN	NaN	NaN	NaN	NaN	NaN	NaN	NaN	NaN	NaN	NaN	NaN	NaN	NaN	NaN	NaN	NaN	1.04522	1.23709	-0.711048	NaN	NaN	NaN	NaN	NaN	NaN	0.340013	-0.24969	0.550129	NaN	NaN	NaN	NaN	NaN	NaN	NaN	NaN	NaN	NaN	NaN	NaN	NaN	NaN	NaN	NaN	NaN
A2M_VSNQTLSLFFTVLQDVPVR_N4H5F0S1G0	Yes		-0.043913	0.443102	-0.223763	-1.49235	-1.11121	-0.370176	NaN	NaN	NaN	-0.10006	0.258888	-0.438755	NaN	NaN	NaN	0.437304	-0.763829	0.480748	1.72596	1.74907	1.28398	-0.313322	0.317219	0.112969	0.77848	0.385352	0.248294	0.796085	0.83278	-0.413639	-0.00254179	0.0918578	1.17372	1.04721	-0.648195	-0.49959	0.163265	-0.341591	-1.47483	0.0848197	0.867238	-1.37161	0.181666	-0.706699	-0.422668	0.775228	-0.220067
A2M_VSNQTLSLFFTVLQDVPVR_N3H6F1S1G0	Yes		NaN	NaN	NaN	NaN	NaN	NaN	NaN	NaN	NaN	NaN	NaN	NaN	NaN	NaN	NaN	NaN	NaN	NaN	NaN	NaN	NaN	NaN	NaN	NaN	NaN	NaN	NaN	NaN	NaN	NaN	NaN	NaN	NaN	NaN	NaN	NaN	NaN	NaN	NaN	NaN	NaN	NaN	NaN	NaN	NaN	NaN	NaN
A2M_VSNQTLSLFFTVLQDVPVR_N4H6F1S0G0	Yes		NaN	NaN	NaN	NaN	NaN	NaN	NaN	NaN	NaN	NaN	NaN	NaN	NaN	NaN	NaN	0.481911	-0.306811	0.379479	-0.150381	-0.411493	-0.319755	-0.738631	-0.654994	-0.298888	NaN	NaN	NaN	1.7356	1.59079	1.31913	-0.0333311	-0.322835	0.951838	NaN	NaN	NaN	-0.130158	-0.444407	-0.273264	NaN	NaN	NaN	NaN	NaN	NaN	NaN	NaN
A2M_VSNQTLSLFFTVLQDVPVR_N5H5F0S1G0	Yes		NaN	NaN	NaN	NaN	NaN	NaN	NaN	NaN	NaN	NaN	NaN	NaN	NaN	NaN	NaN	NaN	NaN	NaN	NaN	NaN	NaN	NaN	NaN	NaN	NaN	NaN	NaN	NaN	NaN	NaN	0.45066	0.160279	1.37233	NaN	NaN	NaN	NaN	NaN	NaN	NaN	NaN	NaN	NaN	NaN	NaN	NaN	NaN
A2M_VSNQTLSLFFTVLQDVPVR_N4H6F1S1G0	Yes		NaN	NaN	NaN	NaN	NaN	NaN	NaN	NaN	NaN	NaN	NaN	NaN	NaN	NaN	NaN	NaN	NaN	NaN	NaN	NaN	NaN	0.637328	0.426021	0.399815	NaN	NaN	NaN	NaN	NaN	NaN	NaN	NaN	NaN	NaN	NaN	NaN	NaN	NaN	NaN	NaN	NaN	NaN	NaN	NaN	NaN	NaN	NaN
A2M_VSNQTLSLFFTVLQDVPVR_N5H5F3S0G0	Yes		NaN	NaN	NaN	NaN	NaN	NaN	NaN	NaN	NaN	NaN	NaN	NaN	NaN	NaN	NaN	NaN	NaN	NaN	NaN	NaN	NaN	NaN	NaN	NaN	NaN	NaN	NaN	NaN	NaN	NaN	0.572996	-0.234122	0.731347	NaN	NaN	NaN	NaN	NaN	NaN	NaN	NaN	NaN	NaN	NaN	NaN	NaN	NaN
A2M_VSNQTLSLFFTVLQDVPVR_N5H6F0S3G0	Yes		NaN	NaN	NaN	-0.590457	-0.394331	0.32696	NaN	NaN	NaN	NaN	NaN	NaN	NaN	NaN	NaN	NaN	NaN	NaN	NaN	NaN	NaN	NaN	NaN	NaN	NaN	NaN	NaN	NaN	NaN	NaN	NaN	NaN	NaN	NaN	NaN	NaN	NaN	NaN	NaN	NaN	NaN	NaN	NaN	NaN	NaN	NaN	NaN
A2M_VSNQTLSLFFTVLQDVPVR_N4H5F2S1G0	Yes		NaN	0.517376	0.0608989	NaN	NaN	NaN	NaN	NaN	NaN	NaN	NaN	NaN	NaN	NaN	NaN	0.232175	-1.67567	-0.50948	1.64539	1.26717	0.60318	0.264555	0.0480868	-0.203887	0.193125	-0.0459973	0.41199	1.55935	1.29767	0.405845	1.40646	-0.329314	0.430757	NaN	NaN	NaN	NaN	NaN	NaN	-0.252173	1.99752	0.180186	NaN	NaN	NaN	NaN	NaN
A2M_VSNQTLSLFFTVLQDVPVR_N7H3F0S0G0	Yes		NaN	NaN	NaN	NaN	NaN	NaN	NaN	NaN	NaN	NaN	NaN	NaN	NaN	NaN	NaN	NaN	NaN	NaN	NaN	NaN	NaN	NaN	NaN	NaN	NaN	NaN	NaN	0.125352	0.132912	-0.00969073	NaN	NaN	NaN	NaN	NaN	NaN	NaN	NaN	NaN	NaN	NaN	NaN	NaN	NaN	NaN	NaN	NaN
A2M_VSNQTLSLFFTVLQDVPVR_N4H4F1S0G0	Yes		NaN	NaN	NaN	NaN	NaN	NaN	NaN	NaN	NaN	NaN	NaN	NaN	NaN	NaN	NaN	NaN	NaN	NaN	NaN	NaN	NaN	NaN	NaN	NaN	NaN	NaN	NaN	NaN	NaN	NaN	NaN	NaN	NaN	NaN	NaN	NaN	NaN	NaN	NaN	NaN	NaN	NaN	NaN	NaN	NaN	NaN	NaN
TMEM106B_LNNITIIGPLDMK_N2H6F0S0G0	Yes		NaN	NaN	NaN	NaN	NaN	NaN	-0.446692	0.116312	-0.0265023	0.81263	-0.471196	0.289225	NaN	NaN	NaN	NaN	NaN	NaN	NaN	NaN	NaN	NaN	NaN	NaN	NaN	NaN	NaN	NaN	NaN	NaN	NaN	NaN	NaN	NaN	NaN	NaN	NaN	NaN	NaN	NaN	NaN	NaN	NaN	NaN	NaN	NaN	NaN
TMEM106B_LNNITIIGPLDMK_N2H7F0S0G0	Yes		NaN	NaN	NaN	NaN	NaN	NaN	NaN	NaN	NaN	0.478453	-0.195789	-0.112915	NaN	NaN	NaN	NaN	NaN	NaN	NaN	NaN	NaN	NaN	NaN	NaN	NaN	NaN	NaN	NaN	NaN	NaN	NaN	NaN	NaN	NaN	NaN	NaN	NaN	NaN	NaN	NaN	NaN	NaN	NaN	NaN	NaN	NaN	NaN
TMEM106B_LNNITIIGPLDMK_N2H8F0S0G0	Yes		NaN	NaN	NaN	NaN	NaN	NaN	NaN	NaN	NaN	1.75156	-0.208781	0.36098	NaN	NaN	NaN	NaN	NaN	NaN	NaN	NaN	NaN	NaN	NaN	NaN	NaN	NaN	NaN	NaN	NaN	NaN	NaN	NaN	NaN	NaN	NaN	NaN	NaN	NaN	NaN	NaN	NaN	NaN	NaN	NaN	NaN	NaN	NaN
TMEM106B_LNNITIIGPLDMK_N6H3F0S0G0	Yes		NaN	NaN	NaN	NaN	NaN	NaN	NaN	NaN	NaN	1.00807	-0.0541372	-0.0973508	NaN	NaN	NaN	NaN	NaN	NaN	NaN	NaN	NaN	NaN	NaN	NaN	NaN	NaN	NaN	NaN	NaN	NaN	NaN	NaN	NaN	NaN	NaN	NaN	NaN	NaN	NaN	NaN	NaN	NaN	NaN	NaN	NaN	NaN	NaN
FAP_DILNGTFSYK_N3H5F0S0G0	Yes		NaN	NaN	NaN	NaN	NaN	NaN	NaN	NaN	NaN	NaN	NaN	NaN	NaN	NaN	NaN	NaN	NaN	NaN	NaN	NaN	NaN	NaN	NaN	NaN	NaN	NaN	NaN	NaN	NaN	NaN	NaN	NaN	NaN	NaN	NaN	NaN	NaN	NaN	NaN	NaN	NaN	NaN	NaN	NaN	NaN	NaN	NaN
FAP_DILNGTFSYK_N2H6F0S0G0	Yes		NaN	NaN	NaN	NaN	NaN	NaN	-0.133418	0.281995	0.27794	-0.248797	-0.910047	0.0205348	-0.188188	0.405984	-0.36467	-0.16606	0.333436	-0.0156048	-0.00137876	-0.3621	-0.0891438	-0.414673	0.34652	-0.571754	-0.159744	0.12386	0.041335	0.506717	0.48596	0.235363	-0.215898	-0.33551	-0.548553	-0.484209	0.752683	0.37223	-0.397576	0.182101	0.932296	-1.04184	0.506073	0.291456	-0.194309	0.76723	-0.51024	-0.0580957	0.300529
FAP_DILNGTFSYK_N2H5F1S0G0	Yes		NaN	NaN	NaN	NaN	NaN	NaN	NaN	NaN	NaN	NaN	NaN	NaN	NaN	NaN	NaN	NaN	NaN	NaN	NaN	NaN	NaN	NaN	NaN	NaN	NaN	NaN	NaN	NaN	NaN	NaN	NaN	NaN	NaN	-0.00439659	0.316503	0.267773	NaN	NaN	NaN	NaN	NaN	NaN	NaN	NaN	NaN	NaN	NaN
FAP_DILNGTFSYK_N6H6F0S1G0	Yes		NaN	NaN	NaN	NaN	NaN	NaN	NaN	NaN	NaN	NaN	NaN	NaN	NaN	NaN	NaN	NaN	NaN	NaN	NaN	NaN	NaN	NaN	NaN	NaN	NaN	NaN	NaN	NaN	NaN	NaN	NaN	NaN	NaN	NaN	NaN	NaN	NaN	NaN	NaN	NaN	NaN	NaN	NaN	NaN	NaN	NaN	NaN
FAP_DILNGTFSYK_N2H8F0S0G0	Yes		NaN	NaN	NaN	NaN	NaN	NaN	NaN	NaN	NaN	-0.704696	0.48714	0.0381634	-0.399552	0.266857	-0.573202	NaN	NaN	NaN	NaN	NaN	NaN	NaN	NaN	NaN	NaN	NaN	NaN	0.547022	0.368944	-0.128753	NaN	NaN	NaN	NaN	NaN	NaN	NaN	NaN	NaN	-0.281134	0.280077	0.216058	-0.479186	0.20148	-0.516025	-0.143945	0.0810805
FAP_DILNGTFSYK_N3H6F2S0G0	Yes		NaN	NaN	NaN	NaN	NaN	NaN	NaN	NaN	NaN	NaN	NaN	NaN	NaN	NaN	NaN	NaN	NaN	NaN	NaN	NaN	NaN	NaN	NaN	NaN	NaN	NaN	NaN	NaN	NaN	NaN	NaN	NaN	NaN	-0.30747	0.306877	-0.0647857	-0.224276	0.217084	0.27446	-0.323739	0.0105934	-0.128863	-0.391466	0.25305	-0.425698	NaN	NaN
FAP_DILNGTFSYK_N3H6F0S0G0	Yes		NaN	NaN	NaN	-0.298016	-0.116919	0.114361	NaN	NaN	NaN	-0.69087	-0.824485	-0.308366	-0.225555	0.290016	-0.454396	0.307852	0.209967	0.624541	-0.173533	-0.346197	0.102187	-0.495096	0.57411	0.0489147	-0.332988	-0.00246873	0.206694	0.826913	0.544797	0.280124	NaN	NaN	NaN	-0.427045	0.7711	0.715487	0.0817585	0.317422	0.202582	-0.0159976	0.196855	0.41484	-0.70523	0.765129	-0.945187	-0.274052	0.0314927
FAP_DILNGTFSYK_N5H3F0S0G0	Yes		NaN	NaN	NaN	NaN	NaN	NaN	NaN	NaN	NaN	NaN	NaN	NaN	NaN	NaN	NaN	NaN	NaN	NaN	NaN	NaN	NaN	NaN	NaN	NaN	NaN	NaN	NaN	NaN	NaN	NaN	NaN	NaN	NaN	-0.297654	0.36187	0.101702	-0.371967	-0.333465	0.266062	NaN	NaN	NaN	NaN	NaN	NaN	NaN	NaN
FAP_DILNGTFSYK_N3H4F0S1G0	Yes		NaN	NaN	NaN	NaN	NaN	NaN	NaN	NaN	NaN	NaN	NaN	NaN	NaN	NaN	NaN	NaN	NaN	NaN	NaN	NaN	NaN	NaN	NaN	NaN	NaN	NaN	NaN	NaN	NaN	NaN	NaN	NaN	NaN	NaN	NaN	NaN	NaN	NaN	NaN	NaN	NaN	NaN	NaN	NaN	NaN	NaN	NaN
FAP_DILNGTFSYK_N2H5F0S0G0	Yes		NaN	NaN	NaN	NaN	NaN	NaN	-0.342883	0.430666	0.49328	-0.678255	-0.120905	-0.24427	-0.301965	0.0346698	-0.377229	0.459299	0.647635	-0.088742	NaN	NaN	NaN	-0.774783	0.253306	-0.0542044	NaN	NaN	NaN	0.275332	0.243403	-0.0399436	NaN	NaN	NaN	-0.304909	0.784027	0.200561	0.0109822	-0.26093	-0.0121479	-0.408187	0.71029	0.42955	-0.465754	0.965478	0.0478659	-0.173836	0.665321
FAP_DILNGTFSYK_N2H7F0S0G0	Yes		NaN	NaN	NaN	NaN	NaN	NaN	-0.24735	0.614849	0.568321	-0.204055	-0.102729	0.185281	-0.238167	0.698499	-0.287278	-0.534207	0.397406	0.614933	NaN	NaN	NaN	-0.162909	0.101368	-0.216345	-0.248618	-0.116237	0.260891	0.366362	0.255275	-0.0492911	NaN	NaN	NaN	-0.964195	0.912946	0.642838	-0.229412	0.11801	0.308429	-0.445403	-0.237792	0.251301	NaN	NaN	NaN	-0.307274	0.576677
FAP_DILNGTFSYK_N3H5F1S0G0	Yes		NaN	NaN	NaN	NaN	NaN	NaN	-0.158211	0.215493	0.315531	NaN	NaN	NaN	NaN	NaN	NaN	NaN	NaN	NaN	NaN	NaN	NaN	NaN	NaN	NaN	NaN	NaN	NaN	NaN	NaN	NaN	NaN	NaN	NaN	-0.34519	0.382519	0.194361	-0.154462	0.153069	0.639029	NaN	NaN	NaN	NaN	NaN	NaN	NaN	NaN
FAP_DILNGTFSYK_N6H7F1S1G0	Yes		NaN	NaN	NaN	NaN	NaN	NaN	NaN	NaN	NaN	NaN	NaN	NaN	NaN	NaN	NaN	NaN	NaN	NaN	NaN	NaN	NaN	NaN	NaN	NaN	NaN	NaN	NaN	NaN	NaN	NaN	NaN	NaN	NaN	NaN	NaN	NaN	NaN	NaN	NaN	NaN	NaN	NaN	NaN	NaN	NaN	NaN	NaN
FAP_VQNVSVLSICDFR_N4H5F2S0G0	Yes		NaN	NaN	NaN	NaN	NaN	NaN	-0.468375	-0.0225425	-0.0766742	NaN	NaN	NaN	NaN	NaN	NaN	NaN	NaN	NaN	NaN	NaN	NaN	-0.298383	0.238664	0.059715	NaN	NaN	NaN	0.0530948	0.170799	-0.126174	NaN	NaN	NaN	NaN	NaN	NaN	-0.274655	0.156403	0.216408	-0.322926	0.323167	0.224673	NaN	NaN	NaN	NaN	NaN
FAP_VQNVSVLSICDFR_N4H5F0S1G0	Yes		NaN	NaN	NaN	NaN	NaN	NaN	NaN	NaN	NaN	NaN	NaN	NaN	NaN	NaN	NaN	NaN	NaN	NaN	NaN	NaN	NaN	NaN	NaN	NaN	NaN	NaN	NaN	0.319385	0.374489	0.366951	NaN	NaN	NaN	-0.360195	0.199946	-0.178298	NaN	NaN	NaN	-0.920869	0.0714647	-0.207816	NaN	NaN	NaN	NaN	NaN
FAP_VQNVSVLSICDFR_N4H5F0S0G0	Yes		NaN	NaN	NaN	NaN	NaN	NaN	NaN	NaN	NaN	NaN	NaN	NaN	NaN	NaN	NaN	NaN	NaN	NaN	NaN	NaN	NaN	-0.357603	0.150529	-0.364601	NaN	NaN	NaN	NaN	NaN	NaN	NaN	NaN	NaN	NaN	NaN	NaN	NaN	NaN	NaN	NaN	NaN	NaN	NaN	NaN	NaN	NaN	NaN
FAP_VQNVSVLSICDFR_N6H4F0S0G0	Yes		NaN	NaN	NaN	NaN	NaN	NaN	NaN	NaN	NaN	NaN	NaN	NaN	NaN	NaN	NaN	NaN	NaN	NaN	NaN	NaN	NaN	NaN	NaN	NaN	NaN	NaN	NaN	NaN	NaN	NaN	NaN	NaN	NaN	NaN	NaN	NaN	NaN	NaN	NaN	-0.35689	0.218875	-0.00113011	NaN	NaN	NaN	NaN	NaN
FAP_VQNVSVLSICDFR_N4H4F3S0G0	Yes		NaN	NaN	NaN	NaN	NaN	NaN	NaN	NaN	NaN	NaN	NaN	NaN	NaN	NaN	NaN	NaN	NaN	NaN	NaN	NaN	NaN	NaN	NaN	NaN	NaN	NaN	NaN	NaN	NaN	NaN	NaN	NaN	NaN	-0.090744	0.0825529	0.0380339	NaN	NaN	NaN	NaN	NaN	NaN	NaN	NaN	NaN	NaN	NaN
FAP_DDNLEHYKNSTVMAR_N4H5F3S0G0	Yes		NaN	NaN	NaN	NaN	NaN	NaN	NaN	NaN	NaN	NaN	NaN	NaN	NaN	NaN	NaN	NaN	NaN	NaN	NaN	NaN	NaN	NaN	NaN	NaN	NaN	NaN	NaN	-0.157722	-0.0531492	-0.253475	NaN	NaN	NaN	NaN	NaN	NaN	NaN	NaN	NaN	NaN	NaN	NaN	NaN	NaN	NaN	NaN	NaN
FAP_SVNASNYGLSPDR_N4H5F3S0G0	Yes		NaN	NaN	NaN	-0.156832	0.390286	-0.21764	-0.0413877	0.220822	0.402038	-0.356686	-0.384613	-0.151898	-0.227303	0.605753	-0.333765	-0.416551	0.231726	0.500225	0.0721878	-0.414875	0.245908	-0.0461584	0.521706	-0.320948	0.371873	-0.164633	0.404108	0.445518	0.457059	0.190417	NaN	NaN	NaN	-0.484971	0.263044	-0.1066	-0.369711	0.103039	0.201244	-0.393194	0.0694482	-0.151182	-0.631182	0.487285	0.392487	-0.492697	0.231328
FAP_SVNASNYGLSPDR_N4H5F1S1G0	Yes		NaN	NaN	NaN	NaN	NaN	NaN	-0.318573	0.101757	-0.00991472	-0.785473	-0.497598	-0.517955	-0.189414	0.492599	-0.737156	-0.219844	0.458788	0.626554	0.395143	0.109862	0.44135	-0.167829	0.72469	-0.0509836	0.56224	0.240286	0.491631	0.23169	0.545411	-0.0469223	NaN	NaN	NaN	-0.255574	0.391647	0.440917	-0.387373	0.289477	0.459691	-0.196569	0.319386	0.643343	-0.224575	0.174577	-0.0398876	0.265575	0.262595
FAP_SVNASNYGLSPDR_N6H4F1S0G0	Yes		NaN	NaN	NaN	NaN	NaN	NaN	NaN	NaN	NaN	NaN	NaN	NaN	NaN	NaN	NaN	NaN	NaN	NaN	NaN	NaN	NaN	NaN	NaN	NaN	NaN	NaN	NaN	NaN	NaN	NaN	NaN	NaN	NaN	NaN	NaN	NaN	NaN	NaN	NaN	NaN	NaN	NaN	NaN	NaN	NaN	NaN	NaN
FAP_SVNASNYGLSPDR_N4H6F2S0G0	Yes		NaN	NaN	NaN	NaN	NaN	NaN	NaN	NaN	NaN	NaN	NaN	NaN	NaN	NaN	NaN	NaN	NaN	NaN	NaN	NaN	NaN	NaN	NaN	NaN	NaN	NaN	NaN	NaN	NaN	NaN	NaN	NaN	NaN	NaN	NaN	NaN	NaN	NaN	NaN	NaN	NaN	NaN	NaN	NaN	NaN	NaN	NaN
FAP_SVNASNYGLSPDR_N4H4F2S1G0	Yes		NaN	NaN	NaN	NaN	NaN	NaN	NaN	NaN	NaN	NaN	NaN	NaN	NaN	NaN	NaN	NaN	NaN	NaN	NaN	NaN	NaN	NaN	NaN	NaN	NaN	NaN	NaN	NaN	NaN	NaN	NaN	NaN	NaN	-0.206423	0.272606	0.604373	NaN	NaN	NaN	NaN	NaN	NaN	NaN	NaN	NaN	NaN	NaN
RPN2_SNLDPSNVDSLFYAAQASQALSGCEISISNETK_N2H4F1S0G0	Yes		NaN	NaN	NaN	NaN	NaN	NaN	NaN	NaN	NaN	NaN	NaN	NaN	NaN	NaN	NaN	NaN	NaN	NaN	NaN	NaN	NaN	NaN	NaN	NaN	NaN	NaN	NaN	NaN	NaN	NaN	0.0975279	0.0770508	0.525551	NaN	NaN	NaN	NaN	NaN	NaN	NaN	NaN	NaN	NaN	NaN	NaN	NaN	NaN
RPN2_SNLDPSNVDSLFYAAQASQALSGCEISISNETK_N2H6F0S0G0	Yes		NaN	NaN	NaN	0.143138	0.358337	0.453994	NaN	NaN	NaN	1.44883	-0.1063	0.564008	-1.76229	-1.27676	-0.0185217	-0.426098	-0.515008	-0.133594	0.0120826	-0.273524	-0.550195	-0.32026	0.182974	0.00617557	NaN	NaN	NaN	-0.410122	0.139017	-0.856016	0.0926554	-2.17846	-1.36267	0.48558	0.355927	0.414626	-0.314693	-0.0543058	-0.0365063	1.50144	0.0739325	-0.000738568	0.242491	-0.841354	-0.909423	-0.607958	-0.336125
RPN2_SNLDPSNVDSLFYAAQASQALSGCEISISNETK_N3H4F1S0G0	Yes		NaN	NaN	NaN	NaN	NaN	NaN	NaN	NaN	NaN	NaN	NaN	NaN	NaN	NaN	NaN	NaN	NaN	NaN	NaN	NaN	NaN	NaN	NaN	NaN	NaN	NaN	NaN	NaN	NaN	NaN	NaN	NaN	NaN	NaN	NaN	NaN	NaN	NaN	NaN	NaN	NaN	NaN	NaN	NaN	NaN	NaN	NaN
RPN2_SNLDPSNVDSLFYAAQASQALSGCEISISNETK_N3H3F1S0G0	Yes		NaN	NaN	NaN	NaN	NaN	NaN	NaN	NaN	NaN	NaN	NaN	NaN	0.507711	-0.796736	-0.510384	NaN	NaN	NaN	0.307467	0.226327	-0.587188	-0.284232	-0.262445	0.224746	NaN	NaN	NaN	0.477954	0.318369	0.102665	0.0535737	0.152532	0.238674	NaN	NaN	NaN	0.077809	0.0100248	-0.172984	NaN	NaN	NaN	NaN	NaN	NaN	NaN	NaN
RPN2_SNLDPSNVDSLFYAAQASQALSGCEISISNETK_N2H8F0S0G0	Yes		NaN	NaN	NaN	NaN	NaN	NaN	NaN	NaN	NaN	NaN	NaN	NaN	NaN	NaN	NaN	NaN	NaN	NaN	NaN	NaN	NaN	NaN	NaN	NaN	NaN	NaN	NaN	NaN	NaN	NaN	NaN	NaN	NaN	NaN	NaN	NaN	NaN	NaN	NaN	0.417675	0.102003	0.0859442	NaN	NaN	NaN	NaN	NaN
RPN2_SNLDPSNVDSLFYAAQASQALSGCEISISNETK_N6H3F0S0G0	Yes		NaN	NaN	NaN	NaN	NaN	NaN	NaN	NaN	NaN	NaN	NaN	NaN	-0.554921	-0.14475	0.209156	NaN	NaN	NaN	NaN	NaN	NaN	NaN	NaN	NaN	NaN	NaN	NaN	NaN	NaN	NaN	NaN	NaN	NaN	NaN	NaN	NaN	NaN	NaN	NaN	NaN	NaN	NaN	NaN	NaN	NaN	NaN	NaN
RPN2_SNLDPSNVDSLFYAAQASQALSGCEISISNETK_N2H5F1S0G0	Yes		NaN	NaN	NaN	NaN	NaN	NaN	NaN	NaN	NaN	NaN	NaN	NaN	NaN	NaN	NaN	NaN	NaN	NaN	NaN	NaN	NaN	NaN	NaN	NaN	NaN	NaN	NaN	NaN	NaN	NaN	0.277208	-0.126248	0.385553	NaN	NaN	NaN	NaN	NaN	NaN	NaN	NaN	NaN	NaN	NaN	NaN	-0.320586	-0.0280193
RPN2_SNLDPSNVDSLFYAAQASQALSGCEISISNETK_N2H3F1S0G0	Yes		NaN	NaN	NaN	NaN	NaN	NaN	NaN	NaN	NaN	-0.262475	-0.115283	-0.0811603	-0.497261	-0.289165	-0.205963	-0.354221	0.377765	0.0407872	NaN	NaN	NaN	NaN	NaN	NaN	NaN	NaN	NaN	NaN	NaN	NaN	NaN	NaN	NaN	0.210953	-0.0957668	-0.0883565	NaN	NaN	NaN	0.257941	0.00966543	0.1802	NaN	NaN	NaN	-0.108188	-0.302998
RPN2_SNLDPSNVDSLFYAAQASQALSGCEISISNETK_N2H5F0S0G0	Yes		NaN	NaN	NaN	-0.100144	0.111664	-0.0428246	NaN	NaN	NaN	-0.630789	0.926587	0.822039	0.048578	-0.211569	0.237612	-0.119023	0.519427	0.266091	-0.345988	-0.0749904	-0.373706	-0.438733	0.136293	0.344431	-0.159569	-0.538166	-0.0460557	0.330583	0.195333	0.147875	0.155128	-0.362109	-0.171689	0.23105	0.010687	-0.297427	-0.316138	0.0796164	-0.177536	-0.281146	-0.445579	-0.689168	-0.60057	-0.705097	-0.398797	-0.437428	0.108982
RPN2_SNLDPSNVDSLFYAAQASQALSGCEISISNETK_N2H7F0S0G0	Yes		NaN	NaN	NaN	NaN	NaN	NaN	NaN	NaN	NaN	NaN	NaN	NaN	NaN	NaN	NaN	NaN	NaN	NaN	NaN	NaN	NaN	NaN	NaN	NaN	NaN	NaN	NaN	NaN	NaN	NaN	NaN	NaN	NaN	-0.238126	-0.144931	-0.399792	NaN	NaN	NaN	1.63525	-0.0489016	0.857038	NaN	NaN	NaN	0.244546	0.0914313
RPN2_SNLDPSNVDSLFYAAQASQALSGCEISISNETK_N3H3F2S0G0	Yes		NaN	NaN	NaN	NaN	NaN	NaN	NaN	NaN	NaN	NaN	NaN	NaN	NaN	NaN	NaN	NaN	NaN	NaN	NaN	NaN	NaN	NaN	NaN	NaN	NaN	NaN	NaN	NaN	NaN	NaN	NaN	NaN	NaN	NaN	NaN	NaN	NaN	NaN	NaN	NaN	NaN	NaN	NaN	NaN	NaN	NaN	NaN
CD36_VFNGKDNISK_N2H9F0S0G0	Yes		NaN	NaN	NaN	NaN	NaN	NaN	NaN	NaN	NaN	NaN	NaN	NaN	NaN	NaN	NaN	NaN	NaN	NaN	NaN	NaN	NaN	NaN	NaN	NaN	0.081525	-0.0563686	0.577482	NaN	NaN	NaN	NaN	NaN	NaN	NaN	NaN	NaN	-0.424754	0.467433	0.446607	NaN	NaN	NaN	NaN	NaN	NaN	0.658885	1.34919
CD36_VFNGKDNISK_N2H8F0S0G0	Yes		NaN	NaN	NaN	NaN	NaN	NaN	NaN	NaN	NaN	NaN	NaN	NaN	NaN	NaN	NaN	NaN	NaN	NaN	NaN	NaN	NaN	NaN	NaN	NaN	NaN	NaN	NaN	NaN	NaN	NaN	NaN	NaN	NaN	NaN	NaN	NaN	NaN	NaN	NaN	NaN	NaN	NaN	NaN	NaN	NaN	NaN	NaN
CD36_NYIVPILWLNETGTIGDEK_N4H5F2S0G0	Yes		NaN	NaN	NaN	NaN	NaN	NaN	NaN	NaN	NaN	0.129147	0.215748	-0.813065	NaN	NaN	NaN	NaN	NaN	NaN	NaN	NaN	NaN	NaN	NaN	NaN	0.462	-0.0986701	1.69716	-0.578082	0.380636	-0.265422	NaN	NaN	NaN	-0.169689	0.583038	0.798285	-0.421985	0.129302	0.630535	0.0986849	0.0821212	1.02106	NaN	NaN	NaN	-0.560255	0.77924
CD36_NYIVPILWLNETGTIGDEK_N6H4F0S0G0	Yes		NaN	NaN	NaN	0.0218977	0.257806	0.708848	-0.0844224	-0.016032	0.0612573	NaN	NaN	NaN	NaN	NaN	NaN	NaN	NaN	NaN	-0.252596	-0.614796	-0.825425	NaN	NaN	NaN	NaN	NaN	NaN	-0.0392303	0.663992	-0.524909	NaN	NaN	NaN	NaN	NaN	NaN	-0.515478	0.512084	0.79033	-0.708836	-0.0815904	0.687983	NaN	NaN	NaN	NaN	NaN
CD36_NYIVPILWLNETGTIGDEK_N5H5F0S0G0	Yes		NaN	NaN	NaN	NaN	NaN	NaN	NaN	NaN	NaN	NaN	NaN	NaN	NaN	NaN	NaN	NaN	NaN	NaN	NaN	NaN	NaN	NaN	NaN	NaN	NaN	NaN	NaN	NaN	NaN	NaN	NaN	NaN	NaN	0.781215	0.470395	1.45559	-0.00700482	0.671649	0.979747	-1.76187	-0.422285	-0.0559519	NaN	NaN	NaN	-0.973184	0.990398
CD36_NYIVPILWLNETGTIGDEK_N4H4F1S1G0	Yes		NaN	NaN	NaN	NaN	NaN	NaN	NaN	NaN	NaN	NaN	NaN	NaN	NaN	NaN	NaN	NaN	NaN	NaN	NaN	NaN	NaN	NaN	NaN	NaN	NaN	NaN	NaN	NaN	NaN	NaN	NaN	NaN	NaN	NaN	NaN	NaN	NaN	NaN	NaN	NaN	NaN	NaN	NaN	NaN	NaN	NaN	NaN
CD36_NYIVPILWLNETGTIGDEK_N6H3F0S0G0	Yes		NaN	NaN	NaN	NaN	NaN	NaN	NaN	NaN	NaN	NaN	NaN	NaN	NaN	NaN	NaN	NaN	NaN	NaN	NaN	NaN	NaN	NaN	NaN	NaN	NaN	NaN	NaN	NaN	NaN	NaN	NaN	NaN	NaN	NaN	NaN	NaN	NaN	NaN	NaN	NaN	NaN	NaN	NaN	NaN	NaN	0.962746	1.14606
CD36_NYIVPILWLNETGTIGDEK_N7H3F0S0G0	Yes		NaN	NaN	NaN	NaN	NaN	NaN	NaN	NaN	NaN	NaN	NaN	NaN	NaN	NaN	NaN	NaN	NaN	NaN	NaN	NaN	NaN	NaN	NaN	NaN	NaN	NaN	NaN	NaN	NaN	NaN	NaN	NaN	NaN	NaN	NaN	NaN	NaN	NaN	NaN	NaN	NaN	NaN	NaN	NaN	NaN	NaN	NaN
CD36_NYIVPILWLNETGTIGDEK_N2H9F0S0G0	Yes		NaN	NaN	NaN	-0.15358	-0.508578	1.3061	-0.299564	0.19077	0.195918	0.678009	0.779733	-0.0380807	NaN	NaN	NaN	-0.153012	-0.0587088	-0.514029	-0.224878	-0.469514	-1.24503	NaN	NaN	NaN	NaN	NaN	NaN	0.914794	1.41515	0.972228	NaN	NaN	NaN	0.596786	-0.208239	0.0499643	-0.447448	0.552357	0.948161	0.249768	-0.150153	0.31124	NaN	NaN	NaN	0.736358	2.28678
CD36_NYIVPILWLNETGTIGDEK_N4H5F0S1G0	Yes		NaN	NaN	NaN	NaN	NaN	NaN	NaN	NaN	NaN	NaN	NaN	NaN	NaN	NaN	NaN	NaN	NaN	NaN	NaN	NaN	NaN	NaN	NaN	NaN	NaN	NaN	NaN	NaN	NaN	NaN	NaN	NaN	NaN	-0.175053	0.501646	1.0691	NaN	NaN	NaN	NaN	NaN	NaN	NaN	NaN	NaN	NaN	NaN
CD36_NYIVPILWLNETGTIGDEK_N2H8F0S0G0	Yes		NaN	NaN	NaN	NaN	NaN	NaN	NaN	NaN	NaN	NaN	NaN	NaN	NaN	NaN	NaN	NaN	NaN	NaN	NaN	NaN	NaN	NaN	NaN	NaN	NaN	NaN	NaN	NaN	NaN	NaN	NaN	NaN	NaN	NaN	NaN	NaN	NaN	NaN	NaN	NaN	NaN	NaN	NaN	NaN	NaN	-0.85572	0.704049
CD36_NYIVPILWLNETGTIGDEK_N3H6F2S0G0	Yes		NaN	NaN	NaN	NaN	NaN	NaN	-1.02427	0.144633	-0.243438	NaN	NaN	NaN	NaN	NaN	NaN	NaN	NaN	NaN	NaN	NaN	NaN	NaN	NaN	NaN	NaN	NaN	NaN	NaN	NaN	NaN	NaN	NaN	NaN	NaN	NaN	NaN	NaN	NaN	NaN	-0.999176	-1.27704	0.939441	NaN	NaN	NaN	0.203392	1.00588
CD36_NYIVPILWLNETGTIGDEK_N3H4F1S1G0	Yes		NaN	NaN	NaN	NaN	NaN	NaN	NaN	NaN	NaN	NaN	NaN	NaN	NaN	NaN	NaN	NaN	NaN	NaN	NaN	NaN	NaN	NaN	NaN	NaN	NaN	NaN	NaN	NaN	NaN	NaN	NaN	NaN	NaN	NaN	NaN	NaN	NaN	NaN	NaN	NaN	NaN	NaN	NaN	NaN	NaN	NaN	NaN
CD36_NYIVPILWLNETGTIGDEK_N4H4F2S0G0	Yes		NaN	NaN	NaN	NaN	NaN	NaN	NaN	NaN	NaN	NaN	NaN	NaN	NaN	NaN	NaN	NaN	NaN	NaN	NaN	NaN	NaN	NaN	NaN	NaN	NaN	NaN	NaN	NaN	NaN	NaN	NaN	NaN	NaN	NaN	NaN	NaN	-0.0178965	-0.0429382	-0.0705572	NaN	NaN	NaN	NaN	NaN	NaN	NaN	NaN
CD36_NYIVPILWLNETGTIGDEK_N3H6F0S1G0	Yes		NaN	NaN	NaN	NaN	NaN	NaN	0.141545	0.0657538	0.0844233	-0.511511	-0.055382	-0.600661	NaN	NaN	NaN	NaN	NaN	NaN	NaN	NaN	NaN	NaN	NaN	NaN	NaN	NaN	NaN	NaN	NaN	NaN	NaN	NaN	NaN	NaN	NaN	NaN	NaN	NaN	NaN	NaN	NaN	NaN	NaN	NaN	NaN	NaN	NaN
CD36_NYIVPILWLNETGTIGDEK_N4H3F0S2G0	Yes		NaN	NaN	NaN	NaN	NaN	NaN	NaN	NaN	NaN	NaN	NaN	NaN	NaN	NaN	NaN	NaN	NaN	NaN	NaN	NaN	NaN	NaN	NaN	NaN	NaN	NaN	NaN	NaN	NaN	NaN	NaN	NaN	NaN	NaN	NaN	NaN	NaN	NaN	NaN	-0.673138	-0.0344136	0.812227	NaN	NaN	NaN	1.26676	1.32524
CD36_NYIVPILWLNETGTIGDEK_N4H4F3S0G0	Yes		NaN	NaN	NaN	NaN	NaN	NaN	NaN	NaN	NaN	NaN	NaN	NaN	NaN	NaN	NaN	NaN	NaN	NaN	NaN	NaN	NaN	NaN	NaN	NaN	NaN	NaN	NaN	NaN	NaN	NaN	NaN	NaN	NaN	NaN	NaN	NaN	NaN	NaN	NaN	0.695928	0.96898	1.1411	NaN	NaN	NaN	0.320252	0.302337
CD36_NCTSYGVLDISK_N4H5F1S0G0	Yes		NaN	NaN	NaN	NaN	NaN	NaN	NaN	NaN	NaN	NaN	NaN	NaN	-0.399547	1.00022	-0.376562	NaN	NaN	NaN	NaN	NaN	NaN	NaN	NaN	NaN	0.175013	-0.0189982	0.658142	NaN	NaN	NaN	NaN	NaN	NaN	-0.58194	0.113759	0.642987	NaN	NaN	NaN	-0.165056	-0.695613	0.771463	NaN	NaN	NaN	-0.896069	0.412702
CD36_NCTSYGVLDISK_N4H5F3S0G0	Yes		NaN	NaN	NaN	NaN	NaN	NaN	NaN	NaN	NaN	NaN	NaN	NaN	NaN	NaN	NaN	NaN	NaN	NaN	NaN	NaN	NaN	NaN	NaN	NaN	NaN	NaN	NaN	NaN	NaN	NaN	NaN	NaN	NaN	NaN	NaN	NaN	NaN	NaN	NaN	NaN	NaN	NaN	NaN	NaN	NaN	-0.402251	0.958792
CD36_NCTSYGVLDISK_N6H4F1S0G0	Yes		NaN	NaN	NaN	NaN	NaN	NaN	NaN	NaN	NaN	NaN	NaN	NaN	NaN	NaN	NaN	NaN	NaN	NaN	NaN	NaN	NaN	NaN	NaN	NaN	NaN	NaN	NaN	NaN	NaN	NaN	NaN	NaN	NaN	NaN	NaN	NaN	NaN	NaN	NaN	NaN	NaN	NaN	NaN	NaN	NaN	NaN	NaN
CD36_NCTSYGVLDISK_N5H5F1S0G0	Yes		NaN	NaN	NaN	NaN	NaN	NaN	NaN	NaN	NaN	NaN	NaN	NaN	NaN	NaN	NaN	NaN	NaN	NaN	NaN	NaN	NaN	NaN	NaN	NaN	0.305595	-0.197374	1.79335	NaN	NaN	NaN	NaN	NaN	NaN	NaN	NaN	NaN	NaN	NaN	NaN	-0.184159	-0.48596	1.56965	NaN	NaN	NaN	NaN	NaN
CD36_NCTSYGVLDISK_N5H4F2S0G0	Yes		NaN	NaN	NaN	NaN	NaN	NaN	NaN	NaN	NaN	NaN	NaN	NaN	NaN	NaN	NaN	NaN	NaN	NaN	NaN	NaN	NaN	NaN	NaN	NaN	NaN	NaN	NaN	NaN	NaN	NaN	NaN	NaN	NaN	-0.0480784	0.255532	0.703971	NaN	NaN	NaN	NaN	NaN	NaN	NaN	NaN	NaN	NaN	NaN
CD36_NCTSYGVLDISK_N5H4F1S0G0	Yes		NaN	NaN	NaN	NaN	NaN	NaN	NaN	NaN	NaN	NaN	NaN	NaN	NaN	NaN	NaN	NaN	NaN	NaN	NaN	NaN	NaN	NaN	NaN	NaN	NaN	NaN	NaN	NaN	NaN	NaN	NaN	NaN	NaN	NaN	NaN	NaN	NaN	NaN	NaN	NaN	NaN	NaN	NaN	NaN	NaN	NaN	NaN
CD36_NCTSYGVLDISK_N4H5F1S1G0	Yes		NaN	NaN	NaN	NaN	NaN	NaN	NaN	NaN	NaN	NaN	NaN	NaN	NaN	NaN	NaN	NaN	NaN	NaN	NaN	NaN	NaN	NaN	NaN	NaN	NaN	NaN	NaN	NaN	NaN	NaN	NaN	NaN	NaN	NaN	NaN	NaN	NaN	NaN	NaN	-0.206017	-0.238292	0.799942	NaN	NaN	NaN	0.174936	0.484502
CPM_SQNFSALK_N4H5F3S0G0	Yes		NaN	NaN	NaN	NaN	NaN	NaN	NaN	NaN	NaN	NaN	NaN	NaN	NaN	NaN	NaN	NaN	NaN	NaN	NaN	NaN	NaN	NaN	NaN	NaN	NaN	NaN	NaN	NaN	NaN	NaN	NaN	NaN	NaN	NaN	NaN	NaN	NaN	NaN	NaN	NaN	NaN	NaN	NaN	NaN	NaN	NaN	NaN
CPM_SQNFSALK_N2H12F0S0G0	Yes		NaN	NaN	NaN	NaN	NaN	NaN	NaN	NaN	NaN	NaN	NaN	NaN	NaN	NaN	NaN	NaN	NaN	NaN	NaN	NaN	NaN	NaN	NaN	NaN	NaN	NaN	NaN	NaN	NaN	NaN	NaN	NaN	NaN	NaN	NaN	NaN	NaN	NaN	NaN	NaN	NaN	NaN	NaN	NaN	NaN	NaN	NaN
CPM_SQNFSALK_N4H5F1S1G0	Yes		NaN	NaN	NaN	NaN	NaN	NaN	NaN	NaN	NaN	NaN	NaN	NaN	NaN	NaN	NaN	NaN	NaN	NaN	NaN	NaN	NaN	NaN	NaN	NaN	NaN	NaN	NaN	NaN	NaN	NaN	NaN	NaN	NaN	NaN	NaN	NaN	NaN	NaN	NaN	NaN	NaN	NaN	NaN	NaN	NaN	NaN	NaN
CPM_SQNFSALK_N6H4F1S0G0	Yes		NaN	NaN	NaN	NaN	NaN	NaN	NaN	NaN	NaN	NaN	NaN	NaN	NaN	NaN	NaN	NaN	NaN	NaN	NaN	NaN	NaN	NaN	NaN	NaN	NaN	NaN	NaN	NaN	NaN	NaN	NaN	NaN	NaN	NaN	NaN	NaN	NaN	NaN	NaN	NaN	NaN	NaN	NaN	NaN	NaN	NaN	NaN
CPM_YGEYYLLLLPGSYIINVTVPGHDPHITK_N2H9F0S0G0	Yes		NaN	NaN	NaN	NaN	NaN	NaN	NaN	NaN	NaN	NaN	NaN	NaN	NaN	NaN	NaN	NaN	NaN	NaN	NaN	NaN	NaN	NaN	NaN	NaN	NaN	NaN	NaN	NaN	NaN	NaN	NaN	NaN	NaN	NaN	NaN	NaN	NaN	NaN	NaN	NaN	NaN	NaN	NaN	NaN	NaN	NaN	NaN
CPM_YGEYYLLLLPGSYIINVTVPGHDPHITK_N2H8F0S0G0	Yes		NaN	NaN	NaN	NaN	NaN	NaN	NaN	NaN	NaN	NaN	NaN	NaN	NaN	NaN	NaN	NaN	NaN	NaN	NaN	NaN	NaN	NaN	NaN	NaN	NaN	NaN	NaN	NaN	NaN	NaN	NaN	NaN	NaN	NaN	NaN	NaN	NaN	NaN	NaN	NaN	NaN	NaN	NaN	NaN	NaN	NaN	NaN
CPM_YGEYYLLLLPGSYIINVTVPGHDPHITK_N6H3F0S0G0	Yes		NaN	NaN	NaN	NaN	NaN	NaN	NaN	NaN	NaN	NaN	NaN	NaN	NaN	NaN	NaN	NaN	NaN	NaN	NaN	NaN	NaN	0.252599	-0.0501846	-0.0172642	NaN	NaN	NaN	NaN	NaN	NaN	NaN	NaN	NaN	NaN	NaN	NaN	NaN	NaN	NaN	NaN	NaN	NaN	NaN	NaN	NaN	NaN	NaN
CPM_TVAQNYSSVTHLHSIGK_N3H4F2S0G0	Yes		NaN	NaN	NaN	NaN	NaN	NaN	NaN	NaN	NaN	NaN	NaN	NaN	NaN	NaN	NaN	NaN	NaN	NaN	NaN	NaN	NaN	NaN	NaN	NaN	NaN	NaN	NaN	NaN	NaN	NaN	NaN	NaN	NaN	NaN	NaN	NaN	NaN	NaN	NaN	NaN	NaN	NaN	NaN	NaN	NaN	NaN	NaN
ISLR_FQAFANGSLLIPDFGK_N3H5F0S0G0	Yes		NaN	NaN	NaN	NaN	NaN	NaN	-0.0827447	0.238152	0.182037	1.63833	-0.60151	-0.294181	-0.359814	0.149267	0.0923396	NaN	NaN	NaN	NaN	NaN	NaN	NaN	NaN	NaN	NaN	NaN	NaN	NaN	NaN	NaN	NaN	NaN	NaN	NaN	NaN	NaN	NaN	NaN	NaN	NaN	NaN	NaN	NaN	NaN	NaN	-0.0767822	0.818434
ISLR_FQAFANGSLLIPDFGK_N2H6F0S0G0	Yes		NaN	NaN	NaN	NaN	NaN	NaN	NaN	NaN	NaN	2.10974	-0.0530891	0.000545682	NaN	NaN	NaN	NaN	NaN	NaN	NaN	NaN	NaN	NaN	NaN	NaN	NaN	NaN	NaN	NaN	NaN	NaN	NaN	NaN	NaN	NaN	NaN	NaN	NaN	NaN	NaN	NaN	NaN	NaN	NaN	NaN	NaN	NaN	NaN
ISLR_FQAFANGSLLIPDFGK_N6H4F0S0G0	Yes		NaN	NaN	NaN	NaN	NaN	NaN	NaN	NaN	NaN	NaN	NaN	NaN	NaN	NaN	NaN	NaN	NaN	NaN	NaN	NaN	NaN	NaN	NaN	NaN	NaN	NaN	NaN	-0.499201	-0.675618	-0.463031	NaN	NaN	NaN	NaN	NaN	NaN	NaN	NaN	NaN	NaN	NaN	NaN	NaN	NaN	NaN	NaN	NaN
ISLR_FQAFANGSLLIPDFGK_N3H3F1S0G0	Yes		NaN	NaN	NaN	NaN	NaN	NaN	NaN	NaN	NaN	1.54465	-0.102045	-0.251376	NaN	NaN	NaN	NaN	NaN	NaN	NaN	NaN	NaN	NaN	NaN	NaN	NaN	NaN	NaN	NaN	NaN	NaN	NaN	NaN	NaN	NaN	NaN	NaN	NaN	NaN	NaN	NaN	NaN	NaN	NaN	NaN	NaN	NaN	NaN
ISLR_FQAFANGSLLIPDFGK_N6H4F1S0G0	Yes		NaN	NaN	NaN	NaN	NaN	NaN	0.36611	-0.302711	0.0342801	NaN	NaN	NaN	NaN	NaN	NaN	NaN	NaN	NaN	NaN	NaN	NaN	NaN	NaN	NaN	NaN	NaN	NaN	NaN	NaN	NaN	NaN	NaN	NaN	NaN	NaN	NaN	NaN	NaN	NaN	NaN	NaN	NaN	NaN	NaN	NaN	NaN	NaN
ISLR_FQAFANGSLLIPDFGK_N3H4F3S0G0	Yes		NaN	NaN	NaN	NaN	NaN	NaN	0.0705975	-0.192651	0.360873	NaN	NaN	NaN	NaN	NaN	NaN	NaN	NaN	NaN	NaN	NaN	NaN	NaN	NaN	NaN	NaN	NaN	NaN	NaN	NaN	NaN	NaN	NaN	NaN	NaN	NaN	NaN	NaN	NaN	NaN	NaN	NaN	NaN	NaN	NaN	NaN	NaN	NaN
ISLR_FQAFANGSLLIPDFGK_N5H3F0S0G0	Yes		NaN	NaN	NaN	NaN	NaN	NaN	NaN	NaN	NaN	NaN	NaN	NaN	NaN	NaN	NaN	NaN	NaN	NaN	NaN	NaN	NaN	NaN	NaN	NaN	NaN	NaN	NaN	NaN	NaN	NaN	NaN	NaN	NaN	NaN	NaN	NaN	NaN	NaN	NaN	NaN	NaN	NaN	NaN	NaN	NaN	NaN	NaN
ISLR_FQAFANGSLLIPDFGK_N6H11F1S0G0	Yes		NaN	NaN	NaN	NaN	NaN	NaN	0.451631	-0.0331014	0.33418	NaN	NaN	NaN	NaN	NaN	NaN	NaN	NaN	NaN	-0.10049	-0.0791788	0.357095	NaN	NaN	NaN	NaN	NaN	NaN	0.227743	0.0975479	0.160847	NaN	NaN	NaN	0.116046	-0.253166	-0.0528686	-0.0424065	0.144658	0.456432	NaN	NaN	NaN	NaN	NaN	NaN	-0.322944	0.0224659
ISLR_FQAFANGSLLIPDFGK_N4H4F3S0G0	Yes		NaN	NaN	NaN	NaN	NaN	NaN	0.43011	-0.128845	0.241411	NaN	NaN	NaN	NaN	NaN	NaN	NaN	NaN	NaN	NaN	NaN	NaN	NaN	NaN	NaN	NaN	NaN	NaN	NaN	NaN	NaN	NaN	NaN	NaN	NaN	NaN	NaN	NaN	NaN	NaN	NaN	NaN	NaN	NaN	NaN	NaN	NaN	NaN
ISLR_FQAFANGSLLIPDFGK_N3H6F0S0G0	Yes		NaN	NaN	NaN	-0.0499262	-0.157304	-0.189952	-0.431026	-0.0475041	0.294353	0.209478	-0.311039	-0.267764	-0.790372	0.321607	-0.0607459	-1.06979	0.15993	0.194531	0.213776	0.656436	0.0709951	-0.658117	0.028408	-0.42253	NaN	NaN	NaN	0.103662	0.408938	1.0986	-0.876768	-0.318513	-0.490666	0.0665861	0.231975	0.261967	0.508754	0.324227	0.909958	-0.231367	-0.232823	0.300077	-0.0155073	-0.195215	-0.357618	-0.401058	0.263205
ISLR_FQAFANGSLLIPDFGK_N3H6F0S1G0	Yes		NaN	NaN	NaN	NaN	NaN	NaN	NaN	NaN	NaN	1.01684	-0.558561	-0.288063	NaN	NaN	NaN	NaN	NaN	NaN	NaN	NaN	NaN	NaN	NaN	NaN	NaN	NaN	NaN	NaN	NaN	NaN	NaN	NaN	NaN	NaN	NaN	NaN	NaN	NaN	NaN	NaN	NaN	NaN	NaN	NaN	NaN	-0.281987	0.140135
ISLR_FQAFANGSLLIPDFGK_N3H5F1S0G0	Yes		NaN	NaN	NaN	NaN	NaN	NaN	-0.19863	-0.174959	-0.0489497	-0.236626	-0.801801	-0.38269	-1.02456	-0.128405	-0.615095	0.0850122	0.325385	0.403471	NaN	NaN	NaN	NaN	NaN	NaN	NaN	NaN	NaN	NaN	NaN	NaN	NaN	NaN	NaN	NaN	NaN	NaN	NaN	NaN	NaN	NaN	NaN	NaN	-0.2739	0.0558965	0.00752984	NaN	NaN
ISLR_FQAFANGSLLIPDFGK_N4H5F1S0G0	Yes		NaN	NaN	NaN	NaN	NaN	NaN	NaN	NaN	NaN	NaN	NaN	NaN	NaN	NaN	NaN	NaN	NaN	NaN	NaN	NaN	NaN	NaN	NaN	NaN	NaN	NaN	NaN	NaN	NaN	NaN	NaN	NaN	NaN	NaN	NaN	NaN	0.627781	0.545974	0.154451	-0.564531	-0.582839	-0.250642	NaN	NaN	NaN	NaN	NaN
ISLR_FQAFANGSLLIPDFGK_N6H3F1S0G0	Yes		NaN	NaN	NaN	NaN	NaN	NaN	NaN	NaN	NaN	NaN	NaN	NaN	NaN	NaN	NaN	NaN	NaN	NaN	NaN	NaN	NaN	NaN	NaN	NaN	NaN	NaN	NaN	NaN	NaN	NaN	NaN	NaN	NaN	NaN	NaN	NaN	NaN	NaN	NaN	NaN	NaN	NaN	NaN	NaN	NaN	NaN	NaN
ISLR_FQAFANGSLLIPDFGK_N3H6F2S0G0	Yes		NaN	NaN	NaN	-0.125195	0.345488	-0.101578	0.380405	-0.0830424	0.057083	0.64773	-0.207162	0.0820271	NaN	NaN	NaN	NaN	NaN	NaN	0.867917	0.763937	0.120183	NaN	NaN	NaN	NaN	NaN	NaN	0.110609	-0.195551	1.12859	NaN	NaN	NaN	0.220131	0.279896	0.296035	0.0197921	-0.048865	0.0793021	-0.232138	-0.551769	0.357166	NaN	NaN	NaN	-0.084566	-0.11964
ISLR_FQAFANGSLLIPDFGK_N3H4F2S0G0	Yes		NaN	NaN	NaN	NaN	NaN	NaN	NaN	NaN	NaN	NaN	NaN	NaN	NaN	NaN	NaN	NaN	NaN	NaN	NaN	NaN	NaN	NaN	NaN	NaN	NaN	NaN	NaN	NaN	NaN	NaN	NaN	NaN	NaN	NaN	NaN	NaN	NaN	NaN	NaN	NaN	NaN	NaN	NaN	NaN	NaN	NaN	NaN
ISLR_FQAFANGSLLIPDFGK_N7H6F1S0G0	Yes		NaN	NaN	NaN	NaN	NaN	NaN	NaN	NaN	NaN	NaN	NaN	NaN	NaN	NaN	NaN	NaN	NaN	NaN	NaN	NaN	NaN	NaN	NaN	NaN	NaN	NaN	NaN	NaN	NaN	NaN	NaN	NaN	NaN	NaN	NaN	NaN	NaN	NaN	NaN	NaN	NaN	NaN	NaN	NaN	NaN	0.241221	-0.303459
ISLR_FQAFANGSLLIPDFGK_N3H5F3S0G0	Yes		NaN	NaN	NaN	NaN	NaN	NaN	NaN	NaN	NaN	NaN	NaN	NaN	NaN	NaN	NaN	NaN	NaN	NaN	NaN	NaN	NaN	NaN	NaN	NaN	NaN	NaN	NaN	-0.473677	-0.362337	-0.0723994	NaN	NaN	NaN	NaN	NaN	NaN	NaN	NaN	NaN	NaN	NaN	NaN	NaN	NaN	NaN	NaN	NaN
ISLR_FQAFANGSLLIPDFGK_N3H4F1S1G0	Yes		NaN	NaN	NaN	NaN	NaN	NaN	NaN	NaN	NaN	NaN	NaN	NaN	NaN	NaN	NaN	NaN	NaN	NaN	NaN	NaN	NaN	NaN	NaN	NaN	NaN	NaN	NaN	NaN	NaN	NaN	NaN	NaN	NaN	NaN	NaN	NaN	NaN	NaN	NaN	NaN	NaN	NaN	NaN	NaN	NaN	NaN	NaN
ISLR_FQAFANGSLLIPDFGK_N3H5F2S0G0	Yes		NaN	NaN	NaN	NaN	NaN	NaN	0.215064	0.114814	0.499836	NaN	NaN	NaN	NaN	NaN	NaN	NaN	NaN	NaN	NaN	NaN	NaN	NaN	NaN	NaN	NaN	NaN	NaN	NaN	NaN	NaN	NaN	NaN	NaN	NaN	NaN	NaN	NaN	NaN	NaN	NaN	NaN	NaN	NaN	NaN	NaN	NaN	NaN
ISLR_FQAFANGSLLIPDFGK_N3H4F1S0G0	Yes		NaN	NaN	NaN	NaN	NaN	NaN	NaN	NaN	NaN	0.00110825	-0.326466	0.464061	NaN	NaN	NaN	NaN	NaN	NaN	NaN	NaN	NaN	NaN	NaN	NaN	NaN	NaN	NaN	0.067084	-0.437946	0.122082	NaN	NaN	NaN	NaN	NaN	NaN	NaN	NaN	NaN	NaN	NaN	NaN	NaN	NaN	NaN	NaN	NaN
ISLR_FQAFANGSLLIPDFGK_N4H5F3S0G0	Yes		NaN	NaN	NaN	NaN	NaN	NaN	0.489238	-0.195825	-0.0485869	NaN	NaN	NaN	NaN	NaN	NaN	NaN	NaN	NaN	NaN	NaN	NaN	NaN	NaN	NaN	NaN	NaN	NaN	NaN	NaN	NaN	NaN	NaN	NaN	NaN	NaN	NaN	NaN	NaN	NaN	NaN	NaN	NaN	NaN	NaN	NaN	NaN	NaN
ISLR_FQAFANGSLLIPDFGK_N4H5F0S1G0	Yes		NaN	NaN	NaN	NaN	NaN	NaN	NaN	NaN	NaN	1.07935	-0.287454	-0.360807	NaN	NaN	NaN	NaN	NaN	NaN	NaN	NaN	NaN	NaN	NaN	NaN	NaN	NaN	NaN	NaN	NaN	NaN	NaN	NaN	NaN	NaN	NaN	NaN	NaN	NaN	NaN	NaN	NaN	NaN	NaN	NaN	NaN	NaN	NaN
ISLR_FQAFANGSLLIPDFGK_N3H4F0S0G0	Yes		NaN	NaN	NaN	NaN	NaN	NaN	0.0281159	0.295691	0.655921	1.33175	-0.158592	0.0879988	NaN	NaN	NaN	NaN	NaN	NaN	NaN	NaN	NaN	NaN	NaN	NaN	NaN	NaN	NaN	NaN	NaN	NaN	NaN	NaN	NaN	NaN	NaN	NaN	NaN	NaN	NaN	NaN	NaN	NaN	NaN	NaN	NaN	NaN	NaN
ISLR_FQAFANGSLLIPDFGK_N3H4F0S1G0	Yes		NaN	NaN	NaN	NaN	NaN	NaN	NaN	NaN	NaN	0.910542	-0.00312335	0.0928182	NaN	NaN	NaN	NaN	NaN	NaN	NaN	NaN	NaN	NaN	NaN	NaN	NaN	NaN	NaN	NaN	NaN	NaN	NaN	NaN	NaN	NaN	NaN	NaN	NaN	NaN	NaN	NaN	NaN	NaN	NaN	NaN	NaN	NaN	NaN
ISLR_FQAFANGSLLIPDFGK_N2H5F0S0G0	Yes		NaN	NaN	NaN	0.814495	0.105692	-0.573973	-0.400764	-0.343828	0.15349	1.64856	-0.166421	0.804281	-1.30712	-0.025042	-0.74852	NaN	NaN	NaN	NaN	NaN	NaN	-0.998286	-0.711415	-0.568264	NaN	NaN	NaN	-0.367119	0.178524	0.104785	-0.838898	-0.749644	-0.653995	-0.1674	0.277298	-0.0778605	-0.169732	-0.275959	0.153751	-1.29683	-0.439338	0.100081	-0.773507	-0.190569	-0.776024	-1.10263	0.142779
ISLR_FQAFANGSLLIPDFGK_N5H5F0S0G0	Yes		NaN	NaN	NaN	NaN	NaN	NaN	NaN	NaN	NaN	1.97296	-0.856331	-0.716148	NaN	NaN	NaN	NaN	NaN	NaN	NaN	NaN	NaN	NaN	NaN	NaN	NaN	NaN	NaN	NaN	NaN	NaN	NaN	NaN	NaN	NaN	NaN	NaN	NaN	NaN	NaN	NaN	NaN	NaN	NaN	NaN	NaN	NaN	NaN
ISLR_FQAFANGSLLIPDFGK_N2H7F0S0G0	Yes		NaN	NaN	NaN	NaN	NaN	NaN	NaN	NaN	NaN	2.65647	-0.717772	-0.0777602	NaN	NaN	NaN	NaN	NaN	NaN	NaN	NaN	NaN	NaN	NaN	NaN	NaN	NaN	NaN	NaN	NaN	NaN	NaN	NaN	NaN	NaN	NaN	NaN	NaN	NaN	NaN	NaN	NaN	NaN	NaN	NaN	NaN	NaN	NaN
ISLR_DLESVPPGFPANVTTLSLSANR_N5H5F0S0G0	Yes		NaN	NaN	NaN	NaN	NaN	NaN	NaN	NaN	NaN	-0.438623	-0.416919	-0.481556	NaN	NaN	NaN	NaN	NaN	NaN	NaN	NaN	NaN	NaN	NaN	NaN	NaN	NaN	NaN	NaN	NaN	NaN	NaN	NaN	NaN	NaN	NaN	NaN	NaN	NaN	NaN	NaN	NaN	NaN	NaN	NaN	NaN	NaN	NaN
ISLR_DLESVPPGFPANVTTLSLSANR_N3H3F1S0G0	Yes		NaN	NaN	NaN	NaN	NaN	NaN	NaN	NaN	NaN	NaN	NaN	NaN	NaN	NaN	NaN	NaN	NaN	NaN	NaN	NaN	NaN	NaN	NaN	NaN	NaN	NaN	NaN	NaN	NaN	NaN	NaN	NaN	NaN	NaN	NaN	NaN	NaN	NaN	NaN	NaN	NaN	NaN	NaN	NaN	NaN	NaN	NaN
ISLR_SLDLSHNLISDFAWSDLHNLSALQLLK_N4H5F3S0G0	Yes		NaN	NaN	NaN	NaN	NaN	NaN	NaN	NaN	NaN	NaN	NaN	NaN	NaN	NaN	NaN	NaN	NaN	NaN	0.202207	0.0104416	-0.428235	NaN	NaN	NaN	NaN	NaN	NaN	NaN	NaN	NaN	NaN	NaN	NaN	NaN	NaN	NaN	NaN	NaN	NaN	NaN	NaN	NaN	NaN	NaN	NaN	NaN	NaN
ISLR_SLDLSHNLISDFAWSDLHNLSALQLLK_N4H5F1S0G0	Yes		NaN	NaN	NaN	NaN	NaN	NaN	NaN	NaN	NaN	NaN	NaN	NaN	NaN	NaN	NaN	NaN	NaN	NaN	0.532513	0.735192	0.193327	NaN	NaN	NaN	NaN	NaN	NaN	NaN	NaN	NaN	NaN	NaN	NaN	NaN	NaN	NaN	NaN	NaN	NaN	NaN	NaN	NaN	NaN	NaN	NaN	NaN	NaN
ISLR_SLDLSHNLISDFAWSDLHNLSALQLLK_N4H5F1S1G0	Yes		NaN	NaN	NaN	NaN	NaN	NaN	NaN	NaN	NaN	0.335127	-0.226888	-0.264252	NaN	NaN	NaN	NaN	NaN	NaN	NaN	NaN	NaN	NaN	NaN	NaN	NaN	NaN	NaN	NaN	NaN	NaN	NaN	NaN	NaN	NaN	NaN	NaN	NaN	NaN	NaN	NaN	NaN	NaN	NaN	NaN	NaN	NaN	NaN
BTN3A2_IHNVTASDSGK_N2H12F0S0G0	Yes		0.144057	0.46947	-0.506674	-0.697439	-0.166294	-0.461899	NaN	NaN	NaN	-1.72958	-1.53128	0.911681	NaN	NaN	NaN	NaN	NaN	NaN	NaN	NaN	NaN	-0.224829	0.0678487	0.211996	NaN	NaN	NaN	NaN	NaN	NaN	-0.353414	0.616843	-0.502497	NaN	NaN	NaN	-0.0837521	0.53826	0.562976	-0.19096	-1.71625	-1.71168	NaN	NaN	NaN	-0.225968	-0.433998
BTN3A2_IHNVTASDSGK_N5H5F1S2G0	Yes		-0.0619752	0.538107	0.138407	NaN	NaN	NaN	NaN	NaN	NaN	NaN	NaN	NaN	NaN	NaN	NaN	NaN	NaN	NaN	NaN	NaN	NaN	NaN	NaN	NaN	NaN	NaN	NaN	NaN	NaN	NaN	NaN	NaN	NaN	NaN	NaN	NaN	NaN	NaN	NaN	NaN	NaN	NaN	NaN	NaN	NaN	NaN	NaN
BTN3A2_IHNVTASDSGK_N4H5F1S0G0	Yes		NaN	NaN	NaN	NaN	NaN	NaN	NaN	NaN	NaN	NaN	NaN	NaN	-0.256316	0.112636	-0.48694	NaN	NaN	NaN	NaN	NaN	NaN	-0.245434	0.521821	-0.278709	-0.501237	-0.249835	0.341114	NaN	NaN	NaN	NaN	NaN	NaN	NaN	NaN	NaN	NaN	NaN	NaN	NaN	NaN	NaN	NaN	NaN	NaN	NaN	NaN
BTN3A2_IHNVTASDSGK_N6H7F0S0G0	Yes		NaN	NaN	NaN	-1.32298	-0.438941	-0.631395	NaN	NaN	NaN	-0.805398	-0.493139	1.0936	NaN	NaN	NaN	NaN	NaN	NaN	NaN	NaN	NaN	NaN	NaN	NaN	NaN	NaN	NaN	NaN	NaN	NaN	NaN	NaN	NaN	NaN	NaN	NaN	-0.175755	-0.624647	0.097519	NaN	NaN	NaN	NaN	NaN	NaN	NaN	NaN
BTN3A2_IHNVTASDSGK_N9H3F0S0G0	Yes		NaN	NaN	NaN	NaN	NaN	NaN	NaN	NaN	NaN	NaN	NaN	NaN	NaN	NaN	NaN	NaN	NaN	NaN	NaN	NaN	NaN	NaN	NaN	NaN	NaN	NaN	NaN	NaN	NaN	NaN	NaN	NaN	NaN	NaN	NaN	NaN	NaN	NaN	NaN	NaN	NaN	NaN	NaN	NaN	NaN	NaN	NaN
BTN3A2_IHNVTASDSGK_N4H5F3S0G0	Yes		NaN	NaN	NaN	NaN	NaN	NaN	-0.451771	-0.120048	-0.0557625	NaN	NaN	NaN	-0.765769	0.185007	-0.530535	-0.64749	0.0375015	-0.147827	-0.596525	0.0858323	-0.73064	-1.02942	0.353196	0.430266	-0.718666	0.208607	0.821635	0.219546	0.548855	-0.768225	0.137225	0.512596	-0.722435	NaN	NaN	NaN	NaN	NaN	NaN	0.251743	-0.43438	-0.0398259	NaN	NaN	NaN	NaN	NaN
BTN3A2_IHNVTASDSGK_N4H5F1S2G0	Yes		NaN	NaN	NaN	NaN	NaN	NaN	NaN	NaN	NaN	NaN	NaN	NaN	NaN	NaN	NaN	NaN	NaN	NaN	NaN	NaN	NaN	NaN	NaN	NaN	NaN	NaN	NaN	NaN	NaN	NaN	-0.326033	0.679083	-0.0598588	NaN	NaN	NaN	-0.461045	0.671925	0.377495	NaN	NaN	NaN	NaN	NaN	NaN	NaN	NaN
BTN3A2_IHNVTASDSGK_N6H4F1S0G0	Yes		NaN	NaN	NaN	NaN	NaN	NaN	NaN	NaN	NaN	NaN	NaN	NaN	NaN	NaN	NaN	NaN	NaN	NaN	NaN	NaN	NaN	NaN	NaN	NaN	NaN	NaN	NaN	NaN	NaN	NaN	NaN	NaN	NaN	NaN	NaN	NaN	NaN	NaN	NaN	NaN	NaN	NaN	NaN	NaN	NaN	NaN	NaN
BTN3A2_IHNVTASDSGK_N2H5F0S0G0	Yes		NaN	NaN	NaN	NaN	NaN	NaN	NaN	NaN	NaN	NaN	NaN	NaN	NaN	NaN	NaN	NaN	NaN	NaN	NaN	NaN	NaN	NaN	NaN	NaN	NaN	NaN	NaN	NaN	NaN	NaN	NaN	NaN	NaN	NaN	NaN	NaN	NaN	NaN	NaN	NaN	NaN	NaN	NaN	NaN	NaN	NaN	NaN
BTN3A2_IHNVTASDSGK_N2H7F0S0G0	Yes		NaN	NaN	NaN	NaN	NaN	NaN	NaN	NaN	NaN	NaN	NaN	NaN	-0.489376	0.15294	-0.564684	NaN	NaN	NaN	NaN	NaN	NaN	-0.443732	-0.298902	0.889814	-0.323199	-0.316254	0.0270174	NaN	NaN	NaN	NaN	NaN	NaN	NaN	NaN	NaN	NaN	NaN	NaN	NaN	NaN	NaN	NaN	NaN	NaN	NaN	NaN
BTN3A2_IHNVTASDSGK_N2H6F0S0G0	Yes		NaN	NaN	NaN	NaN	NaN	NaN	NaN	NaN	NaN	NaN	NaN	NaN	-0.784385	-0.733667	-0.476608	NaN	NaN	NaN	NaN	NaN	NaN	NaN	NaN	NaN	NaN	NaN	NaN	NaN	NaN	NaN	NaN	NaN	NaN	NaN	NaN	NaN	NaN	NaN	NaN	NaN	NaN	NaN	NaN	NaN	NaN	NaN	NaN
BTN3A2_IHNVTASDSGK_N4H5F1S1G0	Yes		0.0374993	0.220201	-0.84308	-0.537384	-0.414877	-0.0805592	NaN	NaN	NaN	-0.310445	-0.0175307	1.20884	-0.212883	-0.900554	-1.61793	-0.650583	-0.387774	0.0181653	-0.268978	0.497739	-0.256712	-1.01383	0.122205	0.187078	-1.28372	0.427982	0.759825	0.638901	0.881066	-0.608346	-0.251854	-0.210937	-0.841243	NaN	NaN	NaN	-0.477979	0.298616	1.02561	0.252814	0.0423343	0.211086	NaN	NaN	NaN	0.559627	-0.0494311
BTN3A2_IHNVTASDSGK_N4H3F1S0G0	Yes		NaN	NaN	NaN	NaN	NaN	NaN	NaN	NaN	NaN	NaN	NaN	NaN	0.299029	-0.221159	-0.797692	NaN	NaN	NaN	NaN	NaN	NaN	NaN	NaN	NaN	NaN	NaN	NaN	NaN	NaN	NaN	NaN	NaN	NaN	NaN	NaN	NaN	NaN	NaN	NaN	NaN	NaN	NaN	NaN	NaN	NaN	NaN	NaN
CPD_LLNTTDVYLLPSLNPDGFER_N4H5F1S0G0	Yes		NaN	NaN	NaN	NaN	NaN	NaN	NaN	NaN	NaN	NaN	NaN	NaN	NaN	NaN	NaN	NaN	NaN	NaN	NaN	NaN	NaN	NaN	NaN	NaN	NaN	NaN	NaN	NaN	NaN	NaN	NaN	NaN	NaN	NaN	NaN	NaN	NaN	NaN	NaN	NaN	NaN	NaN	0.300778	0.0030593	0.0511332	NaN	NaN
CPD_LLNTTDVYLLPSLNPDGFER_N5H5F3S0G0	Yes		NaN	NaN	NaN	NaN	NaN	NaN	NaN	NaN	NaN	NaN	NaN	NaN	NaN	NaN	NaN	NaN	NaN	NaN	NaN	NaN	NaN	NaN	NaN	NaN	NaN	NaN	NaN	NaN	NaN	NaN	NaN	NaN	NaN	NaN	NaN	NaN	NaN	NaN	NaN	NaN	NaN	NaN	NaN	NaN	NaN	NaN	NaN
CPD_LLNTTDVYLLPSLNPDGFER_N3H6F0S0G0	Yes		NaN	NaN	NaN	NaN	NaN	NaN	NaN	NaN	NaN	NaN	NaN	NaN	NaN	NaN	NaN	NaN	NaN	NaN	NaN	NaN	NaN	NaN	NaN	NaN	NaN	NaN	NaN	NaN	NaN	NaN	NaN	NaN	NaN	NaN	NaN	NaN	NaN	NaN	NaN	NaN	NaN	NaN	NaN	NaN	NaN	NaN	NaN
CPD_GILNATISVAEINHPVTTYK_N5H4F2S0G0	Yes		NaN	NaN	NaN	NaN	NaN	NaN	0.164662	0.371841	0.496764	NaN	NaN	NaN	NaN	NaN	NaN	NaN	NaN	NaN	NaN	NaN	NaN	NaN	NaN	NaN	NaN	NaN	NaN	NaN	NaN	NaN	NaN	NaN	NaN	NaN	NaN	NaN	NaN	NaN	NaN	NaN	NaN	NaN	NaN	NaN	NaN	NaN	NaN
CPD_GILNATISVAEINHPVTTYK_N2H5F0S0G0	Yes		NaN	NaN	NaN	NaN	NaN	NaN	NaN	NaN	NaN	-0.326907	-0.180441	0.0833618	NaN	NaN	NaN	1.70494	-0.0796551	-0.177895	NaN	NaN	NaN	NaN	NaN	NaN	NaN	NaN	NaN	NaN	NaN	NaN	NaN	NaN	NaN	NaN	NaN	NaN	NaN	NaN	NaN	NaN	NaN	NaN	0.995472	0.0376221	-0.39039	NaN	NaN
CPD_GILNATISVAEINHPVTTYK_N4H4F1S1G0	Yes		NaN	NaN	NaN	NaN	NaN	NaN	NaN	NaN	NaN	NaN	NaN	NaN	NaN	NaN	NaN	NaN	NaN	NaN	NaN	NaN	NaN	NaN	NaN	NaN	NaN	NaN	NaN	NaN	NaN	NaN	NaN	NaN	NaN	NaN	NaN	NaN	NaN	NaN	NaN	NaN	NaN	NaN	NaN	NaN	NaN	NaN	NaN
CPD_GILNATISVAEINHPVTTYK_N4H4F3S0G0	Yes		NaN	NaN	NaN	NaN	NaN	NaN	NaN	NaN	NaN	NaN	NaN	NaN	NaN	NaN	NaN	NaN	NaN	NaN	NaN	NaN	NaN	NaN	NaN	NaN	NaN	NaN	NaN	NaN	NaN	NaN	NaN	NaN	NaN	NaN	NaN	NaN	NaN	NaN	NaN	NaN	NaN	NaN	NaN	NaN	NaN	NaN	NaN
CPD_DLDTDFTNNASQPETK_N2H5F0S0G0	Yes		NaN	NaN	NaN	NaN	NaN	NaN	NaN	NaN	NaN	NaN	NaN	NaN	NaN	NaN	NaN	NaN	NaN	NaN	NaN	NaN	NaN	NaN	NaN	NaN	NaN	NaN	NaN	NaN	NaN	NaN	NaN	NaN	NaN	NaN	NaN	NaN	NaN	NaN	NaN	NaN	NaN	NaN	NaN	NaN	NaN	NaN	NaN
HPR_NLFLNHSENATAK_N6H9F1S2G0	Yes		NaN	NaN	NaN	NaN	NaN	NaN	NaN	NaN	NaN	-2.00454	-0.912663	0.198063	NaN	NaN	NaN	NaN	NaN	NaN	NaN	NaN	NaN	NaN	NaN	NaN	NaN	NaN	NaN	NaN	NaN	NaN	NaN	NaN	NaN	NaN	NaN	NaN	NaN	NaN	NaN	NaN	NaN	NaN	NaN	NaN	NaN	NaN	NaN
HPR_NLFLNHSENATAK_N6H4F0S0G0	Yes		NaN	NaN	NaN	NaN	NaN	NaN	NaN	NaN	NaN	NaN	NaN	NaN	NaN	NaN	NaN	NaN	NaN	NaN	NaN	NaN	NaN	NaN	NaN	NaN	-0.0827218	-0.0423076	0.262793	NaN	NaN	NaN	NaN	NaN	NaN	NaN	NaN	NaN	0.0833847	0.376433	0.0171637	NaN	NaN	NaN	NaN	NaN	NaN	NaN	NaN
HPR_NLFLNHSENATAK_N4H7F1S0G0	Yes		NaN	NaN	NaN	NaN	NaN	NaN	NaN	NaN	NaN	NaN	NaN	NaN	NaN	NaN	NaN	NaN	NaN	NaN	NaN	NaN	NaN	NaN	NaN	NaN	NaN	NaN	NaN	NaN	NaN	NaN	NaN	NaN	NaN	NaN	NaN	NaN	NaN	NaN	NaN	NaN	NaN	NaN	NaN	NaN	NaN	NaN	NaN
HPR_NLFLNHSENATAK_N2H8F0S0G0	Yes		NaN	NaN	NaN	NaN	NaN	NaN	NaN	NaN	NaN	NaN	NaN	NaN	NaN	NaN	NaN	1.00646	-0.485487	-0.125753	NaN	NaN	NaN	NaN	NaN	NaN	NaN	NaN	NaN	NaN	NaN	NaN	NaN	NaN	NaN	NaN	NaN	NaN	NaN	NaN	NaN	NaN	NaN	NaN	NaN	NaN	NaN	NaN	NaN
HPR_NLFLNHSENATAK_N6H3F3S0G0	Yes		NaN	NaN	NaN	NaN	NaN	NaN	NaN	NaN	NaN	NaN	NaN	NaN	NaN	NaN	NaN	NaN	NaN	NaN	NaN	NaN	NaN	NaN	NaN	NaN	NaN	NaN	NaN	NaN	NaN	NaN	NaN	NaN	NaN	NaN	NaN	NaN	NaN	NaN	NaN	NaN	NaN	NaN	NaN	NaN	NaN	0.0965177	0.226779
HPR_NLFLNHSENATAK_N4H4F3S0G0	Yes		NaN	NaN	NaN	NaN	NaN	NaN	NaN	NaN	NaN	NaN	NaN	NaN	NaN	NaN	NaN	NaN	NaN	NaN	NaN	NaN	NaN	NaN	NaN	NaN	NaN	NaN	NaN	NaN	NaN	NaN	NaN	NaN	NaN	NaN	NaN	NaN	NaN	NaN	NaN	NaN	NaN	NaN	NaN	NaN	NaN	NaN	NaN
HPR_NLFLNHSENATAK_N4H5F2S0G0	Yes	group3	0.168324	-0.326229	0.469348	-0.0503082	0.175409	-0.129513	0.0107682	-0.172342	0.0463585	-0.881348	0.0587317	-0.859374	-0.467262	0.300619	-0.342691	0.294095	-0.243734	0.964214	0.443101	-0.0836233	-0.305082	-0.18056	-0.247706	-0.536135	-0.33975	0.0454193	0.145526	-0.320188	-0.171302	-0.485606	-0.188419	-0.236732	-0.102879	0.672273	0.453624	0.224078	-0.677049	-0.137924	-0.0653402	-0.123625	0.0840773	-0.199124	-0.30678	-0.181161	-0.480708	0.161483	0.154712
HPR_NLFLNHSENATAK_N8H9F3S0G0	Yes		NaN	NaN	NaN	NaN	NaN	NaN	NaN	NaN	NaN	NaN	NaN	NaN	NaN	NaN	NaN	NaN	NaN	NaN	NaN	NaN	NaN	NaN	NaN	NaN	NaN	NaN	NaN	NaN	NaN	NaN	NaN	NaN	NaN	NaN	NaN	NaN	NaN	NaN	NaN	NaN	NaN	NaN	NaN	NaN	NaN	NaN	NaN
HPR_NLFLNHSENATAK_N6H6F1S2G0	Yes		NaN	NaN	NaN	NaN	NaN	NaN	NaN	NaN	NaN	NaN	NaN	NaN	NaN	NaN	NaN	2.73907	NaN	0.838303	NaN	NaN	NaN	NaN	NaN	NaN	NaN	NaN	NaN	NaN	NaN	NaN	NaN	NaN	NaN	NaN	NaN	NaN	NaN	NaN	NaN	NaN	NaN	NaN	NaN	NaN	NaN	NaN	NaN
HPR_NLFLNHSENATAK_N6H4F2S0G0	Yes		0.0697815	-0.502159	-0.364897	0.0902114	-0.33378	-0.425474	NaN	NaN	NaN	-0.953919	-0.450717	-0.787313	NaN	NaN	NaN	NaN	NaN	NaN	NaN	NaN	NaN	NaN	NaN	NaN	NaN	NaN	NaN	NaN	NaN	NaN	NaN	NaN	NaN	0.31065	0.128691	0.0809992	NaN	NaN	NaN	NaN	NaN	NaN	NaN	NaN	NaN	-0.445541	0.255922
HPR_NLFLNHSENATAK_N6H9F5S0G0	Yes		NaN	NaN	NaN	NaN	NaN	NaN	NaN	NaN	NaN	-0.879604	-0.840224	0.0214834	NaN	NaN	NaN	NaN	NaN	NaN	NaN	NaN	NaN	NaN	NaN	NaN	NaN	NaN	NaN	NaN	NaN	NaN	NaN	NaN	NaN	NaN	NaN	NaN	NaN	NaN	NaN	NaN	NaN	NaN	NaN	NaN	NaN	NaN	NaN
HPR_NLFLNHSENATAK_N3H6F0S1G0	Yes		NaN	NaN	NaN	NaN	NaN	NaN	NaN	NaN	NaN	NaN	NaN	NaN	NaN	NaN	NaN	NaN	NaN	NaN	NaN	NaN	NaN	NaN	NaN	NaN	NaN	NaN	NaN	NaN	NaN	NaN	NaN	NaN	NaN	NaN	NaN	NaN	NaN	NaN	NaN	NaN	NaN	NaN	NaN	NaN	NaN	NaN	NaN
HPR_NLFLNHSENATAK_N4H5F4S0G0	Yes		0.292681	-0.458314	-0.694384	NaN	NaN	NaN	NaN	NaN	NaN	-0.353715	-0.532461	-0.278214	NaN	NaN	NaN	0.000347453	-0.355213	-0.241194	0.676316	0.716194	0.278845	0.50534	0.429089	0.440554	-0.276582	-0.133547	0.129359	NaN	NaN	NaN	NaN	NaN	NaN	NaN	NaN	NaN	-0.420402	0.060614	-0.722046	-0.431795	0.824097	0.288106	NaN	NaN	NaN	-0.0614911	0.272874
HPR_NLFLNHSENATAK_N5H5F2S1G0	Yes		NaN	NaN	NaN	NaN	NaN	NaN	NaN	NaN	NaN	NaN	NaN	NaN	NaN	NaN	NaN	NaN	NaN	NaN	NaN	NaN	NaN	NaN	NaN	NaN	NaN	NaN	NaN	NaN	NaN	NaN	NaN	NaN	NaN	NaN	NaN	NaN	NaN	NaN	NaN	NaN	NaN	NaN	NaN	NaN	NaN	NaN	NaN
HPR_NLFLNHSENATAK_N5H5F2S0G0	Yes		NaN	NaN	NaN	NaN	NaN	NaN	-0.51649	-0.110963	-0.18017	NaN	NaN	NaN	NaN	NaN	NaN	0.310141	0.820511	0.0539763	NaN	NaN	NaN	0.00142072	0.301341	-0.168934	0.458114	0.433642	0.706965	NaN	NaN	NaN	0.049952	0.412891	-0.21428	NaN	NaN	NaN	NaN	NaN	NaN	NaN	NaN	NaN	NaN	NaN	NaN	0.259553	-0.0773946
HPR_NLFLNHSENATAK_N6H7F1S2G0	Yes		NaN	NaN	NaN	NaN	NaN	NaN	NaN	NaN	NaN	-0.284042	0.355938	2.7182	NaN	NaN	NaN	4.51575	-1.11285	NaN	NaN	NaN	NaN	NaN	NaN	NaN	NaN	NaN	NaN	NaN	NaN	NaN	NaN	NaN	NaN	NaN	NaN	NaN	NaN	NaN	NaN	NaN	NaN	NaN	NaN	NaN	NaN	NaN	NaN
HPR_NLFLNHSENATAK_N4H5F0S2G0	Yes		NaN	NaN	NaN	-0.365623	0.305244	-0.190769	0.04054	0.275678	-0.342013	-0.0533224	0.580029	-0.38889	NaN	NaN	NaN	0.0139062	-0.211649	0.214679	0.476437	0.487055	0.439193	0.0945518	0.162608	-0.184459	0.0280298	-0.114836	0.252893	-0.963386	-0.460225	-0.475212	0.290686	0.221872	0.37392	0.822555	0.436168	-0.0348848	-0.299432	0.261241	-0.374171	-0.688105	0.17024	0.141718	NaN	NaN	NaN	-0.413415	0.152725
HPR_NLFLNHSENATAK_N6H6F0S0G0	Yes		NaN	NaN	NaN	NaN	NaN	NaN	NaN	NaN	NaN	NaN	NaN	NaN	NaN	NaN	NaN	NaN	NaN	NaN	NaN	NaN	NaN	NaN	NaN	NaN	NaN	NaN	NaN	NaN	NaN	NaN	NaN	NaN	NaN	NaN	NaN	NaN	NaN	NaN	NaN	NaN	NaN	NaN	NaN	NaN	NaN	-0.199825	0.128144
HPR_NLFLNHSENATAK_N6H6F0S3G0	Yes		NaN	NaN	NaN	NaN	NaN	NaN	NaN	NaN	NaN	NaN	NaN	NaN	NaN	NaN	NaN	2.63357	-1.44279	-0.37045	NaN	NaN	NaN	NaN	NaN	NaN	NaN	NaN	NaN	NaN	NaN	NaN	NaN	NaN	NaN	NaN	NaN	NaN	NaN	NaN	NaN	NaN	NaN	NaN	NaN	NaN	NaN	NaN	NaN
HPR_NLFLNHSENATAK_N4H5F0S0G0	Yes		NaN	NaN	NaN	NaN	NaN	NaN	NaN	NaN	NaN	-0.0342138	0.0934781	-0.118676	0.0568953	-0.276277	-0.768993	NaN	NaN	NaN	0.28091	-0.334997	-0.153012	NaN	NaN	NaN	NaN	NaN	NaN	NaN	NaN	NaN	NaN	NaN	NaN	NaN	NaN	NaN	NaN	NaN	NaN	NaN	NaN	NaN	NaN	NaN	NaN	NaN	NaN
HPR_NLFLNHSENATAK_N4H5F0S1G0	Yes		0.189063	-1.12811	0.269359	NaN	NaN	NaN	NaN	NaN	NaN	-0.175551	0.200653	-0.630409	NaN	NaN	NaN	0.132442	-0.208015	-0.0827953	0.424325	0.0232587	0.527246	0.362957	0.1504	0.272975	-0.115805	-0.10783	-0.165209	-0.437101	-0.182279	-0.453337	-0.162519	-0.0612208	-0.129727	NaN	NaN	NaN	-0.328781	0.276634	-0.102517	-0.978612	-0.186807	-0.54906	NaN	NaN	NaN	0.0274612	-0.22757
HPR_NLFLNHSENATAK_N5H5F0S1G0	Yes		NaN	NaN	NaN	NaN	NaN	NaN	NaN	NaN	NaN	NaN	NaN	NaN	NaN	NaN	NaN	NaN	NaN	NaN	NaN	NaN	NaN	NaN	NaN	NaN	NaN	NaN	NaN	NaN	NaN	NaN	0.0698282	0.885868	0.197611	NaN	NaN	NaN	NaN	NaN	NaN	NaN	NaN	NaN	NaN	NaN	NaN	NaN	NaN
HPR_NLFLNHSENATAK_N5H5F0S0G0	Yes		NaN	NaN	NaN	NaN	NaN	NaN	NaN	NaN	NaN	NaN	NaN	NaN	NaN	NaN	NaN	NaN	NaN	NaN	NaN	NaN	NaN	NaN	NaN	NaN	0.457208	0.747021	0.380331	NaN	NaN	NaN	NaN	NaN	NaN	NaN	NaN	NaN	NaN	NaN	NaN	NaN	NaN	NaN	NaN	NaN	NaN	NaN	NaN
HPR_NLFLNHSENATAK_N6H7F5S0G0	Yes		NaN	NaN	NaN	NaN	NaN	NaN	NaN	NaN	NaN	NaN	NaN	NaN	NaN	NaN	NaN	1.88704	-0.252365	0.373474	NaN	NaN	NaN	NaN	NaN	NaN	NaN	NaN	NaN	NaN	NaN	NaN	NaN	NaN	NaN	NaN	NaN	NaN	NaN	NaN	NaN	NaN	NaN	NaN	NaN	NaN	NaN	NaN	NaN
HPR_NLFLNHSENATAK_N4H5F2S1G0	Yes		0.464702	-0.204805	-0.339204	-0.575499	0.040896	-0.138347	-0.185206	0.199865	-0.289565	-0.37252	0.0308601	-0.635174	NaN	NaN	NaN	-0.31295	-0.194676	-0.280821	0.628528	-0.179637	0.253446	0.276061	0.090569	0.13956	-0.173174	-0.434432	0.0467229	-0.55577	-0.609358	-0.697784	0.286156	0.132652	-0.0514034	0.396874	0.159313	0.626523	-0.0781215	0.242959	-0.831509	0.207223	-0.129649	-0.131606	NaN	NaN	NaN	-0.439437	0.031482
HPR_NLFLNHSENATAK_N6H4F0S1G0	Yes		NaN	NaN	NaN	NaN	NaN	NaN	NaN	NaN	NaN	NaN	NaN	NaN	NaN	NaN	NaN	NaN	NaN	NaN	NaN	NaN	NaN	NaN	NaN	NaN	NaN	NaN	NaN	NaN	NaN	NaN	NaN	NaN	NaN	NaN	NaN	NaN	NaN	NaN	NaN	NaN	NaN	NaN	NaN	NaN	NaN	NaN	NaN
HPR_MVSHHNLTTGATLINEQWLLTTAK_N8H3F1S0G0	Yes		NaN	NaN	NaN	NaN	NaN	NaN	NaN	NaN	NaN	NaN	NaN	NaN	NaN	NaN	NaN	NaN	NaN	NaN	NaN	NaN	NaN	NaN	NaN	NaN	NaN	NaN	NaN	NaN	NaN	NaN	0.00191196	-0.109274	-0.343893	NaN	NaN	NaN	NaN	NaN	NaN	NaN	NaN	NaN	NaN	NaN	NaN	NaN	NaN
HPR_MVSHHNLTTGATLINEQWLLTTAK_N5H4F0S1G0	Yes		NaN	NaN	NaN	NaN	NaN	NaN	NaN	NaN	NaN	NaN	NaN	NaN	NaN	NaN	NaN	NaN	NaN	NaN	NaN	NaN	NaN	NaN	NaN	NaN	NaN	NaN	NaN	NaN	NaN	NaN	-0.327695	-0.354962	-0.0473872	NaN	NaN	NaN	NaN	NaN	NaN	NaN	NaN	NaN	NaN	NaN	NaN	NaN	NaN
HPR_MVSHHNLTTGATLINEQWLLTTAK_N6H7F0S0G0	Yes		NaN	NaN	NaN	NaN	NaN	NaN	0.0837142	0.0100767	0.124133	NaN	NaN	NaN	NaN	NaN	NaN	0.199474	0.378374	-0.253494	NaN	NaN	NaN	NaN	NaN	NaN	NaN	NaN	NaN	NaN	NaN	NaN	NaN	NaN	NaN	NaN	NaN	NaN	0.162622	-0.225543	0.223101	NaN	NaN	NaN	NaN	NaN	NaN	-0.349167	0.191675
HPR_MVSHHNLTTGATLINEQWLLTTAK_N4H4F2S1G0	Yes		NaN	NaN	NaN	NaN	NaN	NaN	0.0563721	0.0985694	0.26854	NaN	NaN	NaN	NaN	NaN	NaN	NaN	NaN	NaN	NaN	NaN	NaN	NaN	NaN	NaN	NaN	NaN	NaN	NaN	NaN	NaN	-0.0805066	-0.0126647	0.268184	0.549646	0.279807	0.224434	NaN	NaN	NaN	-0.237154	-0.0711293	-0.0884827	0.0460978	0.0651491	-0.101763	0.213626	0.0169059
HPR_MVSHHNLTTGATLINEQWLLTTAK_N4H6F2S0G0	Yes		NaN	NaN	NaN	NaN	NaN	NaN	NaN	NaN	NaN	NaN	NaN	NaN	-0.0624696	-0.0419633	-0.0658932	0.0219056	-0.134131	0.0750136	1.17031	0.0968728	0.115584	0.108386	0.1834	0.00771446	-0.0124266	-0.267482	0.140552	NaN	NaN	NaN	NaN	NaN	NaN	0.969489	0.303977	-0.00714134	NaN	NaN	NaN	NaN	NaN	NaN	0.0671848	0.0638159	-0.309163	NaN	NaN
HPR_MVSHHNLTTGATLINEQWLLTTAK_N5H5F1S1G0	Yes		1.06887	0.372375	0.0706594	0.0147474	0.402094	0.0107582	0.351447	0.350821	0.161337	-0.285071	0.230389	-0.560939	-0.447613	-0.108885	-0.803513	0.140358	0.30319	0.327971	1.18296	0.294661	0.151819	0.0587629	0.0735085	-0.188455	NaN	NaN	NaN	NaN	NaN	NaN	-0.348045	-0.164329	0.0602336	1.38898	0.570079	0.179237	-0.0769075	-0.243089	-0.0161838	-0.754729	0.297932	-0.302286	-0.405334	0.327364	0.0106149	-0.0647608	-0.175982
HPR_MVSHHNLTTGATLINEQWLLTTAK_N4H5F2S0G0	Yes	group3	0.272005	0.282967	-0.171598	-0.101464	0.279166	-0.104314	0.432157	0.440281	0.181413	0.749545	1.31645	0.607926	0.200386	-0.0292512	-0.0273474	0.184128	0.0913715	0.0872404	0.525771	0.0192726	0.123357	0.39538	0.438657	0.0338962	0.165467	-0.0201192	0.259454	-0.84235	-0.366884	-0.741606	0.294739	0.153702	0.690011	1.14324	0.213058	-0.421364	-0.573444	-0.211528	-0.522387	-0.505013	-0.207947	-0.298597	0.275449	0.476865	-0.711367	0.0593626	0.06742
HPR_MVSHHNLTTGATLINEQWLLTTAK_N6H5F2S0G0	Yes		0.481926	-0.287275	-0.407344	0.543016	0.268427	-0.251613	0.0699624	-0.157491	-0.125837	NaN	NaN	NaN	NaN	NaN	NaN	NaN	NaN	NaN	NaN	NaN	NaN	NaN	NaN	NaN	NaN	NaN	NaN	NaN	NaN	NaN	0.046311	-0.0572478	-0.259504	0.261794	0.210345	-0.294505	NaN	NaN	NaN	0.102361	0.398298	0.0795826	NaN	NaN	NaN	0.0959602	0.322414
HPR_MVSHHNLTTGATLINEQWLLTTAK_N8H9F3S0G0	Yes		NaN	NaN	NaN	NaN	NaN	NaN	NaN	NaN	NaN	NaN	NaN	NaN	NaN	NaN	NaN	NaN	NaN	NaN	NaN	NaN	NaN	NaN	NaN	NaN	NaN	NaN	NaN	NaN	NaN	NaN	NaN	NaN	NaN	NaN	NaN	NaN	NaN	NaN	NaN	NaN	NaN	NaN	NaN	NaN	NaN	NaN	NaN
HPR_MVSHHNLTTGATLINEQWLLTTAK_N5H6F4S0G0	Yes		0.307442	-1.57164	-0.303575	NaN	NaN	NaN	NaN	NaN	NaN	-0.118888	-0.209483	-0.213447	-0.374049	-0.213882	-0.196608	0.318622	0.519297	0.0644528	0.193865	-0.0769065	-0.258351	NaN	NaN	NaN	NaN	NaN	NaN	NaN	NaN	NaN	NaN	NaN	NaN	NaN	NaN	NaN	NaN	NaN	NaN	NaN	NaN	NaN	NaN	NaN	NaN	NaN	NaN
HPR_MVSHHNLTTGATLINEQWLLTTAK_N4H4F0S1G0	Yes		NaN	NaN	NaN	NaN	NaN	NaN	NaN	NaN	NaN	NaN	NaN	NaN	NaN	NaN	NaN	NaN	NaN	NaN	NaN	NaN	NaN	NaN	NaN	NaN	NaN	NaN	NaN	NaN	NaN	NaN	NaN	NaN	NaN	NaN	NaN	NaN	NaN	NaN	NaN	NaN	NaN	NaN	NaN	NaN	NaN	NaN	NaN
HPR_MVSHHNLTTGATLINEQWLLTTAK_N5H6F1S0G0	Yes		NaN	NaN	NaN	NaN	NaN	NaN	NaN	NaN	NaN	NaN	NaN	NaN	NaN	NaN	NaN	NaN	NaN	NaN	NaN	NaN	NaN	NaN	NaN	NaN	NaN	NaN	NaN	NaN	NaN	NaN	NaN	NaN	NaN	NaN	NaN	NaN	0.0884824	0.00215583	-0.113475	NaN	NaN	NaN	NaN	NaN	NaN	NaN	NaN
HPR_MVSHHNLTTGATLINEQWLLTTAK_N7H4F1S0G0	Yes		NaN	NaN	NaN	-0.20607	0.386488	-0.137542	0.150704	-0.189047	-0.244966	0.178531	0.498412	-0.534727	NaN	NaN	NaN	NaN	NaN	NaN	NaN	NaN	NaN	0.123028	-0.121909	-0.0128713	-0.547286	-0.142048	0.235616	NaN	NaN	NaN	0.305337	-0.0189755	-0.0512104	0.70027	0.168734	0.17704	-0.359582	0.340605	0.187121	-0.480785	0.798294	-0.0127641	0.0121749	0.234216	-0.253824	0.22349	0.105672
HPR_MVSHHNLTTGATLINEQWLLTTAK_N5H3F1S0G0	Yes		NaN	NaN	NaN	NaN	NaN	NaN	NaN	NaN	NaN	NaN	NaN	NaN	NaN	NaN	NaN	NaN	NaN	NaN	NaN	NaN	NaN	NaN	NaN	NaN	NaN	NaN	NaN	NaN	NaN	NaN	NaN	NaN	NaN	NaN	NaN	NaN	NaN	NaN	NaN	NaN	NaN	NaN	NaN	NaN	NaN	NaN	NaN
HPR_MVSHHNLTTGATLINEQWLLTTAK_N5H6F0S1G0	Yes		0.388648	-0.769553	-0.666514	0.272634	0.36928	0.0607553	-0.0280636	-0.0475856	0.0344691	-0.142056	0.136671	-0.625146	0.0488454	0.0670699	0.202376	-0.00218636	0.318571	-0.0065423	0.507028	0.124703	-0.030071	0.232978	-0.363461	-0.0265276	NaN	NaN	NaN	-0.289051	-0.224505	-0.447468	-0.170985	-0.249513	0.423501	0.703603	0.418106	0.165478	0.687496	0.785211	0.100646	-0.455039	0.515089	-0.131338	-0.10477	0.335413	-0.538076	-0.645616	-0.315991
HPR_MVSHHNLTTGATLINEQWLLTTAK_N5H6F3S1G0	Yes		1.02991	0.15543	0.378976	NaN	NaN	NaN	NaN	NaN	NaN	NaN	NaN	NaN	NaN	NaN	NaN	NaN	NaN	NaN	NaN	NaN	NaN	NaN	NaN	NaN	NaN	NaN	NaN	NaN	NaN	NaN	NaN	NaN	NaN	NaN	NaN	NaN	NaN	NaN	NaN	NaN	NaN	NaN	NaN	NaN	NaN	NaN	NaN
HPR_MVSHHNLTTGATLINEQWLLTTAK_N4H6F0S1G0	Yes		0.0703859	0.220677	-0.475345	-0.488325	0.0712906	0.112135	-0.167413	0.168458	-0.0648155	0.149588	0.221429	-0.0840594	-0.412985	-0.233589	-0.420404	NaN	NaN	NaN	0.732088	0.0576915	-0.228963	-0.0918909	-0.363071	-0.264409	NaN	NaN	NaN	-0.228149	-0.234013	-0.352841	0.341063	0.243781	0.551931	1.0561	0.13182	-0.0914973	0.339582	0.0387986	0.138825	-0.292871	0.152274	-0.0604011	0.307722	0.276054	-0.697484	0.111306	-0.0851741
HPR_MVSHHNLTTGATLINEQWLLTTAK_N6H6F0S0G0	Yes		NaN	NaN	NaN	NaN	NaN	NaN	NaN	NaN	NaN	NaN	NaN	NaN	NaN	NaN	NaN	NaN	NaN	NaN	NaN	NaN	NaN	NaN	NaN	NaN	NaN	NaN	NaN	NaN	NaN	NaN	NaN	NaN	NaN	0.261762	-0.242539	-0.238331	NaN	NaN	NaN	NaN	NaN	NaN	-0.310925	0.225696	-0.176273	NaN	NaN
HPR_MVSHHNLTTGATLINEQWLLTTAK_N5H6F1S2G0	Yes		NaN	NaN	NaN	NaN	NaN	NaN	NaN	NaN	NaN	NaN	NaN	NaN	NaN	NaN	NaN	NaN	NaN	NaN	NaN	NaN	NaN	NaN	NaN	NaN	NaN	NaN	NaN	NaN	NaN	NaN	NaN	NaN	NaN	NaN	NaN	NaN	NaN	NaN	NaN	NaN	NaN	NaN	NaN	NaN	NaN	NaN	NaN
HPR_MVSHHNLTTGATLINEQWLLTTAK_N9H4F0S0G0	Yes		NaN	NaN	NaN	NaN	NaN	NaN	NaN	NaN	NaN	NaN	NaN	NaN	NaN	NaN	NaN	NaN	NaN	NaN	NaN	NaN	NaN	NaN	NaN	NaN	NaN	NaN	NaN	NaN	NaN	NaN	-0.0010112	-0.0237109	0.245848	1.69741	0.665837	0.389307	NaN	NaN	NaN	NaN	NaN	NaN	NaN	NaN	NaN	-0.0704947	0.237377
HPR_MVSHHNLTTGATLINEQWLLTTAK_N5H6F0S3G0	Yes		1.33134	-0.686768	-0.730805	NaN	NaN	NaN	NaN	NaN	NaN	NaN	NaN	NaN	-0.224077	-0.3378	-0.265363	NaN	NaN	NaN	1.30387	0.651896	0.602971	NaN	NaN	NaN	NaN	NaN	NaN	NaN	NaN	NaN	0.232989	0.186712	-0.0790027	0.886222	0.299319	-0.179341	0.111014	0.268027	-0.40236	-0.918456	0.968711	0.603072	NaN	NaN	NaN	0.0250552	-0.0327092
HPR_MVSHHNLTTGATLINEQWLLTTAK_N6H4F0S1G0	Yes		NaN	NaN	NaN	NaN	NaN	NaN	NaN	NaN	NaN	NaN	NaN	NaN	NaN	NaN	NaN	NaN	NaN	NaN	NaN	NaN	NaN	NaN	NaN	NaN	NaN	NaN	NaN	NaN	NaN	NaN	NaN	NaN	NaN	0.102485	0.0647636	-0.188882	NaN	NaN	NaN	NaN	NaN	NaN	NaN	NaN	NaN	NaN	NaN
HPR_MVSHHNLTTGATLINEQWLLTTAK_N4H3F0S0G0	Yes		NaN	NaN	NaN	NaN	NaN	NaN	NaN	NaN	NaN	NaN	NaN	NaN	NaN	NaN	NaN	NaN	NaN	NaN	NaN	NaN	NaN	NaN	NaN	NaN	NaN	NaN	NaN	NaN	NaN	NaN	NaN	NaN	NaN	NaN	NaN	NaN	NaN	NaN	NaN	NaN	NaN	NaN	NaN	NaN	NaN	NaN	NaN
HPR_MVSHHNLTTGATLINEQWLLTTAK_N4H7F1S0G0	Yes		NaN	NaN	NaN	NaN	NaN	NaN	NaN	NaN	NaN	NaN	NaN	NaN	NaN	NaN	NaN	NaN	NaN	NaN	NaN	NaN	NaN	NaN	NaN	NaN	NaN	NaN	NaN	NaN	NaN	NaN	NaN	NaN	NaN	NaN	NaN	NaN	NaN	NaN	NaN	NaN	NaN	NaN	NaN	NaN	NaN	0.0817325	-0.208469
HPR_MVSHHNLTTGATLINEQWLLTTAK_N5H6F2S0G0	Yes		-0.0874381	-0.654047	0.00506641	-0.144109	0.336545	-0.195797	-0.100721	-0.103151	-0.126301	0.0235108	-0.27736	-0.387655	-0.0203086	0.0649212	0.203842	0.44879	0.225742	0.0704291	0.700017	0.241491	-0.109123	-0.119843	-0.324459	-0.0515098	-0.270427	-0.0645858	0.183623	NaN	NaN	NaN	0.174167	0.314116	0.44723	0.617672	0.558065	0.0193674	-0.26383	0.239125	-0.097229	0.70872	0.615027	-0.229184	0.324634	0.520235	0.27825	-0.716127	-0.707779
HPR_MVSHHNLTTGATLINEQWLLTTAK_N6H3F3S0G0	Yes		0.0474883	0.183002	0.297772	NaN	NaN	NaN	0.392062	0.19217	-0.0598141	NaN	NaN	NaN	NaN	NaN	NaN	0.356861	0.0605881	0.384268	0.452072	-0.0684772	-0.00886298	0.179127	0.358026	0.0722895	NaN	NaN	NaN	NaN	NaN	NaN	0.0257812	0.0794511	0.149994	0.695001	-0.0988862	-0.0293219	NaN	NaN	NaN	NaN	NaN	NaN	NaN	NaN	NaN	0.0196808	0.005992
HPR_MVSHHNLTTGATLINEQWLLTTAK_N6H3F1S2G0	Yes		NaN	NaN	NaN	NaN	NaN	NaN	NaN	NaN	NaN	NaN	NaN	NaN	NaN	NaN	NaN	NaN	NaN	NaN	NaN	NaN	NaN	NaN	NaN	NaN	NaN	NaN	NaN	NaN	NaN	NaN	NaN	NaN	NaN	NaN	NaN	NaN	NaN	NaN	NaN	NaN	NaN	NaN	NaN	NaN	NaN	NaN	NaN
HPR_MVSHHNLTTGATLINEQWLLTTAK_N7H8F0S0G0	Yes		NaN	NaN	NaN	NaN	NaN	NaN	NaN	NaN	NaN	NaN	NaN	NaN	NaN	NaN	NaN	NaN	NaN	NaN	NaN	NaN	NaN	NaN	NaN	NaN	NaN	NaN	NaN	NaN	NaN	NaN	NaN	NaN	NaN	NaN	NaN	NaN	NaN	NaN	NaN	NaN	NaN	NaN	NaN	NaN	NaN	NaN	NaN
HPR_MVSHHNLTTGATLINEQWLLTTAK_N2H9F0S0G0	Yes		NaN	NaN	NaN	NaN	NaN	NaN	NaN	NaN	NaN	0.61092	0.96326	0.522347	NaN	NaN	NaN	0.0269151	0.0537247	-0.229816	NaN	NaN	NaN	NaN	NaN	NaN	NaN	NaN	NaN	NaN	NaN	NaN	NaN	NaN	NaN	NaN	NaN	NaN	NaN	NaN	NaN	NaN	NaN	NaN	NaN	NaN	NaN	NaN	NaN
HPR_MVSHHNLTTGATLINEQWLLTTAK_N5H4F2S1G0	Yes		0.060046	0.189161	-0.34443	NaN	NaN	NaN	0.367787	0.242214	0.0191198	NaN	NaN	NaN	NaN	NaN	NaN	NaN	NaN	NaN	0.689241	0.053356	-0.212667	-0.089195	0.0425526	0.126621	NaN	NaN	NaN	NaN	NaN	NaN	-0.0467736	0.169261	-0.0733047	NaN	NaN	NaN	0.212932	0.142328	-0.420162	-0.18084	0.322898	0.0277286	NaN	NaN	NaN	NaN	NaN
HPR_MVSHHNLTTGATLINEQWLLTTAK_N3H6F0S1G0	Yes		NaN	NaN	NaN	NaN	NaN	NaN	NaN	NaN	NaN	NaN	NaN	NaN	NaN	NaN	NaN	NaN	NaN	NaN	0.54606	-0.0885265	-0.1766	NaN	NaN	NaN	NaN	NaN	NaN	NaN	NaN	NaN	NaN	NaN	NaN	NaN	NaN	NaN	NaN	NaN	NaN	NaN	NaN	NaN	NaN	NaN	NaN	NaN	NaN
HPR_MVSHHNLTTGATLINEQWLLTTAK_N6H6F0S2G0	Yes		NaN	NaN	NaN	NaN	NaN	NaN	NaN	NaN	NaN	NaN	NaN	NaN	NaN	NaN	NaN	NaN	NaN	NaN	NaN	NaN	NaN	NaN	NaN	NaN	NaN	NaN	NaN	NaN	NaN	NaN	NaN	NaN	NaN	NaN	NaN	NaN	NaN	NaN	NaN	NaN	NaN	NaN	NaN	NaN	NaN	NaN	NaN
HPR_MVSHHNLTTGATLINEQWLLTTAK_N7H8F1S0G0	Yes		NaN	NaN	NaN	NaN	NaN	NaN	NaN	NaN	NaN	NaN	NaN	NaN	NaN	NaN	NaN	NaN	NaN	NaN	NaN	NaN	NaN	NaN	NaN	NaN	NaN	NaN	NaN	NaN	NaN	NaN	NaN	NaN	NaN	NaN	NaN	NaN	NaN	NaN	NaN	NaN	NaN	NaN	NaN	NaN	NaN	NaN	NaN
HPR_MVSHHNLTTGATLINEQWLLTTAK_N3H6F2S0G0	Yes		NaN	NaN	NaN	NaN	NaN	NaN	NaN	NaN	NaN	NaN	NaN	NaN	NaN	NaN	NaN	NaN	NaN	NaN	1.0127	0.118305	-0.290487	NaN	NaN	NaN	NaN	NaN	NaN	NaN	NaN	NaN	NaN	NaN	NaN	NaN	NaN	NaN	NaN	NaN	NaN	NaN	NaN	NaN	NaN	NaN	NaN	NaN	NaN
HPR_MVSHHNLTTGATLINEQWLLTTAK_N4H6F3S0G0	Yes		0.147937	0.182227	-0.362172	NaN	NaN	NaN	-0.816117	0.349114	-0.183274	0.118115	0.414288	-0.0997537	-0.110708	-0.128829	0.00669464	-0.0463715	0.301526	0.1385	NaN	NaN	NaN	-0.0421319	-0.476912	-0.195323	0.0771309	0.36388	0.194023	NaN	NaN	NaN	-0.496838	-0.223578	0.399013	NaN	NaN	NaN	NaN	NaN	NaN	-0.221438	2.51356	0.422995	0.0865191	0.508554	-0.233697	-0.0912384	0.117826
HPR_MVSHHNLTTGATLINEQWLLTTAK_N5H7F1S2G0	Yes		0.79969	-0.0218105	0.54333	NaN	NaN	NaN	NaN	NaN	NaN	NaN	NaN	NaN	NaN	NaN	NaN	NaN	NaN	NaN	NaN	NaN	NaN	NaN	NaN	NaN	NaN	NaN	NaN	NaN	NaN	NaN	NaN	NaN	NaN	NaN	NaN	NaN	NaN	NaN	NaN	NaN	NaN	NaN	NaN	NaN	NaN	-0.930313	-0.161929
HPR_MVSHHNLTTGATLINEQWLLTTAK_N5H6F1S3G0	Yes		1.75238	0.192967	1.60452	NaN	NaN	NaN	NaN	NaN	NaN	NaN	NaN	NaN	NaN	NaN	NaN	NaN	NaN	NaN	NaN	NaN	NaN	NaN	NaN	NaN	NaN	NaN	NaN	NaN	NaN	NaN	NaN	NaN	NaN	NaN	NaN	NaN	NaN	NaN	NaN	NaN	NaN	NaN	NaN	NaN	NaN	NaN	NaN
HPR_MVSHHNLTTGATLINEQWLLTTAK_N6H6F0S3G0	Yes		NaN	NaN	NaN	NaN	NaN	NaN	NaN	NaN	NaN	NaN	NaN	NaN	NaN	NaN	NaN	NaN	NaN	NaN	NaN	NaN	NaN	NaN	NaN	NaN	NaN	NaN	NaN	NaN	NaN	NaN	NaN	NaN	NaN	NaN	NaN	NaN	NaN	NaN	NaN	NaN	NaN	NaN	NaN	NaN	NaN	NaN	NaN
HPR_MVSHHNLTTGATLINEQWLLTTAK_N3H4F1S0G0	Yes		NaN	NaN	NaN	NaN	NaN	NaN	NaN	NaN	NaN	NaN	NaN	NaN	NaN	NaN	NaN	NaN	NaN	NaN	NaN	NaN	NaN	NaN	NaN	NaN	NaN	NaN	NaN	NaN	NaN	NaN	NaN	NaN	NaN	NaN	NaN	NaN	NaN	NaN	NaN	NaN	NaN	NaN	NaN	NaN	NaN	NaN	NaN
HPR_MVSHHNLTTGATLINEQWLLTTAK_N5H4F0S2G0	Yes		NaN	NaN	NaN	NaN	NaN	NaN	0.186664	-0.132924	-0.329669	NaN	NaN	NaN	NaN	NaN	NaN	NaN	NaN	NaN	NaN	NaN	NaN	NaN	NaN	NaN	NaN	NaN	NaN	NaN	NaN	NaN	-0.444422	-0.594381	-0.276063	-0.091484	0.17652	-0.355293	0.304237	-0.191701	-0.49281	-0.167559	0.335669	-0.127704	NaN	NaN	NaN	-0.0944411	-0.360595
HPR_MVSHHNLTTGATLINEQWLLTTAK_N5H6F1S1G0	Yes		NaN	NaN	NaN	NaN	NaN	NaN	NaN	NaN	NaN	NaN	NaN	NaN	NaN	NaN	NaN	NaN	NaN	NaN	NaN	NaN	NaN	NaN	NaN	NaN	NaN	NaN	NaN	NaN	NaN	NaN	NaN	NaN	NaN	NaN	NaN	NaN	NaN	NaN	NaN	NaN	NaN	NaN	NaN	NaN	NaN	-0.222197	0.0556743
HPR_MVSHHNLTTGATLINEQWLLTTAK_N4H6F1S0G0	Yes		NaN	NaN	NaN	-0.118411	-0.178747	-0.533536	NaN	NaN	NaN	-0.276864	0.0170503	-0.348211	-0.162285	0.048162	-0.155779	0.26751	0.133319	0.382372	2.29581	2.08193	1.57961	NaN	NaN	NaN	0.0056068	-0.045008	-0.232643	NaN	NaN	NaN	-0.031188	0.122575	0.762384	0.0307214	-0.0264851	-0.278424	0.0476436	0.370774	0.138744	0.0911521	-0.00251394	0.0299645	0.128078	0.211381	-0.0455998	-0.0796071	-0.384514
HPR_MVSHHNLTTGATLINEQWLLTTAK_N5H6F0S2G0	Yes		0.292722	-0.557899	-0.116936	NaN	NaN	NaN	NaN	NaN	NaN	NaN	NaN	NaN	NaN	NaN	NaN	NaN	NaN	NaN	NaN	NaN	NaN	NaN	NaN	NaN	NaN	NaN	NaN	NaN	NaN	NaN	NaN	NaN	NaN	NaN	NaN	NaN	NaN	NaN	NaN	NaN	NaN	NaN	NaN	NaN	NaN	NaN	NaN
HPR_MVSHHNLTTGATLINEQWLLTTAK_N4H5F2S1G0	Yes	group3	0.753142	0.488487	-0.221025	-0.71933	0.0533731	-0.096865	0.274718	0.0130542	0.0666059	-0.0188249	0.342164	-0.114518	-0.0653976	-0.255016	0.0154832	0.0987538	0.0289685	0.0914455	0.230677	-0.322878	-0.009346	0.242538	-0.166151	-0.136682	0.413402	0.0967917	0.600412	-0.388112	-0.395701	-0.667382	-0.175394	0.67881	-0.219934	0.570091	-0.111271	-0.317043	-0.0944211	0.674119	-0.0854429	-0.686261	0.608279	-0.44422	-0.0511225	0.197286	-0.237358	0.12126	-0.193166
HPR_MVSHHNLTTGATLINEQWLLTTAK_N5H6F0S0G0	Yes		0.0183594	-0.178119	-0.421649	NaN	NaN	NaN	NaN	NaN	NaN	-0.0904418	0.0330585	-0.361405	-0.400995	-0.0871683	-0.493238	0.230363	0.20652	-0.241217	0.506951	-0.00394352	0.010852	-0.499152	-0.11882	-0.391956	0.0296766	-0.461138	0.369807	NaN	NaN	NaN	0.297823	0.346915	0.236893	0.893199	-0.0151134	-0.222613	0.0378302	0.0864657	-0.397122	-0.841373	0.292635	-0.0987888	NaN	NaN	NaN	NaN	NaN
HPR_MVSHHNLTTGATLINEQWLLTTAK_N6H3F2S0G0	Yes		NaN	NaN	NaN	NaN	NaN	NaN	0.224485	-0.0458278	0.101871	NaN	NaN	NaN	NaN	NaN	NaN	NaN	NaN	NaN	NaN	NaN	NaN	0.142098	-0.256972	0.0989466	NaN	NaN	NaN	NaN	NaN	NaN	NaN	NaN	NaN	NaN	NaN	NaN	0.103481	0.154266	0.498051	NaN	NaN	NaN	NaN	NaN	NaN	NaN	NaN
HPR_MVSHHNLTTGATLINEQWLLTTAK_N6H4F1S0G0	Yes		NaN	NaN	NaN	NaN	NaN	NaN	0.101773	0.346688	0.0627124	NaN	NaN	NaN	NaN	NaN	NaN	NaN	NaN	NaN	NaN	NaN	NaN	-0.0892258	-0.325685	-0.140279	NaN	NaN	NaN	NaN	NaN	NaN	-0.143542	-0.0324155	0.0576446	0.390026	0.178913	-0.0321679	NaN	NaN	NaN	-0.198816	-0.116285	-0.403275	NaN	NaN	NaN	NaN	NaN
HPR_MVSHHNLTTGATLINEQWLLTTAK_N3H4F3S0G0	Yes		NaN	NaN	NaN	NaN	NaN	NaN	NaN	NaN	NaN	-0.206032	0.00424732	-0.488052	NaN	NaN	NaN	0.262033	0.321914	-0.0686686	NaN	NaN	NaN	0.185418	-0.104051	-0.0668739	0.124314	-0.0782059	0.298837	NaN	NaN	NaN	NaN	NaN	NaN	-0.116676	0.0979224	0.0994235	-0.22492	0.111347	0.130861	NaN	NaN	NaN	NaN	NaN	NaN	-0.145709	0.0626962
HPR_MVSHHNLTTGATLINEQWLLTTAK_N4H5F5S0G0	Yes		NaN	NaN	NaN	NaN	NaN	NaN	NaN	NaN	NaN	NaN	NaN	NaN	NaN	NaN	NaN	NaN	NaN	NaN	NaN	NaN	NaN	NaN	NaN	NaN	NaN	NaN	NaN	NaN	NaN	NaN	NaN	NaN	NaN	NaN	NaN	NaN	NaN	NaN	NaN	NaN	NaN	NaN	NaN	NaN	NaN	NaN	NaN
HPR_MVSHHNLTTGATLINEQWLLTTAK_N7H4F0S0G0	Yes		NaN	NaN	NaN	NaN	NaN	NaN	NaN	NaN	NaN	NaN	NaN	NaN	NaN	NaN	NaN	NaN	NaN	NaN	NaN	NaN	NaN	NaN	NaN	NaN	NaN	NaN	NaN	NaN	NaN	NaN	NaN	NaN	NaN	NaN	NaN	NaN	NaN	NaN	NaN	NaN	NaN	NaN	NaN	NaN	NaN	NaN	NaN
HPR_MVSHHNLTTGATLINEQWLLTTAK_N5H4F3S0G0	Yes		0.314718	-0.030233	0.00611376	0.0225315	0.368425	0.290784	NaN	NaN	NaN	-0.500005	-0.189504	-0.325087	-0.170827	0.0276962	-0.207631	NaN	NaN	NaN	0.880929	0.396692	0.495586	NaN	NaN	NaN	NaN	NaN	NaN	NaN	NaN	NaN	0.142833	0.067942	0.382997	0.659489	0.252295	0.00081313	0.0917703	0.0209255	-0.0710193	0.0148587	0.508755	0.290815	0.334964	0.202728	-0.244585	0.337037	0.0345783
HPR_MVSHHNLTTGATLINEQWLLTTAK_N5H6F2S1G0	Yes		0.549978	-0.273858	0.186995	NaN	NaN	NaN	NaN	NaN	NaN	NaN	NaN	NaN	NaN	NaN	NaN	NaN	NaN	NaN	1.11689	-0.00416042	0.297683	NaN	NaN	NaN	NaN	NaN	NaN	NaN	NaN	NaN	NaN	NaN	NaN	NaN	NaN	NaN	NaN	NaN	NaN	NaN	NaN	NaN	NaN	NaN	NaN	NaN	NaN
HPR_MVSHHNLTTGATLINEQWLLTTAK_N7H8F0S1G0	Yes		0.517437	-0.408822	-0.518532	NaN	NaN	NaN	NaN	NaN	NaN	NaN	NaN	NaN	NaN	NaN	NaN	NaN	NaN	NaN	NaN	NaN	NaN	NaN	NaN	NaN	NaN	NaN	NaN	NaN	NaN	NaN	NaN	NaN	NaN	NaN	NaN	NaN	NaN	NaN	NaN	NaN	NaN	NaN	NaN	NaN	NaN	NaN	NaN
HPR_MVSHHNLTTGATLINEQWLLTTAK_N5H4F1S1G0	Yes		NaN	NaN	NaN	NaN	NaN	NaN	NaN	NaN	NaN	NaN	NaN	NaN	NaN	NaN	NaN	NaN	NaN	NaN	0.806124	0.441717	-0.00211586	NaN	NaN	NaN	NaN	NaN	NaN	NaN	NaN	NaN	-0.112116	-0.266918	0.0776514	NaN	NaN	NaN	NaN	NaN	NaN	NaN	NaN	NaN	NaN	NaN	NaN	NaN	NaN
HPR_MVSHHNLTTGATLINEQWLLTTAK_N4H5F1S1G0	Yes		NaN	NaN	NaN	-0.0595782	0.365331	-0.188773	NaN	NaN	NaN	-0.230715	-0.184863	-0.736307	-0.304613	-0.295789	-0.130512	0.428625	0.29541	0.322772	0.989564	0.00468541	-0.0698924	0.103376	-0.0392191	0.212498	0.259443	0.302667	0.428791	NaN	NaN	NaN	NaN	NaN	NaN	0.70613	0.383183	0.093635	0.151938	0.308562	0.200515	NaN	NaN	NaN	0.0474497	0.127839	-0.316249	-0.128136	-0.378299
HPR_MVSHHNLTTGATLINEQWLLTTAK_N6H5F1S3G0	Yes		-0.0119338	-0.355697	-0.204613	NaN	NaN	NaN	NaN	NaN	NaN	NaN	NaN	NaN	NaN	NaN	NaN	NaN	NaN	NaN	NaN	NaN	NaN	NaN	NaN	NaN	NaN	NaN	NaN	NaN	NaN	NaN	NaN	NaN	NaN	NaN	NaN	NaN	NaN	NaN	NaN	NaN	NaN	NaN	NaN	NaN	NaN	NaN	NaN
HPR_MVSHHNLTTGATLINEQWLLTTAK_N5H5F2S0G0	Yes		NaN	NaN	NaN	NaN	NaN	NaN	NaN	NaN	NaN	-0.0662512	-0.0281725	0.168218	NaN	NaN	NaN	NaN	NaN	NaN	0.383625	-0.044052	0.0113847	NaN	NaN	NaN	NaN	NaN	NaN	NaN	NaN	NaN	NaN	NaN	NaN	NaN	NaN	NaN	NaN	NaN	NaN	NaN	NaN	NaN	NaN	NaN	NaN	0.201553	0.160503
HPR_MVSHHNLTTGATLINEQWLLTTAK_N5H6F7S0G0	Yes		NaN	NaN	NaN	NaN	NaN	NaN	NaN	NaN	NaN	NaN	NaN	NaN	NaN	NaN	NaN	NaN	NaN	NaN	NaN	NaN	NaN	NaN	NaN	NaN	NaN	NaN	NaN	NaN	NaN	NaN	NaN	NaN	NaN	NaN	NaN	NaN	NaN	NaN	NaN	NaN	NaN	NaN	NaN	NaN	NaN	NaN	NaN
HPR_MVSHHNLTTGATLINEQWLLTTAK_N5H5F0S2G0	Yes		NaN	NaN	NaN	-0.163679	0.00901016	-0.0217013	NaN	NaN	NaN	NaN	NaN	NaN	NaN	NaN	NaN	NaN	NaN	NaN	NaN	NaN	NaN	NaN	NaN	NaN	NaN	NaN	NaN	NaN	NaN	NaN	NaN	NaN	NaN	1.02252	0.327955	-0.00211245	NaN	NaN	NaN	NaN	NaN	NaN	NaN	NaN	NaN	-0.237012	-0.108478
HPR_MVSHHNLTTGATLINEQWLLTTAK_N6H5F1S1G0	Yes		0.605794	-0.0642892	0.142816	NaN	NaN	NaN	0.2844	0.1657	0.444247	NaN	NaN	NaN	NaN	NaN	NaN	NaN	NaN	NaN	NaN	NaN	NaN	NaN	NaN	NaN	NaN	NaN	NaN	NaN	NaN	NaN	-0.407358	-0.140061	-0.157206	0.271907	0.331482	-0.0906171	0.356918	-0.0211856	0.23442	0.182624	0.14053	-0.0599285	NaN	NaN	NaN	-0.304362	-0.0720035
HPR_MVSHHNLTTGATLINEQWLLTTAK_N3H4F1S1G0	Yes		NaN	NaN	NaN	NaN	NaN	NaN	NaN	NaN	NaN	NaN	NaN	NaN	NaN	NaN	NaN	NaN	NaN	NaN	NaN	NaN	NaN	0.0200902	0.00228836	-0.133321	NaN	NaN	NaN	NaN	NaN	NaN	NaN	NaN	NaN	NaN	NaN	NaN	NaN	NaN	NaN	NaN	NaN	NaN	NaN	NaN	NaN	-0.0226919	-0.0149773
HPR_MVSHHNLTTGATLINEQWLLTTAK_N2H12F0S0G0	Yes		NaN	NaN	NaN	NaN	NaN	NaN	0.599254	-0.0145742	-0.291211	NaN	NaN	NaN	NaN	NaN	NaN	NaN	NaN	NaN	NaN	NaN	NaN	NaN	NaN	NaN	NaN	NaN	NaN	NaN	NaN	NaN	-0.0509987	0.415042	0.605313	0.655636	0.212749	-0.0482463	0.0600999	0.0813498	0.193804	-0.33637	0.121282	-0.189181	NaN	NaN	NaN	-0.0841343	-0.0976929
HPR_MVSHHNLTTGATLINEQWLLTTAK_N6H5F0S0G0	Yes		NaN	NaN	NaN	NaN	NaN	NaN	NaN	NaN	NaN	NaN	NaN	NaN	NaN	NaN	NaN	NaN	NaN	NaN	NaN	NaN	NaN	NaN	NaN	NaN	NaN	NaN	NaN	NaN	NaN	NaN	-0.31955	-0.355945	0.087578	0.484802	0.238129	0.187015	NaN	NaN	NaN	-0.226998	-0.0742373	-0.0550548	NaN	NaN	NaN	NaN	NaN
HPR_MVSHHNLTTGATLINEQWLLTTAK_N4H5F3S0G0	Yes		NaN	NaN	NaN	NaN	NaN	NaN	NaN	NaN	NaN	-0.119084	0.0219223	-0.206107	-0.298618	-0.259508	-0.0727099	0.298558	-0.0594009	0.289757	NaN	NaN	NaN	NaN	NaN	NaN	NaN	NaN	NaN	NaN	NaN	NaN	NaN	NaN	NaN	NaN	NaN	NaN	NaN	NaN	NaN	-0.0638462	-0.0717099	-0.100517	0.251423	0.0774082	-0.243172	NaN	NaN
HPR_MVSHHNLTTGATLINEQWLLTTAK_N4H5F0S1G0	Yes	group3	0.391734	-0.485413	-0.414016	-0.714043	0.37102	-0.055329	0.377484	-0.136174	0.0841098	-0.236384	0.335389	-0.968713	-0.391598	-0.262481	-0.427252	0.524515	0.0152487	-0.118328	0.50004	0.0531727	0.00868551	0.407097	0.0784815	0.163711	-0.143955	0.255904	0.256246	-0.653761	-0.29202	-1.60871	-0.270098	-0.0763906	0.731794	1.13188	-0.1365	-0.161875	-0.180116	0.0120973	-0.209566	-0.354487	0.305757	0.316334	0.574189	0.081929	-0.263316	-1.29497	-0.528771
HPR_MVSHHNLTTGATLINEQWLLTTAK_N4H6F1S1G0	Yes		0.569274	-0.184207	0.0797812	0.200924	0.366949	0.0622768	NaN	NaN	NaN	0.910455	0.931148	-0.0401048	NaN	NaN	NaN	NaN	NaN	NaN	NaN	NaN	NaN	NaN	NaN	NaN	NaN	NaN	NaN	NaN	NaN	NaN	NaN	NaN	NaN	0.907755	0.215809	-0.276119	-0.14448	0.471785	-0.807051	NaN	1.529	-0.787628	NaN	NaN	NaN	-0.295825	-0.0147048
HPR_MVSHHNLTTGATLINEQWLLTTAK_N5H5F0S0G0	Yes		NaN	NaN	NaN	NaN	NaN	NaN	NaN	NaN	NaN	NaN	NaN	NaN	NaN	NaN	NaN	NaN	NaN	NaN	0.402151	0.0657181	0.13579	NaN	NaN	NaN	NaN	NaN	NaN	NaN	NaN	NaN	NaN	NaN	NaN	NaN	NaN	NaN	NaN	NaN	NaN	NaN	NaN	NaN	NaN	NaN	NaN	NaN	NaN
HPR_MVSHHNLTTGATLINEQWLLTTAK_N6H4F0S0G0	Yes		NaN	NaN	NaN	NaN	NaN	NaN	NaN	NaN	NaN	NaN	NaN	NaN	NaN	NaN	NaN	NaN	NaN	NaN	NaN	NaN	NaN	NaN	NaN	NaN	NaN	NaN	NaN	NaN	NaN	NaN	-0.237214	-0.00758808	0.281069	NaN	NaN	NaN	NaN	NaN	NaN	NaN	NaN	NaN	NaN	NaN	NaN	-0.778215	-0.108896
HPR_MVSHHNLTTGATLINEQWLLTTAK_N6H3F2S1G0	Yes		NaN	NaN	NaN	NaN	NaN	NaN	NaN	NaN	NaN	NaN	NaN	NaN	NaN	NaN	NaN	NaN	NaN	NaN	NaN	NaN	NaN	NaN	NaN	NaN	NaN	NaN	NaN	NaN	NaN	NaN	0.0927911	0.0812785	0.505691	1.22523	0.398456	0.113226	NaN	NaN	NaN	-0.508999	0.226099	0.139509	NaN	NaN	NaN	NaN	NaN
HPR_MVSHHNLTTGATLINEQWLLTTAK_N5H5F1S0G0	Yes		-0.0724359	-0.0301796	0.314972	NaN	NaN	NaN	-0.0418375	-0.0667718	-0.158456	-0.308649	-0.256382	-0.297466	-0.495131	0.0485164	-0.0957768	NaN	NaN	NaN	0.863601	0.142444	0.1787	NaN	NaN	NaN	0.0533618	0.0712577	0.158818	NaN	NaN	NaN	0.113504	0.13612	0.0562345	1.07407	0.19551	0.000348946	NaN	NaN	NaN	-0.268843	-0.338605	-0.338525	0.26934	0.207139	-0.126762	0.117695	-0.159161
HPR_MVSHHNLTTGATLINEQWLLTTAK_N6H4F0S2G0	Yes		0.435904	-0.160711	0.0123202	NaN	NaN	NaN	0.71602	0.232501	0.132912	NaN	NaN	NaN	NaN	NaN	NaN	NaN	NaN	NaN	NaN	NaN	NaN	NaN	NaN	NaN	NaN	NaN	NaN	NaN	NaN	NaN	NaN	NaN	NaN	0.132703	0.163876	-0.199286	NaN	NaN	NaN	NaN	NaN	NaN	NaN	NaN	NaN	NaN	NaN
HPR_MVSHHNLTTGATLINEQWLLTTAK_N7H6F0S0G0	Yes		0.676964	0.392763	0.236858	0.054833	0.445059	-0.049404	0.334093	-0.109695	0.153574	0.12121	0.0633915	-0.281125	NaN	NaN	NaN	NaN	NaN	NaN	0.603247	0.0413981	-0.0781993	NaN	NaN	NaN	NaN	NaN	NaN	NaN	NaN	NaN	-0.178134	-0.338483	0.00281975	0.539028	0.087637	-0.117764	0.201833	0.820483	0.312921	-0.0960204	0.341953	-0.367899	NaN	NaN	NaN	-0.384901	-0.180551
HPR_MVSHHNLTTGATLINEQWLLTTAK_N3H5F2S0G0	Yes		NaN	NaN	NaN	NaN	NaN	NaN	NaN	NaN	NaN	-0.0571661	0.14096	-0.372499	-0.401877	-0.195273	-0.446783	0.312748	0.298282	0.337038	0.293531	-0.201322	-0.0187648	-0.0902964	-0.419363	-0.251447	-0.202216	-0.126307	0.143251	NaN	NaN	NaN	NaN	NaN	NaN	NaN	NaN	NaN	NaN	NaN	NaN	NaN	NaN	NaN	NaN	NaN	NaN	0.0307692	0.267416
HPR_MVSHHNLTTGATLINEQWLLTTAK_N6H6F1S0G0	Yes		NaN	NaN	NaN	NaN	NaN	NaN	NaN	NaN	NaN	NaN	NaN	NaN	NaN	NaN	NaN	NaN	NaN	NaN	NaN	NaN	NaN	NaN	NaN	NaN	NaN	NaN	NaN	NaN	NaN	NaN	NaN	NaN	NaN	NaN	NaN	NaN	NaN	NaN	NaN	-0.160655	0.404106	0.437052	NaN	NaN	NaN	NaN	NaN
HPR_MVSHHNLTTGATLINEQWLLTTAK_N5H4F1S2G0	Yes		0.179417	-0.445906	-0.0128872	NaN	NaN	NaN	NaN	NaN	NaN	NaN	NaN	NaN	NaN	NaN	NaN	NaN	NaN	NaN	NaN	NaN	NaN	NaN	NaN	NaN	NaN	NaN	NaN	NaN	NaN	NaN	-0.466963	0.460825	0.252751	0.715509	-0.0514557	-0.319613	0.374384	0.516034	0.190941	NaN	NaN	NaN	NaN	NaN	NaN	0.0209743	0.17826
HPR_MVSHHNLTTGATLINEQWLLTTAK_N6H5F1S0G0	Yes		NaN	NaN	NaN	NaN	NaN	NaN	0.0179563	-0.128268	-0.127992	NaN	NaN	NaN	NaN	NaN	NaN	NaN	NaN	NaN	NaN	NaN	NaN	NaN	NaN	NaN	NaN	NaN	NaN	NaN	NaN	NaN	0.270617	0.111174	0.403745	0.481709	0.231735	0.0434587	0.0971589	0.164179	-0.0264207	NaN	NaN	NaN	-0.111808	0.00962844	-0.212975	NaN	NaN
HPR_MVSHHNLTTGATLINEQWLLTTAK_N3H5F0S1G0	Yes		NaN	NaN	NaN	NaN	NaN	NaN	NaN	NaN	NaN	-0.556381	-0.302501	-0.68103	-0.230251	0.0152908	-0.187855	0.347431	0.566958	0.555036	0.635639	0.246991	-0.015063	NaN	NaN	NaN	0.14123	-0.147241	0.548507	NaN	NaN	NaN	NaN	NaN	NaN	0.0114322	0.458445	0.121334	0.00492494	-0.0923286	-0.0084103	NaN	NaN	NaN	0.395037	0.26439	0.240552	-0.158669	-0.303614
HPR_MVSHHNLTTGATLINEQWLLTTAK_N4H5F1S2G0	Yes		0.295685	-0.521569	-0.248276	0.104643	0.195286	-0.173817	NaN	NaN	NaN	-0.523807	0.0882862	-0.34375	-0.425062	-0.024167	-0.312767	0.296708	0.349088	0.434514	0.832587	0.37665	0.586248	NaN	NaN	NaN	NaN	NaN	NaN	NaN	NaN	NaN	NaN	NaN	NaN	NaN	NaN	NaN	-0.210674	-0.127494	-0.195712	NaN	NaN	NaN	NaN	NaN	NaN	0.0405638	-0.254725
HPR_MVSHHNLTTGATLINEQWLLTTAK_N6H4F2S0G0	Yes		NaN	NaN	NaN	NaN	NaN	NaN	NaN	NaN	NaN	NaN	NaN	NaN	NaN	NaN	NaN	NaN	NaN	NaN	NaN	NaN	NaN	NaN	NaN	NaN	NaN	NaN	NaN	NaN	NaN	NaN	NaN	NaN	NaN	NaN	NaN	NaN	NaN	NaN	NaN	NaN	NaN	NaN	NaN	NaN	NaN	NaN	NaN
HPR_MVSHHNLTTGATLINEQWLLTTAK_N6H7F5S0G0	Yes		NaN	NaN	NaN	NaN	NaN	NaN	NaN	NaN	NaN	NaN	NaN	NaN	NaN	NaN	NaN	NaN	NaN	NaN	NaN	NaN	NaN	NaN	NaN	NaN	NaN	NaN	NaN	NaN	NaN	NaN	NaN	NaN	NaN	NaN	NaN	NaN	NaN	NaN	NaN	NaN	NaN	NaN	NaN	NaN	NaN	NaN	NaN
HPR_MVSHHNLTTGATLINEQWLLTTAK_N4H5F4S0G0	Yes		-0.0024049	-0.733368	-0.46454	-0.231869	0.611654	0.174441	0.267592	0.254465	0.607157	-0.979557	-0.0627627	-0.911071	-0.00484251	-0.174377	-0.176898	0.431107	0.299285	0.0277372	1.11854	0.10702	0.167961	0.0154773	-0.136942	0.0560417	-0.463927	0.0994355	-0.28229	NaN	NaN	NaN	-0.000738222	0.286351	0.556682	0.23139	0.364216	-0.277873	0.282515	0.70301	-0.482956	-0.0327576	0.223064	0.18404	NaN	NaN	NaN	-0.342193	0.0570021
HPR_MVSHHNLTTGATLINEQWLLTTAK_N5H4F1S0G0	Yes		NaN	NaN	NaN	NaN	NaN	NaN	NaN	NaN	NaN	NaN	NaN	NaN	NaN	NaN	NaN	NaN	NaN	NaN	NaN	NaN	NaN	NaN	NaN	NaN	NaN	NaN	NaN	NaN	NaN	NaN	NaN	NaN	NaN	NaN	NaN	NaN	NaN	NaN	NaN	NaN	NaN	NaN	NaN	NaN	NaN	NaN	NaN
HPR_MVSHHNLTTGATLINEQWLLTTAK_N8H5F0S0G0	Yes		0.239105	-0.0668008	0.128476	0.094396	-0.119952	-0.400706	0.313293	-0.0810279	-0.512701	NaN	NaN	NaN	NaN	NaN	NaN	-0.0474103	-0.098385	-0.0665167	0.547162	-0.43792	-0.0596778	NaN	NaN	NaN	NaN	NaN	NaN	NaN	NaN	NaN	0.0577119	0.0134628	0.105204	0.84189	0.151736	-0.327688	0.167699	0.533334	-0.265846	0.0871419	0.405651	-0.086674	-0.0707793	-0.0649972	0.109977	-0.417754	-0.149039
HPR_MVSHHNLTTGATLINEQWLLTTAK_N9H10F1S0G0	Yes		NaN	NaN	NaN	NaN	NaN	NaN	NaN	NaN	NaN	NaN	NaN	NaN	NaN	NaN	NaN	NaN	NaN	NaN	NaN	NaN	NaN	NaN	NaN	NaN	NaN	NaN	NaN	NaN	NaN	NaN	NaN	NaN	NaN	NaN	NaN	NaN	NaN	NaN	NaN	NaN	NaN	NaN	NaN	NaN	NaN	NaN	NaN
HPR_MVSHHNLTTGATLINEQWLLTTAK_N5H5F2S1G0	Yes		NaN	NaN	NaN	-0.0363261	0.0786535	0.256102	NaN	NaN	NaN	NaN	NaN	NaN	-0.113918	0.0244803	0.262786	0.162337	-0.127926	0.0171925	0.568749	-0.054117	0.185249	0.0131525	0.229989	0.0153848	NaN	NaN	NaN	NaN	NaN	NaN	0.0891065	-0.0444752	0.264387	0.963783	0.202259	-0.116461	NaN	NaN	NaN	-0.12829	0.253584	0.0380445	NaN	NaN	NaN	-0.172704	-0.189454
HPR_MVSHHNLTTGATLINEQWLLTTAK_N4H5F0S2G0	Yes		0.426258	-0.281527	-0.222527	-0.988255	0.698836	-0.145801	0.51376	-0.154091	-0.304896	0.0173065	0.758963	-0.548913	-0.0806241	-0.17411	-0.020921	0.302688	0.156469	-0.130182	1.19368	0.0121856	-0.0343612	0.268979	-0.537061	0.122965	-0.286453	0.116886	0.093967	NaN	NaN	NaN	0.0928066	0.364369	0.525408	1.638	0.411063	-0.28662	0.172451	0.847832	-0.717825	-0.368866	1.15993	-0.13663	0.299868	0.461477	-0.0490441	0.377551	1.22669
HPR_MVSHHNLTTGATLINEQWLLTTAK_N5H4F2S0G0	Yes		0.236463	0.0173939	-0.136394	-0.0982254	-0.452514	-0.0985239	NaN	NaN	NaN	NaN	NaN	NaN	NaN	NaN	NaN	0.314221	-0.120718	0.18442	NaN	NaN	NaN	-0.0462752	0.225526	0.0346974	NaN	NaN	NaN	NaN	NaN	NaN	-0.11956	-0.0544892	0.119516	0.143966	0.215596	0.313144	-0.211968	-0.185745	-0.462883	NaN	NaN	NaN	NaN	NaN	NaN	NaN	NaN
HPR_MVSHHNLTTGATLINEQWLLTTAK_N7H6F1S0G0	Yes		NaN	NaN	NaN	NaN	NaN	NaN	NaN	NaN	NaN	NaN	NaN	NaN	NaN	NaN	NaN	NaN	NaN	NaN	NaN	NaN	NaN	NaN	NaN	NaN	NaN	NaN	NaN	NaN	NaN	NaN	NaN	NaN	NaN	NaN	NaN	NaN	NaN	NaN	NaN	NaN	NaN	NaN	NaN	NaN	NaN	NaN	NaN
HPR_MVSHHNLTTGATLINEQWLLTTAK_N4H5F0S0G0	Yes		0.245447	-0.248768	-0.504854	-0.0848696	0.227924	-0.255521	NaN	NaN	NaN	0.306298	0.308711	-0.305738	-0.176278	-0.0928113	-0.331153	0.301999	0.0871223	-0.050789	1.19421	0.432578	0.263352	-0.0753408	-0.00973142	-0.055998	0.218455	-0.0889594	0.447834	-0.323065	-0.250436	-0.600967	-0.145767	0.00992955	0.193167	0.285139	0.137288	0.0465677	0.250262	0.330602	0.164385	NaN	NaN	NaN	0.182944	0.177043	-0.407318	-0.0308438	0.338794
HPR_MVSHHNLTTGATLINEQWLLTTAK_N4H6F0S0G0	Yes		NaN	NaN	NaN	NaN	NaN	NaN	NaN	NaN	NaN	-0.414072	0.116273	-0.438655	NaN	NaN	NaN	NaN	NaN	NaN	1.18413	0.102667	0.111332	-0.122706	-0.149583	-0.0925387	-0.00582411	-0.161242	0.296731	NaN	NaN	NaN	NaN	NaN	NaN	NaN	NaN	NaN	0.1384	0.0351672	-0.21133	NaN	NaN	NaN	NaN	NaN	NaN	NaN	NaN
HPR_MVSHHNLTTGATLINEQWLLTTAK_N7H3F0S0G0	Yes		NaN	NaN	NaN	NaN	NaN	NaN	NaN	NaN	NaN	NaN	NaN	NaN	NaN	NaN	NaN	0.150161	0.278591	-0.211456	NaN	NaN	NaN	NaN	NaN	NaN	NaN	NaN	NaN	NaN	NaN	NaN	NaN	NaN	NaN	NaN	NaN	NaN	NaN	NaN	NaN	NaN	NaN	NaN	NaN	NaN	NaN	NaN	NaN
HPR_MVSHHNLTTGATLINEQWLLTTAK_N5H5F0S1G0	Yes		0.45307	-0.149504	0.267116	-0.370647	-0.15322	0.112304	NaN	NaN	NaN	NaN	NaN	NaN	NaN	NaN	NaN	NaN	NaN	NaN	0.48098	-0.112047	-0.114729	NaN	NaN	NaN	NaN	NaN	NaN	NaN	NaN	NaN	0.213626	0.0357394	0.264918	0.955276	0.00330787	-0.149213	NaN	NaN	NaN	NaN	NaN	NaN	NaN	NaN	NaN	0.226308	-0.333043
HPR_MVSHHNLTTGATLINEQWLLTTAK_N2H3F1S0G0	Yes		NaN	NaN	NaN	NaN	NaN	NaN	NaN	NaN	NaN	NaN	NaN	NaN	NaN	NaN	NaN	0.174241	-0.557151	-0.293897	NaN	NaN	NaN	NaN	NaN	NaN	NaN	NaN	NaN	NaN	NaN	NaN	NaN	NaN	NaN	NaN	NaN	NaN	NaN	NaN	NaN	NaN	NaN	NaN	NaN	NaN	NaN	NaN	NaN
HPR_MVSHHNLTTGATLINEQWLLTTAK_N5H5F3S0G0	Yes		0.381341	-1.12856	0.206938	-0.137319	-0.0154811	-0.226161	-0.0443821	0.0488141	-0.101503	-0.17233	0.20241	-0.261903	-0.360237	-0.0149605	-0.381372	0.507706	0.332735	0.313818	0.997468	0.282125	0.205369	NaN	NaN	NaN	NaN	NaN	NaN	NaN	NaN	NaN	0.227611	0.206634	0.264932	0.499216	0.0568205	-0.0264679	-0.509859	-0.47469	-0.383811	-0.413829	0.247506	-0.694508	NaN	NaN	NaN	0.047383	0.201758
HPR_MVSHHNLTTGATLINEQWLLTTAK_N6H6F1S2G0	Yes		NaN	NaN	NaN	NaN	NaN	NaN	NaN	NaN	NaN	NaN	NaN	NaN	NaN	NaN	NaN	NaN	NaN	NaN	NaN	NaN	NaN	NaN	NaN	NaN	NaN	NaN	NaN	NaN	NaN	NaN	NaN	NaN	NaN	NaN	NaN	NaN	NaN	NaN	NaN	NaN	NaN	NaN	NaN	NaN	NaN	NaN	NaN
NT5E_IKLDNYSTQELGK_N5H6F1S0G0	Yes		NaN	NaN	NaN	NaN	NaN	NaN	NaN	NaN	NaN	NaN	NaN	NaN	NaN	NaN	NaN	NaN	NaN	NaN	NaN	NaN	NaN	NaN	NaN	NaN	NaN	NaN	NaN	NaN	NaN	NaN	NaN	NaN	NaN	NaN	NaN	NaN	NaN	NaN	NaN	0.0476652	0.115069	0.600795	NaN	NaN	NaN	0.205499	0.696634
NT5E_IKLDNYSTQELGK_N8H3F0S0G0	Yes		NaN	NaN	NaN	NaN	NaN	NaN	NaN	NaN	NaN	NaN	NaN	NaN	NaN	NaN	NaN	NaN	NaN	NaN	NaN	NaN	NaN	NaN	NaN	NaN	NaN	NaN	NaN	NaN	NaN	NaN	NaN	NaN	NaN	NaN	NaN	NaN	NaN	NaN	NaN	NaN	NaN	NaN	NaN	NaN	NaN	NaN	NaN
NT5E_IKLDNYSTQELGK_N4H5F1S0G0	Yes		NaN	NaN	NaN	NaN	NaN	NaN	NaN	NaN	NaN	NaN	NaN	NaN	NaN	NaN	NaN	NaN	NaN	NaN	NaN	NaN	NaN	NaN	NaN	NaN	NaN	NaN	NaN	NaN	NaN	NaN	NaN	NaN	NaN	NaN	NaN	NaN	NaN	NaN	NaN	NaN	NaN	NaN	NaN	NaN	NaN	NaN	NaN
NT5E_IKLDNYSTQELGK_N2H8F0S0G0	Yes		NaN	NaN	NaN	NaN	NaN	NaN	NaN	NaN	NaN	NaN	NaN	NaN	NaN	NaN	NaN	NaN	NaN	NaN	NaN	NaN	NaN	NaN	NaN	NaN	NaN	NaN	NaN	NaN	NaN	NaN	NaN	NaN	NaN	NaN	NaN	NaN	NaN	NaN	NaN	NaN	NaN	NaN	NaN	NaN	NaN	NaN	NaN
NT5E_GNVISSHGNPILLNSSIPEDPSIK_N2H4F1S0G0	Yes		NaN	NaN	NaN	NaN	NaN	NaN	0.473729	0.351435	0.238298	NaN	NaN	NaN	NaN	NaN	NaN	NaN	NaN	NaN	NaN	NaN	NaN	NaN	NaN	NaN	NaN	NaN	NaN	NaN	NaN	NaN	NaN	NaN	NaN	NaN	NaN	NaN	NaN	NaN	NaN	NaN	NaN	NaN	NaN	NaN	NaN	-0.0939527	0.0892483
NT5E_GNVISSHGNPILLNSSIPEDPSIK_N2H6F0S0G0	Yes		0.129383	0.243516	0.321102	NaN	NaN	NaN	NaN	NaN	NaN	-0.100063	-0.112674	-0.573425	-0.171865	0.144314	-0.154043	NaN	NaN	NaN	NaN	NaN	NaN	NaN	NaN	NaN	NaN	NaN	NaN	NaN	NaN	NaN	NaN	NaN	NaN	0.0681329	0.38553	0.245774	NaN	NaN	NaN	0.197195	0.135459	-0.115517	NaN	NaN	NaN	0.32051	0.610167
NT5E_GNVISSHGNPILLNSSIPEDPSIK_N3H6F0S0G0	Yes		NaN	NaN	NaN	NaN	NaN	NaN	NaN	NaN	NaN	NaN	NaN	NaN	NaN	NaN	NaN	NaN	NaN	NaN	NaN	NaN	NaN	NaN	NaN	NaN	NaN	NaN	NaN	NaN	NaN	NaN	NaN	NaN	NaN	NaN	NaN	NaN	NaN	NaN	NaN	NaN	NaN	NaN	-0.112486	0.283814	-0.501052	NaN	NaN
NT5E_GNVISSHGNPILLNSSIPEDPSIK_N2H5F0S0G0	Yes		0.437461	0.0410259	-0.143652	-0.0335413	-0.446283	-0.366664	-0.155486	-0.200882	0.0125548	-0.0968561	-0.301239	-0.0895949	-0.130355	0.793709	-0.499574	-0.126513	0.317555	-0.144692	-0.0334366	0.16969	0.407732	-0.23195	0.156684	-0.0683029	-0.0835765	0.134432	0.198684	0.357076	0.642642	0.129866	0.0912136	0.438035	-0.137605	-1.16035	0.281765	0.425807	0.034998	-0.145174	0.252438	-0.228354	-0.21013	-0.172492	-0.653162	0.847786	-0.279612	-0.292208	0.165983
NT5E_GNVISSHGNPILLNSSIPEDPSIK_N2H7F0S0G0	Yes		NaN	NaN	NaN	NaN	NaN	NaN	NaN	NaN	NaN	0.122631	-1.18595	-0.590205	NaN	NaN	NaN	NaN	NaN	NaN	NaN	NaN	NaN	NaN	NaN	NaN	NaN	NaN	NaN	0.338806	0.525957	0.62591	0.32479	0.0861605	-0.278408	NaN	NaN	NaN	NaN	NaN	NaN	-0.951992	-0.405208	-0.470267	NaN	NaN	NaN	0.127094	-0.120202
[truncated: 14,103 more rows]
[truncated: 82 more columns]

## Sheet: SPEG_normalized
SPEG-ID(Protein_Peptide)	With motif NX!S/T	TCGA-09-1664	TCGA-61-2094	TCGA-25-1312	TCGA-13-1409	TCGA-24-1416	TCGA-29-1769	TCGA-13-1489	TCGA-13-1482	TCGA-13-1504	TCGA-13-1492	TCGA-36-2530	TCGA-25-2409	TCGA-13-1497	TCGA-OVARIAN-CONTROL-10	TCGA-61-1995	TCGA-13-2065	TCGA-61-1918	TCGA-61-2613	TCGA-23-1122	TCGA-24-1464	TCGA-25-1322	TCGA-24-1103	TCGA-24-2289	TCGA-13-1511	TCGA-24-1431	TCGA-36-1570	TCGA-13-1488	TCGA-24-1435	TCGA-30-1887	TCGA-23-1121	TCGA-24-1436	TCGA-13-2061	TCGA-36-2537	TCGA-24-1474	TCGA-13-1501	TCGA-OVARIAN-CONTROL-5	TCGA-24-1555	TCGA-24-1562	TCGA-25-1628	TCGA-24-1558	TCGA-29-1705	TCGA-OVARIAN-CONTROL-3	TCGA-24-1920	TCGA-30-1891	TCGA-61-2008	TCGA-24-1927	TCGA-OVARIAN-CONTROL-4	TCGA-36-2544
[truncated: 5,115 more rows]
[truncated: 81 more columns]
