# Supplementary material for: Glycoproteomics-based signatures for tumor subtyping and clinical outcome prediction of high-grade serous ovarian cancer
Source: Nat Commun. 2020 Dec 1;11:6139. doi: 10.1038/s41467-020-19976-3 (PMC7708455; doi:10.1038/s41467-020-19976-3)
Supplement: Supplementary file 5 — Supplementary Data 3 [file 41467_2020_19976_MOESM5_ESM.xlsx]

## Sheet: legend
File Name: Supplementary Data 3 Description: Tumor subtype information and associated groups of intact glycopeptides.

## Sheet: Subtype
SPL	Intact	SPEG	Protein	mRNA	HRD
TCGA-24-1416	1	1	Differentiated	Differentiated	0
TCGA-29-1771	1	1	Differentiated	Differentiated	1
TCGA-61-2008	1	1	Differentiated	Differentiated	1
TCGA-25-1631	1	1	Differentiated	Differentiated	0
TCGA-25-1323	1	1	Stromal	Proliferative	0
TCGA-09-1664	1	1	Differentiated	Unknown	1
TCGA-24-1557	1	1	Differentiated	Differentiated	1
TCGA-24-1474	1	1	Stromal	Immunoreactive	0
TCGA-29-1696	1	1	Differentiated	Differentiated	1
TCGA-36-1577	1	1	Stromal	Proliferative	0
TCGA-59-2351	1	1	Stromal	Immunoreactive	1
TCGA-36-2537	1	1	Differentiated	Unknown	1
TCGA-24-1555	1	1	Differentiated	Differentiated	1
TCGA-13-1489	1	1	Differentiated	Proliferative	1
TCGA-36-1571	1	1	Proliferative	Proliferative	0
TCGA-13-2059	1	1	Differentiated	Unknown	0
TCGA-36-2549	1	2	Differentiated	Unknown	0
TCGA-61-2613	1	3	Stromal	Unknown	1
TCGA-36-1570	1	1	Differentiated	Differentiated	1
TCGA-59-2352	1	2	Differentiated	Proliferative	0
TCGA-29-1690	1	1	Differentiated	Mesenchymal	1
TCGA-36-2547	1	2	Proliferative	Unknown	1
TCGA-25-2404	1	3	Stromal	Mesenchymal	1
TCGA-29-1688	1	3	Immunoreactive	Immunoreactive	1
TCGA-25-1318	1	1	Differentiated	Differentiated	1
TCGA-24-2298	1	1	Differentiated	Mesenchymal	1
TCGA-24-1553	1	2	Differentiated	Immunoreactive	1
TCGA-24-2290	2	2	Immunoreactive	Immunoreactive	1
TCGA-29-1769	2	2	Immunoreactive	Immunoreactive	1
TCGA-25-2397	2	2	Differentiated	Differentiated	0
TCGA-61-1907	2	2	Immunoreactive	Immunoreactive	1
TCGA-36-2532	2	2	Immunoreactive	Unknown	1
TCGA-36-2530	2	2	Immunoreactive	Unknown	1
TCGA-61-1727	2	2	Immunoreactive	Unknown	1
TCGA-29-1697	2	2	Proliferative	Proliferative	1
TCGA-25-2409	2	2	Differentiated	Differentiated	0
TCGA-13-1511	2	2	Differentiated	Differentiated	0
TCGA-24-1920	2	2	Immunoreactive	Proliferative	0
TCGA-24-1927	2	2	Immunoreactive	Unknown	0
TCGA-13-1492	2	2	Proliferative	Proliferative	1
TCGA-13-1497	2	2	Immunoreactive	Proliferative	1
TCGA-61-2087	2	2	Immunoreactive	Unknown	0
TCGA-36-1578	2	2	Immunoreactive	Immunoreactive	0
TCGA-13-2065	2	3	Immunoreactive	Unknown	0
TCGA-61-1914	2	2	Differentiated	Immunoreactive	1
TCGA-24-1436	2	2	Immunoreactive	Immunoreactive	0
TCGA-61-1995	2	2	Immunoreactive	Immunoreactive	0
TCGA-61-1741	2	2	Proliferative	Proliferative	1
TCGA-36-2542	2	2	Differentiated	Unknown	1
TCGA-24-1548	2	2	Proliferative	Proliferative	0
TCGA-24-2030	2	2	Proliferative	Proliferative	1
TCGA-24-1558	2	2	Proliferative	Proliferative	0
TCGA-61-1915	2	2	Immunoreactive	Immunoreactive	1
TCGA-29-1702	2	2	Proliferative	Proliferative	1
TCGA-36-2534	2	2	Immunoreactive	Unknown	1
TCGA-61-1910	2	2	Proliferative	Differentiated	1
TCGA-24-2024	2	2	Differentiated	Differentiated	1
TCGA-59-2372	2	2	Proliferative	Unknown	1
TCGA-59-2348	2	2	Differentiated	Differentiated	1
TCGA-13-1507	2	2	Immunoreactive	Immunoreactive	0
TCGA-24-2261	2	2	Immunoreactive	Immunoreactive	0
TCGA-29-1711	2	2	Differentiated	Immunoreactive	1
TCGA-13-2061	2	2	Immunoreactive	Unknown	0
TCGA-61-2088	2	2	Proliferative	Proliferative	0
TCGA-24-2033	2	2	Differentiated	Mesenchymal	0
TCGA-24-1103	2	2	Differentiated	Differentiated	1
TCGA-25-2399	2	2	Immunoreactive	Mesenchymal	0
TCGA-61-2094	2	2	Immunoreactive	Immunoreactive	1
TCGA-13-2066	2	2	Proliferative	Unknown	0
TCGA-61-1724	2	2	Differentiated	Differentiated	0
TCGA-13-1404	2	2	Immunoreactive	Proliferative	0
TCGA-25-1312	2	2	Proliferative	Proliferative	0
TCGA-29-1762	2	1	Proliferative	Proliferative	1
TCGA-24-1431	2	3	Differentiated	Differentiated	0
TCGA-36-2544	2	1	Differentiated	Unknown	1
TCGA-29-1763	2	1	Differentiated	Proliferative	1
TCGA-13-1410	3	3	Mesenchymal	Immunoreactive	0
TCGA-30-1887	3	3	Mesenchymal	Immunoreactive	0
TCGA-25-1628	3	3	Mesenchymal	Mesenchymal	0
TCGA-13-1504	3	3	Mesenchymal	Mesenchymal	0
TCGA-24-1422	3	3	Mesenchymal	Mesenchymal	0
TCGA-13-1487	3	3	Mesenchymal	Mesenchymal	0
TCGA-24-1435	3	3	Mesenchymal	Immunoreactive	1
TCGA-29-1693	3	3	Mesenchymal	Mesenchymal	1
TCGA-61-1918	3	1	Differentiated	Differentiated	0
TCGA-23-1121	3	2	Proliferative	Proliferative	0
TCGA-25-1623	3	3	Stromal	Mesenchymal	0
TCGA-29-1766	3	3	Mesenchymal	Mesenchymal	1
TCGA-29-1785	3	3	Mesenchymal	Immunoreactive	1
TCGA-13-1409	3	3	Proliferative	Proliferative	0
TCGA-29-2431	3	2	Proliferative	Unknown	1
TCGA-30-1891	3	3	Mesenchymal	Mesenchymal	1
TCGA-29-1698	3	3	Mesenchymal	Mesenchymal	1
TCGA-13-1483	3	3	Mesenchymal	Mesenchymal	1
TCGA-29-1710	3	3	Mesenchymal	Immunoreactive	1
TCGA-61-1911	3	2	Differentiated	Immunoreactive	1
TCGA-24-2289	3	3	Mesenchymal	Mesenchymal	1
TCGA-13-1501	3	3	Mesenchymal	Mesenchymal	1
TCGA-13-1494	3	3	Mesenchymal	Mesenchymal	1
TCGA-24-1430	3	3	Mesenchymal	Proliferative	0
TCGA-13-1485	3	3	Mesenchymal	Mesenchymal	0
TCGA-36-1580	3	3	Mesenchymal	Mesenchymal	0
TCGA-36-2545	3	3	Immunoreactive	Unknown	1
TCGA-25-1322	3	1	Differentiated	Immunoreactive	0
TCGA-29-1705	3	3	Mesenchymal	Mesenchymal	1
TCGA-13-1482	3	3	Mesenchymal	Differentiated	1
TCGA-29-1770	3	3	Mesenchymal	Mesenchymal	1
TCGA-13-1488	3	3	Mesenchymal	Immunoreactive	1
TCGA-36-1569	3	3	Differentiated	Mesenchymal	0
TCGA-25-2396	3	3	Stromal	Immunoreactive	0
TCGA-29-1768	3	3	Stromal	Mesenchymal	1
TCGA-24-1562	3	3	Mesenchymal	Differentiated	1
TCGA-23-1122	3	3	Mesenchymal	Proliferative	1
TCGA-13-2060	3	2	Immunoreactive	Immunoreactive	0
TCGA-25-1329	3	3	Differentiated	Mesenchymal	0
TCGA-24-1464	3	1	Differentiated	Differentiated	0
TCGA-29-2427	3	3	Immunoreactive	Immunoreactive	1
TCGA-13-1500	3	3	Mesenchymal	Differentiated	0
TCGA-25-1313	3	1	Differentiated	Immunoreactive	1

## Sheet: Group
	H	F	S	group
ITGAV_ANTTQPGIVEGGQVLK_N3H5F1S0G0	0	1	0	group1
ITGAV_ANTTQPGIVEGGQVLK_N4H5F1S0G0	0	1	0	group1
THY1_DEGTYTCALHHSGHSPPISSQNVTVLR_N4H5F3S0G0	0	1	0	group1
FN1_HEEGHMLNCTCFGQGR_N4H5F0S0G0	0	0	0	group1
THBS2_VVNSTTGTGEHLR_N4H5F0S1G0	0	0	1	group1
MXRA5_ITVHGNGSLDIR_N2H5F0S0G0	1	0	0	group1
POSTN_EVNDTLLVNELK_N4H5F1S1G0	0	1	1	group1
POSTN_EVNDTLLVNELK_N4H5F1S0G0	0	1	0	group1
POSTN_EVNDTLLVNELK_N4H4F1S0G0	0	1	0	group1
POSTN_EVNDTLLVNELK_N4H4F2S0G0	0	1	0	group1
FN1_DQCIVDDITYNVNDTFHK_N4H4F1S0G0	0	1	0	group1
FN1_LDAPTNLQFVNETDSTVLVR_N4H6F2S0G0	0	1	0	group1
FN1_DQCIVDDITYNVNDTFHK_N4H5F1S1G0	0	1	1	group1
FN1_LDAPTNLQFVNETDSTVLVR_N4H5F1S1G0	0	1	1	group1
FN1_DQCIVDDITYNVNDTFHK_N4H4F2S0G0	0	1	0	group1
FN1_LDAPTNLQFVNETDSTVLVR_N5H4F1S0G0	0	1	0	group1
FN1_LDAPTNLQFVNETDSTVLVR_N4H4F2S0G0	0	1	0	group1
FN1_HEEGHMLNCTCFGQGR_N4H5F1S0G0	0	1	0	group1
FN1_LDAPTNLQFVNETDSTVLVR_N4H6F0S0G0	0	0	0	group1
THBS2_VVNSTTGTGEHLR_N4H5F0S0G0	0	0	0	group1
FN1_LDAPTNLQFVNETDSTVLVR_N5H6F1S0G0	0	1	0	group1
FN1_DQCIVDDITYNVNDTFHK_N5H6F1S0G0	0	1	0	group1
FN1_GGNSNGALCHFPFLYNNHNYTDCTSEGR_N4H5F1S0G0	0	1	0	group1
FN1_DQCIVDDITYNVNDTFHK_N4H5F3S0G0	0	1	0	group1
FN1_LDAPTNLQFVNETDSTVLVR_N4H5F1S0G0	0	1	0	group1
FN1_DQCIVDDITYNVNDTFHK_N4H5F1S0G0	0	1	0	group1
HSPG2_ALVNFTR_N4H5F0S0G0	0	0	0	group2
ITGA1_NTTFNVESTK_N2H6F0S0G0	1	0	0	group2
THBS1_VVNSTTGPGEHLR_N4H5F0S1G0	0	0	1	group2
LAMC1_NISQDLEK_N5H6F1S0G0	0	1	0	group2
COL12A1_EAGNITTDGYEILGK_N4H4F1S0G0	0	1	0	group2
COL12A1_EAGNITTDGYEILGK_N4H5F1S0G0	0	1	0	group2
COL12A1_MLEAYNLTEK_N4H5F0S0G0	0	0	0	group2
COL12A1_MLEAYNLTEK_N2H5F0S0G0	1	0	0	group2
COL12A1_NLQVYNATSNSLTVK_N2H5F0S0G0	1	0	0	group2
LAMP1_GHTLTLNFTR_N3H6F0S0G0	0	0	0	group2
FN1_RHEEGHMLNCTCFGQGR_N4H5F1S0G0	0	1	0	group2
HSPG2_SLTQGSLIVGDLAPVNGTSQGK_N4H5F3S0G0	0	1	0	group2
FGL2_LHVGNYNGTAGDALR_N4H5F1S1G0	0	1	1	group2
CTSD_GSLSYLNVTR_N2H5F0S0G0	1	0	0	group2
CTSD_GSLSYLNVTR_N2H4F1S0G0	0	1	0	group2
DCN_IADTNITSIPQGLPPSLTELHLDGNK_N3H5F0S1G0	0	0	1	group2
BGN_MIENGSLSFLPTLR_N4H5F1S1G0	0	1	1	group2
DCN_LGLSFNSISAVDNGSLANTPHLR_N4H5F1S1G0	0	1	1	group2
FBN1_VLPVNVTDYCQLVR_N4H5F1S1G0	0	1	1	group2
FBN1_VLPVNVTDYCQLVR_N2H12F0S0G0	1	0	0	group2
BGN_LLQVVYLHSNNITK_N4H5F1S1G0	0	1	1	group2
DCN_LGLSFNSISAVDNGSLANTPHLR_N4H5F1S0G0	0	1	0	group2
BGN_LLQVVYLHSNNITK_N4H5F3S0G0	0	1	0	group2
MFAP4_VDLEDFENNTAYAK_N4H5F1S1G0	0	1	1	group2
MFAP4_FNGSVSFFR_N2H5F0S0G0	1	0	0	group2
LUM_LHINHNNLTESVGPLPK_N4H5F1S1G0	0	1	1	group2
DCN_IADTNITSIPQGLPPSLTELHLDGNK_N3H4F2S0G0	0	1	0	group2
LUM_LHINHNNLTESVGPLPK_N4H5F3S0G0	0	1	0	group2
DCN_IADTNITSIPQGLPPSLTELHLDGNK_N3H4F0S1G0	0	0	1	group2
DCN_LGLSFNSISAVDNGSLANTPHLR_N4H4F1S0G0	0	1	0	group2
LUM_LHINHNNLTESVGPLPK_N5H5F1S0G0	0	1	0	group2
LUM_LHINHNNLTESVGPLPK_N4H5F1S0G0	0	1	0	group2
LUM_LHINHNNLTESVGPLPK_N5H6F3S0G0	0	1	0	group2
LUM_LHINHNNLTESVGPLPK_N5H6F1S1G0	0	1	1	group2
LUM_LHINHNNLTESVGPLPK_N6H7F0S0G0	0	0	0	group2
LUM_LHINHNNLTESVGPLPK_N2H12F0S0G0	1	0	0	group2
C4B_GLNVTLSSTGR_N4H5F0S1G0	0	0	1	group2
C4A_GLNVTLSSTGR_N4H5F0S1G0	0	0	1	group2
BGN_MIENGSLSFLPTLR_N4H5F1S0G0	0	1	0	group2
DCN_IADTNITSIPQGLPPSLTELHLDGNK_N2H6F0S0G0	1	0	0	group2
DCN_IADTNITSIPQGLPPSLTELHLDGNK_N2H5F0S0G0	1	0	0	group2
DCN_IADTNITSIPQGLPPSLTELHLDGNK_N3H5F0S0G0	0	0	0	group2
COL6A2_GTFTDCALANMTEQIR_N4H5F0S2G0	0	0	1	group2
NOMO2_LENITTGTYTIHAQK_N2H6F0S0G0	1	0	0	group2
NOMO3_LENITTGTYTIHAQK_N2H6F0S0G0	1	0	0	group2
NOMO1_LENITTGTYTIHAQK_N2H6F0S0G0	1	0	0	group2
COL6A2_GTFTDCALANMTEQIR_N4H5F2S0G0	0	1	0	group2
ITIH2_GAFISNFSMTVDGK_N4H5F0S2G0	0	0	1	group2
DCN_IADTNITSIPQGLPPSLTELHLDGNK_N3H6F0S0G0	0	0	0	group2
AHSG_AALAAFNAQNNGSNFQLEEISR_N4H5F2S0G0	0	1	0	group2
COL6A3_QLINALQINNTAVGHALVLPAGR_N4H5F3S0G0	0	1	0	group2
P4HA1_DMSDGFISNLTIQR_N2H9F0S0G0	1	0	0	group2
HPX_ALPQPQNVTSLLGCTH_N4H5F0S0G0	0	0	0	group2
COL6A2_GTFTDCALANMTEQIR_N4H5F2S1G0	0	1	1	group2
DCN_IADTNITSIPQGLPPSLTELHLDGNK_N4H5F0S0G0	0	0	0	group2
COL6A3_GPPGVNGTQGFQGCPGQR_N4H5F1S0G0	0	1	0	group2
COL6A2_NMTLFSDLVAEK_N4H5F1S0G0	0	1	0	group2
COL6A3_VAVVQHAPSESVDNASMPPVK_N4H5F1S0G0	0	1	0	group2
COL6A2_GTFTDCALANMTEQIR_N4H5F0S0G0	0	0	0	group2
COL6A2_GTFTDCALANMTEQIR_N5H5F1S0G0	0	1	0	group2
COL6A1_NVTAQICIDK_N3H5F0S0G0	0	0	0	group2
COL6A1_NVTAQICIDK_N3H5F0S1G0	0	0	1	group2
COL6A1_NVTAQICIDK_N3H6F0S0G0	0	0	0	group2
COL6A1_NVTAQICIDK_N3H6F0S1G0	0	0	1	group2
COL6A2_NMTLFSDLVAEK_N4H5F1S1G0	0	1	1	group2
COL6A2_GTFTDCALANMTEQIR_N4H5F0S1G0	0	0	1	group2
COL6A1_NVTAQICIDK_N2H7F0S0G0	1	0	0	group2
COL6A1_NVTAQICIDK_N2H6F0S0G0	1	0	0	group2
COL6A1_NVTAQICIDK_N2H8F0S0G0	1	0	0	group2
COL6A1_NVTAQICIDK_N2H5F0S0G0	1	0	0	group2
FBN2_NCTDIDECR_N2H7F0S0G0	1	0	0	group2
FBN1_NCTDIDECR_N2H7F0S0G0	1	0	0	group2
FBN3_NCTDIDECR_N2H7F0S0G0	1	0	0	group2
FBN2_NCTDIDECR_N2H6F0S0G0	1	0	0	group2
FBN1_NCTDIDECR_N2H6F0S0G0	1	0	0	group2
FBN3_NCTDIDECR_N2H6F0S0G0	1	0	0	group2
FBN2_NCTDIDECR_N2H5F0S0G0	1	0	0	group2
FBN1_NCTDIDECR_N2H5F0S0G0	1	0	0	group2
FBN3_NCTDIDECR_N2H5F0S0G0	1	0	0	group2
HP_NLFLNHSENATAK_N4H5F2S0G0	0	1	0	group3
HPR_NLFLNHSENATAK_N4H5F2S0G0	0	1	0	group3
IGHG2_EEQFNSTFR_N4H4F0S0G0	0	0	0	group3
CP_EHEGAIYPDNTTDFQR_N4H5F3S0G0	0	1	0	group3
CP_EHEGAIYPDNTTDFQR_N4H5F1S1G0	0	1	1	group3
IGA2_TPLTANITK_N5H5F1S1G0	0	1	1	group3
C3_TVLTPATNHMGNVTFTIPANR_N2H6F0S0G0	1	0	0	group3
SERPING1_DTFVNASR_N4H5F0S2G0	0	0	1	group3
CP_EHEGAIYPDNTTDFQR_N2H12F0S0G0	1	0	0	group3
CP_EHEGAIYPDNTTDFQR_N4H5F2S1G0	0	1	1	group3
AFM_YAEDKFNETTEK_N4H5F2S1G0	0	1	1	group3
IGHG2_EEQFNSTFR_N5H3F1S0G0	0	1	0	group3
C4B_GLNVTLSSTGR_N4H5F0S2G0	0	0	1	group3
C4A_GLNVTLSSTGR_N4H5F0S2G0	0	0	1	group3
C3_TVLTPATNHMGNVTFTIPANR_N2H7F0S0G0	1	0	0	group3
C3_TVLTPATNHMGNVTFTIPANR_N3H5F0S0G0	0	0	0	group3
C3_TVLTPATNHMGNVTFTIPANR_N2H5F1S0G0	0	1	0	group3
SERPIND1_NLSMPLLPADFHK_N4H5F0S2G0	0	0	1	group3
C3_TVLTPATNHMGNVTFTIPANR_N2H5F0S0G0	1	0	0	group3
C3_TVLTPATNHMGNVTFTIPANR_N3H4F0S0G0	0	0	0	group3
HRG_VIDFNCTTSSVSSALANTK_N4H5F2S1G0	0	1	1	group3
HRG_VIDFNCTTSSVSSALANTK_N4H5F2S0G0	0	1	0	group3
HRG_VIDFNCTTSSVSSALANTK_N4H5F0S1G0	0	0	1	group3
CP_ENLTAPGSDSAVFFEQGTTR_N4H5F0S2G0	0	0	1	group3
CP_EHEGAIYPDNTTDFQR_N4H5F0S2G0	0	0	1	group3
CP_ELHHLQEQNVSNAFLDK_N4H5F0S2G0	0	0	1	group3
CP_EHEGAIYPDNTTDFQR_N4H5F0S1G0	0	0	1	group3
C4B_FSDGLESNSSTQFEVK_N5H5F0S0G0	0	0	0	group3
C4A_FSDGLESNSSTQFEVK_N5H5F0S0G0	0	0	0	group3
C4B_FSDGLESNSSTQFEVK_N2H8F0S0G0	1	0	0	group3
C4A_FSDGLESNSSTQFEVK_N2H8F0S0G0	1	0	0	group3
C4B_FSDGLESNSSTQFEVK_N2H9F0S0G0	1	0	0	group3
C4A_FSDGLESNSSTQFEVK_N2H9F0S0G0	1	0	0	group3
TF_QQQHLFGSNVTDCSGNFCLFR_N4H5F2S0G0	0	1	0	group3
TF_QQQHLFGSNVTDCSGNFCLFR_N4H5F0S2G0	0	0	1	group3
HPX_ALPQPQNVTSLLGCTH_N4H5F1S2G0	0	1	1	group3
TF_QQQHLFGSNVTDCSGNFCLFR_N4H5F2S1G0	0	1	1	group3
HPX_ALPQPQNVTSLLGCTH_N4H5F0S1G0	0	0	1	group3
HPX_ALPQPQNVTSLLGCTH_N4H5F2S1G0	0	1	1	group3
HPX_ALPQPQNVTSLLGCTH_N4H5F0S2G0	0	0	1	group3
AFM_DIENFNSTQK_N4H5F0S2G0	0	0	1	group3
AHSG_VCQDCPLLAPLNDTR_N4H5F0S1G0	0	0	1	group3
AHSG_VCQDCPLLAPLNDTR_N4H5F2S1G0	0	1	1	group3
F2_GHVNITR_N4H5F0S1G0	0	0	1	group3
AHSG_VCQDCPLLAPLNDTR_N4H5F0S2G0	0	0	1	group3
AHSG_AALAAFNAQNNGSNFQLEEISR_N4H5F0S1G0	0	0	1	group3
AHSG_AALAAFNAQNNGSNFQLEEISR_N4H5F0S2G0	0	0	1	group3
IGHG2_EEQFNSTFR_N3H3F1S0G0	0	1	0	group3
IGHG2_EEQFNSTFR_N3H4F1S0G0	0	1	0	group3
IGHG2_EEQFNSTFR_N4H3F0S0G0	0	0	0	group3
IGHG2_EEQFNSTFR_N4H3F1S0G0	0	1	0	group3
IGHG2_EEQFNSTFR_N4H3F0S1G0	0	0	1	group3
IGHG2_EEQFNSTFR_N4H5F1S0G0	0	1	0	group3
IGHG2_EEQFNSTFR_N4H5F1S1G0	0	1	1	group3
IGHM_YKNNSDISSTR_N4H5F1S0G0	0	1	0	group3
IGHM_YKNNSDISSTR_N4H5F1S1G0	0	1	1	group3
IGG1_EEQYNSTYR_N3H4F1S0G0	0	1	0	group3
IGG1_EEQYNSTYR_N3H3F1S0G0	0	1	0	group3
IGG1_EEQYNSTYR_N4H4F1S0G0	0	1	0	group3
IGG1_EEQYNSTYR_N4H3F1S0G0	0	1	0	group3
IGG1_EEQYNSTYR_N5H3F0S0G0	0	0	0	group3
IGG1_EEQYNSTYR_N4H5F1S0G0	0	1	0	group3
IGG1_EEQYNSTYR_N4H3F0S1G0	0	0	1	group3
IGG1_EEQYNSTYR_N5H4F0S0G0	0	0	0	group3
IGG1_EEQYNSTYR_N4H4F2S1G0	0	1	1	group3
FGG_DLQSLEDILHQVENK_N4H5F0S0G0	0	0	0	group3
FGG_DLQSLEDILHQVENK_N4H4F0S1G0	0	0	1	group3
EPX_ALLPFDNLHDDPCLLTNR_N2H6F0S0G0	1	0	0	group3
MPO_ALLPFDNLHDDPCLLTNR_N2H6F0S0G0	1	0	0	group3
VTN_NISDGFDGIPDNVDAALALPAHSYSGR_N4H5F2S1G0	0	1	1	group3
VTN_NISDGFDGIPDNVDAALALPAHSYSGR_N4H5F0S1G0	0	0	1	group3
VTN_NGSLFAFR_N4H5F0S2G0	0	0	1	group3
VTN_NNATVHEQVGGPSLTSDLQAQSK_N4H5F2S1G0	0	1	1	group3
VTN_NISDGFDGIPDNVDAALALPAHSYSGR_N4H5F4S0G0	0	1	0	group3
SERPINA1_YLGNATAIFFLPDEGK_N4H5F1S2G0	0	1	1	group3
SERPINA1_YLGNATAIFFLPDEGK_N4H5F0S0G0	0	0	0	group3
SERPINA1_YLGNATAIFFLPDEGK_N4H4F1S1G0	0	1	1	group3
SERPINA1_YLGNATAIFFLPDEGK_N4H5F3S0G0	0	1	0	group3
SERPINA1_YLGNATAIFFLPDEGK_N4H5F0S1G0	0	0	1	group3
SERPINA1_YLGNATAIFFLPDEGK_N4H5F2S0G0	0	1	0	group3
SERPINA1_YLGNATAIFFLPDEGK_N4H5F1S1G0	0	1	1	group3
SERPINA1_YLGNATAIFFLPDEGK_N4H5F0S2G0	0	0	1	group3
SERPINA1_YLGNATAIFFLPDEGK_N4H5F2S1G0	0	1	1	group3
HP_MVSHHNLTTGATLINEQWLLTTAK_N4H5F2S1G0	0	1	1	group3
HPR_MVSHHNLTTGATLINEQWLLTTAK_N4H5F2S1G0	0	1	1	group3
HP_VVLHPNYSQVDIGLIK_N4H5F4S0G0	0	1	0	group3
HP_VVLHPNYSQVDIGLIK_N4H5F1S1G0	0	1	1	group3
HP_VVLHPNYSQVDIGLIK_N6H7F0S0G0	0	0	0	group3
HP_MVSHHNLTTGATLINEQWLLTTAK_N4H5F0S1G0	0	0	1	group3
HPR_MVSHHNLTTGATLINEQWLLTTAK_N4H5F0S1G0	0	0	1	group3
HP_VVLHPNYSQVDIGLIK_N2H12F0S0G0	1	0	0	group3
HP_VVLHPNYSQVDIGLIK_N5H6F2S0G0	0	1	0	group3
HP_VVLHPNYSQVDIGLIK_N5H6F0S1G0	0	0	1	group3
HP_VVLHPNYSQVDIGLIK_N5H6F0S0G0	0	0	0	group3
HP_VVLHPNYSQVDIGLIK_N4H5F0S0G0	0	0	0	group3
HP_VVLHPNYSQVDIGLIK_N4H5F0S1G0	0	0	1	group3
HP_VVLHPNYSQVDIGLIK_N5H6F0S2G0	0	0	1	group3
HP_VVLHPNYSQVDIGLIK_N4H5F2S0G0	0	1	0	group3
HP_VVLHPNYSQVDIGLIK_N5H6F2S1G0	0	1	1	group3
HP_VVLHPNYSQVDIGLIK_N4H4F3S0G0	0	1	0	group3
HP_VVLHPNYSQVDIGLIK_N4H5F1S0G0	0	1	0	group3
HP_VVLHPNYSQVDIGLIK_N4H5F0S2G0	0	0	1	group3
HP_VVLHPNYSQVDIGLIK_N4H5F2S1G0	0	1	1	group3
HP_VVLHPNYSQVDIGLIK_N5H6F4S0G0	0	1	0	group3
HP_MVSHHNLTTGATLINEQWLLTTAK_N4H5F2S0G0	0	1	0	group3
HPR_MVSHHNLTTGATLINEQWLLTTAK_N4H5F2S0G0	0	1	0	group3
LAMP1_GHTLTLNFTR_N2H6F0S0G0	1	0	0	group4
LAMP1_GHTLTLNFTR_N2H7F0S0G0	1	0	0	group4
DSC2_AINDTAAR_N2H6F0S0G0	1	0	0	group4
DSC2_AINDTAAR_N2H7F0S0G0	1	0	0	group4
ADAM10_INTTADEKDPTNPFR_N2H9F0S0G0	1	0	0	group4
MUC16_KFNTTER_N2H8F0S0G0	1	0	0	group4
CD47_DIYTFDGALNK_N2H7F0S0G0	1	0	0	group4
CD47_DIYTFDGALNK_N2H6F0S0G0	1	0	0	group4
BCAM_TQNFTLLVQGSPELK_N2H8F0S0G0	1	0	0	group4
BCAM_TQNFTLLVQGSPELK_N2H5F0S0G0	1	0	0	group4
NUP210_EGSGYFFLNTSTADVVK_N2H6F0S0G0	1	0	0	group4
APMAP_AGPNGTLFVADAYK_N2H6F0S0G0	1	0	0	group4
APMAP_AGPNGTLFVADAYK_N2H5F0S0G0	1	0	0	group4
M6PR_LKPLFNK_N2H7F0S0G0	1	0	0	group4
M6PR_LKPLFNK_N2H6F0S0G0	1	0	0	group4
M6PR_LKPLFNK_N5H4F0S0G0	0	0	0	group4
M6PR_LKPLFNK_N2H8F0S0G0	1	0	0	group4
PSAP_DNATEEEILVYLEK_N2H3F1S0G0	0	1	0	group4
PSAP_TNSTFVQALVEHVK_N2H3F1S0G0	0	1	0	group4
PSAP_TNSTFVQALVEHVK_N2H4F1S0G0	0	1	0	group4
CTSL_YSVANDTGFVDIPK_N2H5F0S0G0	1	0	0	group4
PSAP_LIDNNKTEK_N2H5F1S0G0	0	1	0	group4
PSAP_LIDNNKTEK_N2H6F0S0G0	1	0	0	group4
PSAP_LIDNNKTEK_N5H3F0S0G0	0	0	0	group4
PSAP_LIDNNKTEK_N2H7F0S0G0	1	0	0	group4
PSAP_LIDNNKTEK_N2H3F1S0G0	0	1	0	group4
HYOU1_LSALDNLLNHSSMFLK_N2H6F0S0G0	1	0	0	group4
HYOU1_AEPPLNASASDQGEK_N2H6F0S0G0	1	0	0	group4
HYOU1_ENGTDTVQEEEESPAEGSK_N2H5F1S0G0	0	1	0	group4
HYOU1_LSALDNLLNHSSMFLK_N2H8F0S0G0	1	0	0	group4
HYOU1_AEPPLNASASDQGEK_N2H8F0S0G0	1	0	0	group4
HYOU1_ENGTDTVQEEEESPAEGSK_N2H7F0S0G0	1	0	0	group4
HYOU1_ENGTDTVQEEEESPAEGSK_N2H8F0S0G0	1	0	0	group4
HYOU1_ENGTDTVQEEEESPAEGSK_N2H6F0S0G0	1	0	0	group4
HYOU1_VFGSQNLTTVK_N2H9F0S0G0	1	0	0	group4
HYOU1_NATLAEQAK_N2H9F0S0G0	1	0	0	group4
HYOU1_NATLAEQAK_N2H7F0S0G0	1	0	0	group4
HYOU1_NATLAEQAK_N2H8F0S0G0	1	0	0	group4
HYOU1_VFGSQNLTTVK_N2H8F0S0G0	1	0	0	group4
HYOU1_NATLAEQAK_N2H6F0S0G0	1	0	0	group4
HYOU1_AEPPLNASASDQGEK_N2H5F0S0G0	1	0	0	group4
HYOU1_VFGSQNLTTVK_N2H6F0S0G0	1	0	0	group4
HYOU1_VFGSQNLTTVK_N2H7F0S0G0	1	0	0	group4
RCN1_VVRPDSELGERPPEDNQSFQYDHEAFLGK_N3H3F1S0G0	0	1	0	group5
RCN1_VVRPDSELGERPPEDNQSFQYDHEAFLGK_N2H3F1S0G0	0	1	0	group5
RCN1_VVRPDSELGERPPEDNQSFQYDHEAFLGK_N2H6F0S0G0	1	0	0	group5
RCN1_VVRPDSELGERPPEDNQSFQYDHEAFLGK_N2H5F0S0G0	1	0	0	group5
ADAM10_NISQVLEK_N2H7F0S0G0	1	0	0	group5
ADAM10_NISQVLEK_N2H8F0S0G0	1	0	0	group5
ASPH_LVQLFPNDTSLK_N2H6F0S0G0	1	0	0	group5
CTSD_GSLSYLNVTR_N2H7F0S0G0	1	0	0	group5
CD74_YGNMTEDHVMHLLQNADPLK_N2H6F0S0G0	1	0	0	group5
PON2_HTNMNLTQLK_N2H8F0S0G0	1	0	0	group5
ADAM10_NISQVLEK_N2H6F0S0G0	1	0	0	group5
ADAM10_INTTADEKDPTNPFR_N2H8F0S0G0	1	0	0	group5
HSP90B1_HNNDTQHIWESDSNEFSVIADPR_N2H8F0S0G0	1	0	0	group5
SUN1_NVTHHVSVTK_N2H6F0S0G0	1	0	0	group5
HSP90B1_HNNDTQHIWESDSNEFSVIADPR_N2H6F0S0G0	1	0	0	group5
ASAH1_TVLENSTSYEEAK_N2H6F0S0G0	1	0	0	group5
ASAH1_TVLENSTSYEEAK_N2H7F0S0G0	1	0	0	group5
ASAH1_TVLENSTSYEEAK_N2H8F0S0G0	1	0	0	group5
LAMC1_LLNNLTSIK_N2H6F0S0G0	1	0	0	group5
LAMC1_TANDTSTEAYNLLLR_N2H5F0S0G0	1	0	0	group5
LAMC1_LLNNLTSIK_N2H8F0S0G0	1	0	0	group5
RPN1_DEIGNVSTSHLLILDDSVEMEIRPR_N2H6F0S0G0	1	0	0	group5
APMAP_AGPNGTLFVADAYK_N2H5F1S0G0	0	1	0	group5
DCN_IADTNITSIPQGLPPSLTELHLDGNK_N3H6F2S0G0	0	1	0	group5
COL6A2_NMTLFSDLVAEK_N2H12F0S0G0	1	0	0	group5
HSP90B1_EEEAIQLDGLNASQIR_N2H8F0S0G0	1	0	0	group5
HSP90B1_EEEAIQLDGLNASQIR_N2H5F0S0G0	1	0	0	group5
HSP90B1_EEEAIQLDGLNASQIR_N2H6F0S0G0	1	0	0	group5
HSP90B1_TDDEVVQREEEAIQLDGLNASQIR_N2H6F0S0G0	1	0	0	group5
NCSTN_IYIPLNK_N2H9F0S0G0	1	0	0	group5
NCSTN_IYIPLNK_N2H8F0S0G0	1	0	0	group5
SCARB2_TMVFPVMYLNESVHIDK_N2H9F0S0G0	1	0	0	group5
CD47_DIYTFDGALNK_N2H5F0S0G0	1	0	0	group5
LAMP2_VQPFNVTQGK_N2H5F0S0G0	1	0	0	group5
DSC2_AINDTAAR_N2H5F0S0G0	1	0	0	group5
LAMP1_GHTLTLNFTR_N2H5F0S0G0	1	0	0	group5
TPP1_FLSSSPHLPPSSYFNASGR_N2H3F0S0G0	0	0	0	group5
TPP1_FLSSSPHLPPSSYFNASGR_N2H3F1S0G0	0	1	0	group5
SSR2_IAPASNVSHTVVLRPLK_N2H9F0S0G0	1	0	0	group5
CD47_DIYTFDGALNK_N3H6F0S0G0	0	0	0	group5
CD47_DIYTFDGALNK_N3H6F0S1G0	0	0	1	group5
CD59_TAVNCSSDFDACLITK_N4H5F3S0G0	0	1	0	group5
ITGA3_SLDAYPILNQAQALENHTEVQFQK_N2H8F0S0G0	1	0	0	group5
CD109_NVSTNVFFK_N2H8F0S0G0	1	0	0	group5
HEXA_SAEGTFFINK_N2H8F0S0G0	1	0	0	group5
HEXA_SAEGTFFINK_N2H7F0S0G0	1	0	0	group5
GAA_GVFITNETGQPLIGK_N2H6F0S0G0	1	0	0	group5
GAA_GVFITNETGQPLIGK_N2H5F0S0G0	1	0	0	group5
GAA_GVFITNETGQPLIGK_N2H7F0S0G0	1	0	0	group5
SUMF1_FVNSTGYLTEAEK_N2H6F0S0G0	1	0	0	group5
AHSG_AALAAFNAQNNGSNFQLEEISR_N4H5F2S1G0	0	1	1	group5
LGALS3BP_GLNLTEDTYKPR_N2H9F0S0G0	1	0	0	group5
LGALS3BP_ALGFENATQALGR_N2H9F0S0G0	1	0	0	group5
GUSB_VVANGTGTQGQLK_N2H5F0S0G0	1	0	0	group5
GUSB_VVANGTGTQGQLK_N2H6F0S0G0	1	0	0	group5
LAMP2_VQPFNVTQGK_N4H5F3S0G0	0	1	0	group5
LAMP2_VQPFNVTQGK_N4H5F1S1G0	0	1	1	group5
LAMP2_VQPFNVTQGK_N4H5F1S0G0	0	1	0	group5
LGMN_DLNETIHYMYK_N2H6F0S0G0	1	0	0	group5
LGMN_DLNETIHYMYK_N2H7F0S0G0	1	0	0	group5
CTSD_GSLSYLNVTR_N2H6F0S0G0	1	0	0	group5
PPT1_NHSIFLADINQER_N2H3F1S0G0	0	1	0	group5
CD63_NNHTASILDR_N4H5F1S1G0	0	1	1	group5
CTSD_GSLSYLNVTR_N2H5F1S0G0	0	1	0	group5
CTSD_GSLSYLNVTR_N2H3F1S0G0	0	1	0	group5
CLPTM1L_TVNVSVPK_N2H6F0S0G0	1	0	0	group5
HSP90B1_HNNDTQHIWESDSNEFSVIADPR_N2H5F0S0G0	1	0	0	group5
HYOU1_ENGTDTVQEEEESPAEGSK_N3H3F1S0G0	0	1	0	group5
CLPTM1L_TVNVSVPK_N2H5F0S0G0	1	0	0	group5
RCN1_VVRPDSELGERPPEDNQSFQYDHEAFLGK_N4H3F1S0G0	0	1	0	group5
SSR2_IAPASNVSHTVVLRPLK_N2H8F0S0G0	1	0	0	group5
NOMO2_ENVGIYNLSK_N2H6F0S0G0	1	0	0	group5
NOMO3_ENVGIYNLSK_N2H6F0S0G0	1	0	0	group5
NOMO1_ENVGIYNLSK_N2H6F0S0G0	1	0	0	group5
TOR1AIP2_HLNASNPTEPATIIFTAAR_N2H8F0S0G0	1	0	0	group5
SORT1_HLYTTTGGETDFTNVTSLR_N2H9F0S0G0	1	0	0	group5
LGALS3BP_AAIPSALDTNSSK_N2H8F0S0G0	1	0	0	group5
TFRC_KQNNGAFNETLFR_N2H8F0S0G0	1	0	0	group5
CALU_NATYGYVLDDPDPDDGFNYK_N4H3F1S0G0	0	1	0	group5
CALU_NATYGYVLDDPDPDDGFNYK_N5H3F1S0G0	0	1	0	group5
ITGB1_NPCTSEQNCTSPFSYK_N2H7F0S0G0	1	0	0	group5
ITGB1_NPCTSEQNCTSPFSYK_N2H8F0S0G0	1	0	0	group5
FKBP9_YHYNGTFLDGTLFDSSHNR_N2H8F0S0G0	1	0	0	group5
FKBP9_YHYNGTLLDGTLFDSSYSR_N2H9F0S0G0	1	0	0	group5
FKBP10_YHYNGTFEDGK_N2H7F0S0G0	1	0	0	group5
FKBP10_YHYNGTFEDGK_N2H8F0S0G0	1	0	0	group5
FKBP10_YHYNGTLLDGTSFDTSYSK_N2H8F0S0G0	1	0	0	group5
FKBP10_YHYNGTFEDGK_N2H6F0S0G0	1	0	0	group5
FN1_LDAPTNLQFVNETDSTVLVR_N4H5F0S1G0	0	0	1	group5
FN1_LDAPTNLQFVNETDSTVLVR_N4H5F0S2G0	0	0	1	group5
FN1_LDAPTNLQFVNETDSTVLVR_N4H5F2S0G0	0	1	0	group5
FN1_DQCIVDDITYNVNDTFHK_N4H5F2S0G0	0	1	0	group5
FN1_DQCIVDDITYNVNDTFHK_N4H5F0S1G0	0	0	1	group5
COL1A1_LMSTEASQNITYHCK_N2H7F0S0G0	1	0	0	group5
COL1A2_LLANYASQNITYHCK_N2H8F0S0G0	1	0	0	group5
COL1A1_LMSTEASQNITYHCK_N2H8F0S0G0	1	0	0	group5
PXDN_VYCNLSAAHTFEDLK_N2H9F0S0G0	1	0	0	group5
