# Supplementary material for: Glycoproteomics-based signatures for tumor subtyping and clinical outcome prediction of high-grade serous ovarian cancer
Source: Nat Commun. 2020 Dec 1;11:6139. doi: 10.1038/s41467-020-19976-3 (PMC7708455; doi:10.1038/s41467-020-19976-3)
Supplement: Supplementary file 7 — Source Data [file 41467_2020_19976_MOESM7_ESM.xlsx]

## Sheet: Figure 2
Figure 2
Fig. 2b: Averaged Z score of each group of intact glycopeptides.								Fig. 2c: The glycans for each IGP group.					Fig. 2d: Three examples show the different expressions in different tumor clusters.
Sample ID	Group	Averaged Zscore	IGP cluster					Group	Glyco type	Percentage			Sample ID	IGP cluster	POSTN_EVNDTLLVNELK_N4H4F2S0G0	SERPINA1_YLGNATAIFFLPDEGK_N4H5F1S1G0	HYOU1_NATLAEQAK_N2H8F0S0G0
TCGA-24-1416	group1	-0.566848	1					group1	H	0.0384615			TCGA-24-1416	1	-0.182468	0.0318599	-0.503682
TCGA-29-1771	group1	-0.819586	1					group2	H	0.329114			TCGA-29-1771	1	-0.388386	-0.0499169	-0.501349
TCGA-61-2008	group1	-0.618222	1					group3	H	0.103774			TCGA-61-2008	1	-0.352367	0.765172	-0.315283
TCGA-25-1631	group1	-0.725647	1					group4	H	0.813953			TCGA-25-1631	1	-0.397215	0.235361	0.120245
TCGA-25-1323	group1	-0.386469	1					group5	H	0.731959			TCGA-25-1323	1	-0.210405	0.559015	-0.360006
TCGA-09-1664	group1	-1.31408	1					group1	F	0.807692			TCGA-09-1664	1	-0.151113	1.06119	-1.16533
TCGA-24-1557	group1	-0.553423	1					group2	F	0.405063			TCGA-24-1557	1	-0.310565	0.387217	-0.558676
TCGA-24-1474	group1	-0.61971	1					group3	F	0.481132			TCGA-24-1474	1	-0.878743	1.17528	-1.48964
TCGA-29-1696	group1	-0.676218	1					group4	F	0.139535			TCGA-29-1696	1	0.184235	0.497345	-1.52358
TCGA-36-1577	group1	-0.277887	1					group5	F	0.206186			TCGA-36-1577	1	-0.476832	0.787528	-0.506939
TCGA-59-2351	group1	-0.487943	1					group1	S	0.153846			TCGA-59-2351	1	-0.497018	0.820713	-1.29103
TCGA-36-2537	group1	-0.672886	1					group2	S	0.253165			TCGA-36-2537	1	-0.867706	0.94477	-0.386864
TCGA-24-1555	group1	-0.508496	1					group3	S	0.509434			TCGA-24-1555	1	-0.157863	0.419933	-0.354284
TCGA-13-1489	group1	-0.594659	1					group4	S	0			TCGA-13-1489	1	-0.547609	0.234747	0.990751
TCGA-36-1571	group1	-0.886107	1					group5	S	0.0721649			TCGA-36-1571	1	-0.0896047	-0.142956	-0.743372
TCGA-13-2059	group1	-0.838221	1										TCGA-13-2059	1	-0.759507	-0.141736	1.14775
TCGA-36-2549	group1	-0.423032	1										TCGA-36-2549	1	-0.304962	-0.260847	0.405792
TCGA-61-2613	group1	-0.0287407	1										TCGA-61-2613	1	-0.275724	1.1253	-0.435332
TCGA-36-1570	group1	0.229727	1										TCGA-36-1570	1	0.0937133	0.415989	-0.140745
TCGA-59-2352	group1	-0.909455	1										TCGA-59-2352	1	-0.24427	-0.110001	0.014704
TCGA-29-1690	group1	0.389732	1										TCGA-29-1690	1	0.406053	0.272168	-1.19932
TCGA-36-2547	group1	-1.20621	1										TCGA-36-2547	1	-0.337396	-0.0337875	-0.997249
TCGA-25-2404	group1	0.286248	1										TCGA-25-2404	1	-0.111755	-0.497066	-1.04897
TCGA-29-1688	group1	-0.144397	1										TCGA-29-1688	1	-0.175819	-0.111975	-0.149378
TCGA-25-1318	group1	-0.08313	1										TCGA-25-1318	1	-0.380425	0.488329	-0.279675
TCGA-24-2298	group1	-0.366766	1										TCGA-24-2298	1	0.0233243	0.347392	-0.703599
TCGA-24-1553	group1	-0.191785	1										TCGA-24-1553	1	0.153035	-0.505323	-0.033097
TCGA-24-2290	group1	-0.919908	2										TCGA-24-2290	2	-0.384077	0.152076	0.0122748
TCGA-29-1769	group1	-0.0404082	2										TCGA-29-1769	2	-0.0669138	-0.0740674	0.926645
TCGA-25-2397	group1	-0.838393	2										TCGA-25-2397	2	-0.384835	-1.0091	0.646088
TCGA-61-1907	group1	-0.93905	2										TCGA-61-1907	2	-0.346534	-0.166365	0.517432
TCGA-36-2532	group1	-0.858699	2										TCGA-36-2532	2	-0.692746	-0.0457895	0.000239073
TCGA-36-2530	group1	-0.321817	2										TCGA-36-2530	2	-0.0583436	-0.126185	0.176163
TCGA-61-1727	group1	-0.403923	2										TCGA-61-1727	2	-0.258597	-0.702329	0.0559662
TCGA-29-1697	group1	-0.931791	2										TCGA-29-1697	2	-0.515131	-0.700354	0.804308
TCGA-25-2409	group1	-0.218855	2										TCGA-25-2409	2	-0.106561	-0.193443	0.617828
TCGA-13-1511	group1	-0.0436313	2										TCGA-13-1511	2	0.201811	-0.266627	0.45832
TCGA-24-1920	group1	-0.582466	2										TCGA-24-1920	2	-0.44098	-0.207872	0.826976
TCGA-24-1927	group1	-0.285698	2										TCGA-24-1927	2	-0.54183	-0.0192439	0.196025
TCGA-13-1492	group1	-0.672282	2										TCGA-13-1492	2	-0.355583	-0.684536	0.153308
TCGA-13-1497	group1	-0.639529	2										TCGA-13-1497	2	-0.596244	-1.00401	-0.517633
TCGA-61-2087	group1	-1.27449	2										TCGA-61-2087	2	-0.61074	0.90114	0.00231271
TCGA-36-1578	group1	-1.13726	2										TCGA-36-1578	2	-0.597115	-0.0562514	0.639068
TCGA-13-2065	group1	-0.237738	2										TCGA-13-2065	2	-0.215105	1.07738	0.525096
TCGA-61-1914	group1	-0.475889	2										TCGA-61-1914	2	-0.46402	0.268645	0.257931
TCGA-24-1436	group1	-0.0417757	2										TCGA-24-1436	2	-0.52175	-0.659177	0.449287
TCGA-61-1995	group1	-0.753561	2										TCGA-61-1995	2	-0.360058	0.139784	-0.352963
TCGA-61-1741	group1	-0.59356	2										TCGA-61-1741	2	-0.563501	-0.745355	0.607928
TCGA-36-2542	group1	-0.536863	2										TCGA-36-2542	2	0.0652492	-0.154724	0.190783
TCGA-24-1548	group1	-0.871007	2										TCGA-24-1548	2	-0.79149	0.076464	0.876386
TCGA-24-2030	group1	-0.392556	2										TCGA-24-2030	2	0.163671	-0.461052	-0.388975
TCGA-24-1558	group1	-0.521862	2										TCGA-24-1558	2	-0.769692	-1.27421	1.01084
TCGA-61-1915	group1	-1.12997	2										TCGA-61-1915	2	-0.536933	-0.310998	0.0521924
TCGA-29-1702	group1	-0.620806	2										TCGA-29-1702	2	-0.159353	-0.486237	0.459527
TCGA-36-2534	group1	-0.363084	2										TCGA-36-2534	2	-0.00854347	-0.381216	-0.115893
TCGA-61-1910	group1	-0.509206	2										TCGA-61-1910	2	0.202719	-0.594704	-0.671926
TCGA-24-2024	group1	-0.395201	2										TCGA-24-2024	2	-0.269065	-0.0873987	0.144377
TCGA-59-2372	group1	-0.840119	2										TCGA-59-2372	2	-0.428697	-0.172978	0.900625
TCGA-59-2348	group1	-0.377624	2										TCGA-59-2348	2	0.193081	0.408278	-0.643654
TCGA-13-1507	group1	0.00831136	2										TCGA-13-1507	2	-0.0482248	-0.583731	0.0749426
TCGA-24-2261	group1	-0.355531	2										TCGA-24-2261	2	0.0755027	-0.569694	-0.561316
TCGA-29-1711	group1	-0.1544	2										TCGA-29-1711	2	0.0883583	-0.0842614	-0.0989995
TCGA-13-2061	group1	-0.628328	2										TCGA-13-2061	2	-0.584648	-1.08606	0.0546834
TCGA-61-2088	group1	-0.664	2										TCGA-61-2088	2	-0.41191	-0.0312648	-0.551758
TCGA-24-2033	group1	-0.0509635	2										TCGA-24-2033	2	-0.324404	-0.0762784	-0.320999
TCGA-24-1103	group1	-0.664093	2										TCGA-24-1103	2	-0.362654	-0.694589	0.163445
TCGA-25-2399	group1	-0.116269	2										TCGA-25-2399	2	0.0541173	-0.404078	-0.396761
TCGA-61-2094	group1	-1.45753	2										TCGA-61-2094	2	-0.447531	0.649867	1.35071
TCGA-13-2066	group1	-1.23343	2										TCGA-13-2066	2	-0.765085	-0.446632	-0.285134
TCGA-61-1724	group1	-0.23483	2										TCGA-61-1724	2	0.204179	-0.21974	-0.196572
TCGA-13-1404	group1	0.136486	2										TCGA-13-1404	2	0.10475	-0.187623	0.16316
TCGA-25-1312	group1	-1.62843	2										TCGA-25-1312	2	-0.446169	0.0795273	0.763374
TCGA-29-1762	group1	-1.21916	2										TCGA-29-1762	2	-0.665516	0.436595	0.15619
TCGA-24-1431	group1	-0.302196	2										TCGA-24-1431	2	0.288258	-1.33553	0.0637225
TCGA-36-2544	group1	-0.10378	2										TCGA-36-2544	2	-0.286673	0.363644	-0.0751994
TCGA-29-1763	group1	-0.853088	2										TCGA-29-1763	2	-0.565963	0.101856	0.320889
TCGA-13-1410	group1	0.241427	3										TCGA-13-1410	3	-0.201592	0.0877275	0.652267
TCGA-30-1887	group1	0.414552	3										TCGA-30-1887	3	-0.175556	-0.481546	-0.33268
TCGA-25-1628	group1	0.480162	3										TCGA-25-1628	3	0.273232	-0.36025	0.0275501
TCGA-13-1504	group1	0.188664	3										TCGA-13-1504	3	0.141035	-0.430873	0.538457
TCGA-24-1422	group1	0.514646	3										TCGA-24-1422	3	-0.0189303	-0.882118	0.507391
TCGA-13-1487	group1	0.339916	3										TCGA-13-1487	3	0.496933	-0.281832	-0.0777791
TCGA-24-1435	group1	0.638252	3										TCGA-24-1435	3	0.238824	-0.0757358	-0.28581
TCGA-29-1693	group1	0.320176	3										TCGA-29-1693	3	0.0322528	-0.615725	1.34804
TCGA-61-1918	group1	0.464653	3										TCGA-61-1918	3	-0.0501505	-0.633094	-0.861464
TCGA-23-1121	group1	0.0145643	3										TCGA-23-1121	3	-0.0939868	-0.149841	0.0613652
TCGA-25-1623	group1	0.0642683	3										TCGA-25-1623	3	-0.264284	-2.38921	-1.2941
TCGA-29-1766	group1	0.466789	3										TCGA-29-1766	3	0.308244	-0.366359	-0.29168
TCGA-29-1785	group1	0.566512	3										TCGA-29-1785	3	0.444942	-0.22698	-0.85603
TCGA-13-1409	group1	0.0347704	3										TCGA-13-1409	3	0.199472	-0.690696	-1.45321
TCGA-29-2431	group1	-0.429293	3										TCGA-29-2431	3	0.0731017	-0.0200573	-1.06828
TCGA-30-1891	group1	0.713181	3										TCGA-30-1891	3	0.524735	0.45177	-0.403353
TCGA-29-1698	group1	0.449603	3										TCGA-29-1698	3	0.31686	-0.0241928	-0.10308
TCGA-13-1483	group1	0.357732	3										TCGA-13-1483	3	-0.0506426	-0.687005	0.28415
TCGA-29-1710	group1	0.330041	3										TCGA-29-1710	3	-0.03156	-0.152486	-0.290925
TCGA-61-1911	group1	0.263931	3										TCGA-61-1911	3	0.694902	-0.398801	1.06151
TCGA-24-2289	group1	0.253522	3										TCGA-24-2289	3	-0.12491	-0.292901	-0.126429
TCGA-13-1501	group1	0.761076	3										TCGA-13-1501	3	0.482028	0.225284	-0.959544
TCGA-13-1494	group1	0.300493	3										TCGA-13-1494	3	0.415744	-0.532493	-0.457382
TCGA-24-1430	group1	0.580548	3										TCGA-24-1430	3	0.318961	-0.69224	-0.830447
TCGA-13-1485	group1	0.409431	3										TCGA-13-1485	3	0.065971	-0.0723325	-0.732351
TCGA-36-1580	group1	0.356428	3										TCGA-36-1580	3	-0.0514544	0.790094	-0.365558
TCGA-36-2545	group1	-0.0978798	3										TCGA-36-2545	3	0.224961	-0.0315279	0.0100234
TCGA-25-1322	group1	-0.241875	3										TCGA-25-1322	3	-0.0704728	-0.30665	-0.957211
TCGA-29-1705	group1	0.549661	3										TCGA-29-1705	3	0.136288	-0.592016	-0.282584
TCGA-13-1482	group1	0.338387	3										TCGA-13-1482	3	0.0513732	-0.0529405	-0.695187
TCGA-29-1770	group1	0.421787	3										TCGA-29-1770	3	0.149869	0.447414	-0.454391
TCGA-13-1488	group1	-0.0391329	3										TCGA-13-1488	3	0.487846	-0.464715	0.0900876
TCGA-36-1569	group1	0.261117	3										TCGA-36-1569	3	0.0551163	0.0211075	-0.303974
TCGA-25-2396	group1	0.00281299	3										TCGA-25-2396	3	0.477429	-0.411505	-1.50371
TCGA-29-1768	group1	0.935031	3										TCGA-29-1768	3	0.578518	-0.513228	-2.26831
TCGA-24-1562	group1	0.289236	3										TCGA-24-1562	3	0.324053	0.0335439	0.176844
TCGA-23-1122	group1	0.348529	3										TCGA-23-1122	3	0.202836	0.0792756	-0.848043
TCGA-13-2060	group1	0.140401	3										TCGA-13-2060	3	-0.000651054	-1.15939	-0.119363
TCGA-25-1329	group1	0.275243	3										TCGA-25-1329	3	0.0337698	0.0885783	-0.41766
TCGA-24-1464	group1	-0.204736	3										TCGA-24-1464	3	-0.0889868	0.156709	-1.37649
TCGA-29-2427	group1	-0.0436422	3										TCGA-29-2427	3	0.517237	-0.314088	-0.206163
TCGA-13-1500	group1	0.119502	3										TCGA-13-1500	3	0.128902	0.226515	-0.800681
TCGA-25-1313	group1	-0.458838	3										TCGA-25-1313	3	0.0102437	-0.273829	-0.670543
TCGA-24-1416	group2	0.0222188	1
TCGA-29-1771	group2	0.267982	1
TCGA-61-2008	group2	0.0819967	1
TCGA-25-1631	group2	0.15626	1
TCGA-25-1323	group2	0.108131	1
TCGA-09-1664	group2	-0.0389235	1
TCGA-24-1557	group2	-0.387892	1
TCGA-24-1474	group2	-0.687822	1
TCGA-29-1696	group2	0.145983	1
TCGA-36-1577	group2	-0.0593704	1
TCGA-59-2351	group2	0.171065	1
TCGA-36-2537	group2	-0.302161	1
TCGA-24-1555	group2	-0.239406	1
TCGA-13-1489	group2	-0.0359492	1
TCGA-36-1571	group2	-0.496092	1
TCGA-13-2059	group2	-0.378905	1
TCGA-36-2549	group2	0.109204	1
TCGA-61-2613	group2	0.351682	1
TCGA-36-1570	group2	-0.243464	1
TCGA-59-2352	group2	0.0513459	1
TCGA-29-1690	group2	0.306752	1
TCGA-36-2547	group2	-0.481095	1
TCGA-25-2404	group2	0.169809	1
TCGA-29-1688	group2	-0.292838	1
TCGA-25-1318	group2	0.0175748	1
TCGA-24-2298	group2	-0.238694	1
TCGA-24-1553	group2	0.0921881	1
TCGA-24-2290	group2	-0.804609	2
TCGA-29-1769	group2	-0.438052	2
TCGA-25-2397	group2	-0.553324	2
TCGA-61-1907	group2	-0.979625	2
TCGA-36-2532	group2	-0.810203	2
TCGA-36-2530	group2	-0.646925	2
TCGA-61-1727	group2	-0.404769	2
TCGA-29-1697	group2	-1.22063	2
TCGA-25-2409	group2	-0.435877	2
TCGA-13-1511	group2	-0.332814	2
TCGA-24-1920	group2	-0.506454	2
TCGA-24-1927	group2	-0.598935	2
TCGA-13-1492	group2	-0.603991	2
TCGA-13-1497	group2	-0.881236	2
TCGA-61-2087	group2	-0.649304	2
TCGA-36-1578	group2	-0.837171	2
TCGA-13-2065	group2	-0.246959	2
TCGA-61-1914	group2	-0.404926	2
TCGA-24-1436	group2	-0.390578	2
TCGA-61-1995	group2	-0.554375	2
TCGA-61-1741	group2	-0.48762	2
TCGA-36-2542	group2	-0.388425	2
TCGA-24-1548	group2	-0.181517	2
TCGA-24-2030	group2	-0.574137	2
TCGA-24-1558	group2	-0.672818	2
TCGA-61-1915	group2	-0.403092	2
TCGA-29-1702	group2	-0.367995	2
TCGA-36-2534	group2	-0.421266	2
TCGA-61-1910	group2	-0.711765	2
TCGA-24-2024	group2	-0.209799	2
TCGA-59-2372	group2	-0.121143	2
TCGA-59-2348	group2	-0.416516	2
TCGA-13-1507	group2	-0.274184	2
TCGA-24-2261	group2	-0.220448	2
TCGA-29-1711	group2	-0.384844	2
TCGA-13-2061	group2	-0.34837	2
TCGA-61-2088	group2	-0.66468	2
TCGA-24-2033	group2	-0.622629	2
TCGA-24-1103	group2	-0.340523	2
TCGA-25-2399	group2	-0.181498	2
TCGA-61-2094	group2	-0.441728	2
TCGA-13-2066	group2	-0.708977	2
TCGA-61-1724	group2	-0.233696	2
TCGA-13-1404	group2	-0.268901	2
TCGA-25-1312	group2	-0.439908	2
TCGA-29-1762	group2	-0.538782	2
TCGA-24-1431	group2	-0.14998	2
TCGA-36-2544	group2	-0.523681	2
TCGA-29-1763	group2	-0.202896	2
TCGA-13-1410	group2	0.0929298	3
TCGA-30-1887	group2	0.118264	3
TCGA-25-1628	group2	0.186346	3
TCGA-13-1504	group2	0.110873	3
TCGA-24-1422	group2	0.226741	3
TCGA-13-1487	group2	-0.0130361	3
TCGA-24-1435	group2	0.147893	3
TCGA-29-1693	group2	0.0435643	3
TCGA-61-1918	group2	0.0527658	3
TCGA-23-1121	group2	0.164758	3
TCGA-25-1623	group2	-0.235164	3
TCGA-29-1766	group2	0.0439947	3
TCGA-29-1785	group2	0.170885	3
TCGA-13-1409	group2	0.271585	3
TCGA-29-2431	group2	-0.0821284	3
TCGA-30-1891	group2	0.0248913	3
TCGA-29-1698	group2	0.0804124	3
TCGA-13-1483	group2	0.0492208	3
TCGA-29-1710	group2	0.203155	3
TCGA-61-1911	group2	-0.0264192	3
TCGA-24-2289	group2	-0.0386888	3
TCGA-13-1501	group2	0.351099	3
TCGA-13-1494	group2	0.083984	3
TCGA-24-1430	group2	0.124197	3
TCGA-13-1485	group2	0.242922	3
TCGA-36-1580	group2	0.153633	3
TCGA-36-2545	group2	0.102828	3
TCGA-25-1322	group2	0.281105	3
TCGA-29-1705	group2	-0.014366	3
TCGA-13-1482	group2	0.0429441	3
TCGA-29-1770	group2	0.0433909	3
TCGA-13-1488	group2	0.0706365	3
TCGA-36-1569	group2	0.196794	3
TCGA-25-2396	group2	0.244977	3
TCGA-29-1768	group2	0.672533	3
TCGA-24-1562	group2	-0.0739856	3
TCGA-23-1122	group2	0.256182	3
TCGA-13-2060	group2	-0.294448	3
TCGA-25-1329	group2	0.147636	3
TCGA-24-1464	group2	0.333076	3
TCGA-29-2427	group2	0.256738	3
TCGA-13-1500	group2	0.233804	3
TCGA-25-1313	group2	0.294247	3
TCGA-24-1416	group3	-0.0746582	1
TCGA-29-1771	group3	0.216615	1
TCGA-61-2008	group3	0.315577	1
TCGA-25-1631	group3	0.290737	1
TCGA-25-1323	group3	0.450124	1
TCGA-09-1664	group3	0.329529	1
TCGA-24-1557	group3	0.246093	1
TCGA-24-1474	group3	0.524761	1
TCGA-29-1696	group3	0.186776	1
TCGA-36-1577	group3	0.556431	1
TCGA-59-2351	group3	0.693903	1
TCGA-36-2537	group3	0.409869	1
TCGA-24-1555	group3	0.0892345	1
TCGA-13-1489	group3	0.0596803	1
TCGA-36-1571	group3	-0.139572	1
TCGA-13-2059	group3	0.136268	1
TCGA-36-2549	group3	-0.115641	1
TCGA-61-2613	group3	0.611378	1
TCGA-36-1570	group3	0.0492846	1
TCGA-59-2352	group3	-0.0456765	1
TCGA-29-1690	group3	0.366172	1
TCGA-36-2547	group3	-0.425397	1
TCGA-25-2404	group3	0.0946031	1
TCGA-29-1688	group3	-0.0744496	1
TCGA-25-1318	group3	-0.0443283	1
TCGA-24-2298	group3	-0.188336	1
TCGA-24-1553	group3	-0.19215	1
TCGA-24-2290	group3	-0.183634	2
TCGA-29-1769	group3	-0.224932	2
TCGA-25-2397	group3	-0.276671	2
TCGA-61-1907	group3	-0.256787	2
TCGA-36-2532	group3	-0.267327	2
TCGA-36-2530	group3	-0.176046	2
TCGA-61-1727	group3	-0.32878	2
TCGA-29-1697	group3	-0.701815	2
TCGA-25-2409	group3	-0.365589	2
TCGA-13-1511	group3	-0.118954	2
TCGA-24-1920	group3	-0.0636764	2
TCGA-24-1927	group3	-0.129525	2
TCGA-13-1492	group3	-0.505327	2
TCGA-13-1497	group3	-0.378269	2
TCGA-61-2087	group3	-0.501366	2
TCGA-36-1578	group3	-0.361585	2
TCGA-13-2065	group3	0.156672	2
TCGA-61-1914	group3	-0.158016	2
TCGA-24-1436	group3	-0.0806329	2
TCGA-61-1995	group3	-0.0647344	2
TCGA-61-1741	group3	-0.312091	2
TCGA-36-2542	group3	-0.215214	2
TCGA-24-1548	group3	-0.271586	2
TCGA-24-2030	group3	-0.0684964	2
TCGA-24-1558	group3	-0.44154	2
TCGA-61-1915	group3	-0.448243	2
TCGA-29-1702	group3	-0.305456	2
TCGA-36-2534	group3	-0.527035	2
TCGA-61-1910	group3	-0.589362	2
TCGA-24-2024	group3	-0.371157	2
TCGA-59-2372	group3	-0.185533	2
TCGA-59-2348	group3	-0.0673772	2
TCGA-13-1507	group3	-0.122875	2
TCGA-24-2261	group3	-0.417303	2
TCGA-29-1711	group3	-0.213602	2
TCGA-13-2061	group3	0.0115869	2
TCGA-61-2088	group3	-0.372184	2
TCGA-24-2033	group3	-0.203795	2
TCGA-24-1103	group3	-0.0376146	2
TCGA-25-2399	group3	-0.152516	2
TCGA-61-2094	group3	0.0348106	2
TCGA-13-2066	group3	-0.226025	2
TCGA-61-1724	group3	-0.523689	2
TCGA-13-1404	group3	-0.265361	2
TCGA-25-1312	group3	-0.160702	2
TCGA-29-1762	group3	0.0936324	2
TCGA-24-1431	group3	-0.303319	2
TCGA-36-2544	group3	0.133888	2
TCGA-29-1763	group3	0.402921	2
TCGA-13-1410	group3	0.0721193	3
TCGA-30-1887	group3	-0.216231	3
TCGA-25-1628	group3	-0.105171	3
TCGA-13-1504	group3	-0.22284	3
TCGA-24-1422	group3	-0.182103	3
TCGA-13-1487	group3	-0.247208	3
TCGA-24-1435	group3	-0.181577	3
TCGA-29-1693	group3	-0.170972	3
TCGA-61-1918	group3	-0.219742	3
TCGA-23-1121	group3	-0.260563	3
TCGA-25-1623	group3	-0.356975	3
TCGA-29-1766	group3	0.0453628	3
TCGA-29-1785	group3	-0.0962907	3
TCGA-13-1409	group3	-0.491362	3
TCGA-29-2431	group3	-0.350088	3
TCGA-30-1891	group3	-0.167833	3
TCGA-29-1698	group3	-0.0594464	3
TCGA-13-1483	group3	0.00429855	3
TCGA-29-1710	group3	0.122078	3
TCGA-61-1911	group3	0.0538632	3
TCGA-24-2289	group3	-0.0778065	3
TCGA-13-1501	group3	0.134613	3
TCGA-13-1494	group3	-0.146764	3
TCGA-24-1430	group3	0.0746167	3
TCGA-13-1485	group3	-0.0107885	3
TCGA-36-1580	group3	0.00827642	3
TCGA-36-2545	group3	-0.0965936	3
TCGA-25-1322	group3	-0.142921	3
TCGA-29-1705	group3	0.0276669	3
TCGA-13-1482	group3	0.0119086	3
TCGA-29-1770	group3	0.180014	3
TCGA-13-1488	group3	0.0106483	3
TCGA-36-1569	group3	0.0988453	3
TCGA-25-2396	group3	-0.171907	3
TCGA-29-1768	group3	0.508928	3
TCGA-24-1562	group3	0.0501777	3
TCGA-23-1122	group3	0.303927	3
TCGA-13-2060	group3	-0.427505	3
TCGA-25-1329	group3	0.137147	3
TCGA-24-1464	group3	-0.00723166	3
TCGA-29-2427	group3	-0.0330966	3
TCGA-13-1500	group3	0.162915	3
TCGA-25-1313	group3	0.0202232	3
TCGA-24-1416	group4	-0.269767	1
TCGA-29-1771	group4	-0.291232	1
TCGA-61-2008	group4	-0.612003	1
TCGA-25-1631	group4	-0.101578	1
TCGA-25-1323	group4	-0.275047	1
TCGA-09-1664	group4	-0.718512	1
TCGA-24-1557	group4	-0.704545	1
TCGA-24-1474	group4	-0.705131	1
TCGA-29-1696	group4	-0.767759	1
TCGA-36-1577	group4	-0.496181	1
TCGA-59-2351	group4	-0.505842	1
TCGA-36-2537	group4	-0.283755	1
TCGA-24-1555	group4	-0.223453	1
TCGA-13-1489	group4	-0.116185	1
TCGA-36-1571	group4	-0.101271	1
TCGA-13-2059	group4	0.101737	1
TCGA-36-2549	group4	0.282547	1
TCGA-61-2613	group4	-0.324197	1
TCGA-36-1570	group4	-0.176843	1
TCGA-59-2352	group4	0.148256	1
TCGA-29-1690	group4	-0.50515	1
TCGA-36-2547	group4	-0.436794	1
TCGA-25-2404	group4	-0.318551	1
TCGA-29-1688	group4	-0.53888	1
TCGA-25-1318	group4	-0.0860328	1
TCGA-24-2298	group4	-0.415308	1
TCGA-24-1553	group4	0.0433561	1
TCGA-24-2290	group4	0.26318	2
TCGA-29-1769	group4	0.0641426	2
TCGA-25-2397	group4	0.921655	2
TCGA-61-1907	group4	-0.00420075	2
TCGA-36-2532	group4	-0.0386328	2
TCGA-36-2530	group4	-0.222041	2
TCGA-61-1727	group4	-0.170065	2
TCGA-29-1697	group4	-0.00646802	2
TCGA-25-2409	group4	0.147962	2
TCGA-13-1511	group4	0.158782	2
TCGA-24-1920	group4	-0.0435954	2
TCGA-24-1927	group4	-0.126976	2
TCGA-13-1492	group4	-0.0327437	2
TCGA-13-1497	group4	-0.719492	2
TCGA-61-2087	group4	-0.352839	2
TCGA-36-1578	group4	0.0104529	2
TCGA-13-2065	group4	0.132974	2
TCGA-61-1914	group4	0.0567042	2
TCGA-24-1436	group4	0.176921	2
TCGA-61-1995	group4	-0.0511252	2
TCGA-61-1741	group4	0.0684393	2
TCGA-36-2542	group4	0.0926462	2
TCGA-24-1548	group4	0.51114	2
TCGA-24-2030	group4	-0.29535	2
TCGA-24-1558	group4	0.0735181	2
TCGA-61-1915	group4	0.552785	2
TCGA-29-1702	group4	-0.0567989	2
TCGA-36-2534	group4	-0.125878	2
TCGA-61-1910	group4	-0.135023	2
TCGA-24-2024	group4	0.0382306	2
TCGA-59-2372	group4	0.425878	2
TCGA-59-2348	group4	-0.17439	2
TCGA-13-1507	group4	-0.00207245	2
TCGA-24-2261	group4	-0.160945	2
TCGA-29-1711	group4	-0.270895	2
TCGA-13-2061	group4	0.00546936	2
TCGA-61-2088	group4	-0.2159	2
TCGA-24-2033	group4	-0.227783	2
TCGA-24-1103	group4	0.127973	2
TCGA-25-2399	group4	-0.0508043	2
TCGA-61-2094	group4	0.0208652	2
TCGA-13-2066	group4	-0.128154	2
TCGA-61-1724	group4	-0.221382	2
TCGA-13-1404	group4	-0.271443	2
TCGA-25-1312	group4	0.268245	2
TCGA-29-1762	group4	-0.00845353	2
TCGA-24-1431	group4	-0.189598	2
TCGA-36-2544	group4	-0.188308	2
TCGA-29-1763	group4	-0.0715854	2
TCGA-13-1410	group4	0.0199882	3
TCGA-30-1887	group4	0.0711714	3
TCGA-25-1628	group4	-0.1229	3
TCGA-13-1504	group4	0.0505778	3
TCGA-24-1422	group4	0.171913	3
TCGA-13-1487	group4	-0.300987	3
TCGA-24-1435	group4	-0.384568	3
TCGA-29-1693	group4	0.1062	3
TCGA-61-1918	group4	-0.40853	3
TCGA-23-1121	group4	-0.129704	3
TCGA-25-1623	group4	-0.249818	3
TCGA-29-1766	group4	0.0381998	3
TCGA-29-1785	group4	-0.245266	3
TCGA-13-1409	group4	-0.47349	3
TCGA-29-2431	group4	-0.451694	3
TCGA-30-1891	group4	-0.316827	3
TCGA-29-1698	group4	-0.161376	3
TCGA-13-1483	group4	-0.179339	3
TCGA-29-1710	group4	-0.121399	3
TCGA-61-1911	group4	0.0119834	3
TCGA-24-2289	group4	-0.161126	3
TCGA-13-1501	group4	-0.521702	3
TCGA-13-1494	group4	-0.511598	3
TCGA-24-1430	group4	-0.454807	3
TCGA-13-1485	group4	-0.487342	3
TCGA-36-1580	group4	-0.235608	3
TCGA-36-2545	group4	-0.136778	3
TCGA-25-1322	group4	-0.140677	3
TCGA-29-1705	group4	-0.402045	3
TCGA-13-1482	group4	-0.568749	3
TCGA-29-1770	group4	-0.48416	3
TCGA-13-1488	group4	-0.316485	3
TCGA-36-1569	group4	-0.212828	3
TCGA-25-2396	group4	-0.74726	3
TCGA-29-1768	group4	-0.748202	3
TCGA-24-1562	group4	-0.04196	3
TCGA-23-1122	group4	-0.520328	3
TCGA-13-2060	group4	-0.0583078	3
TCGA-25-1329	group4	-0.568064	3
TCGA-24-1464	group4	-0.552121	3
TCGA-29-2427	group4	-0.343744	3
TCGA-13-1500	group4	-0.27596	3
TCGA-25-1313	group4	-0.324609	3
TCGA-24-1416	group5	-0.0233817	1
TCGA-29-1771	group5	0.0340495	1
TCGA-61-2008	group5	-0.43956	1
TCGA-25-1631	group5	-0.150182	1
TCGA-25-1323	group5	-0.111562	1
TCGA-09-1664	group5	-0.220716	1
TCGA-24-1557	group5	-0.275431	1
TCGA-24-1474	group5	-0.372715	1
TCGA-29-1696	group5	-0.115328	1
TCGA-36-1577	group5	-0.338955	1
TCGA-59-2351	group5	-0.255022	1
TCGA-36-2537	group5	-0.138857	1
TCGA-24-1555	group5	-0.159452	1
TCGA-13-1489	group5	-0.14207	1
TCGA-36-1571	group5	-0.192534	1
TCGA-13-2059	group5	-0.122185	1
TCGA-36-2549	group5	-0.0202533	1
TCGA-61-2613	group5	0.0229477	1
TCGA-36-1570	group5	-0.12159	1
TCGA-59-2352	group5	0.0225404	1
TCGA-29-1690	group5	-0.111244	1
TCGA-36-2547	group5	-0.397761	1
TCGA-25-2404	group5	-0.0831501	1
TCGA-29-1688	group5	-0.135079	1
TCGA-25-1318	group5	-0.0784791	1
TCGA-24-2298	group5	-0.157816	1
TCGA-24-1553	group5	0.0151754	1
TCGA-24-2290	group5	-0.0345288	2
TCGA-29-1769	group5	-0.119935	2
TCGA-25-2397	group5	0.00915816	2
TCGA-61-1907	group5	-0.125684	2
TCGA-36-2532	group5	-0.116167	2
TCGA-36-2530	group5	-0.257903	2
TCGA-61-1727	group5	-0.0863254	2
TCGA-29-1697	group5	-0.473393	2
TCGA-25-2409	group5	-0.0236575	2
TCGA-13-1511	group5	0.0379204	2
TCGA-24-1920	group5	-0.298922	2
TCGA-24-1927	group5	-0.149014	2
TCGA-13-1492	group5	-0.172947	2
TCGA-13-1497	group5	-0.246654	2
TCGA-61-2087	group5	-0.48085	2
TCGA-36-1578	group5	-0.280454	2
TCGA-13-2065	group5	-0.0912309	2
TCGA-61-1914	group5	-0.0187311	2
TCGA-24-1436	group5	-0.0219103	2
TCGA-61-1995	group5	-0.0576136	2
TCGA-61-1741	group5	-0.114383	2
TCGA-36-2542	group5	-0.0159885	2
TCGA-24-1548	group5	-0.057208	2
TCGA-24-2030	group5	-0.178933	2
TCGA-24-1558	group5	-0.179267	2
TCGA-61-1915	group5	-0.035696	2
TCGA-29-1702	group5	-0.128591	2
TCGA-36-2534	group5	-0.240324	2
TCGA-61-1910	group5	-0.260829	2
TCGA-24-2024	group5	0.0925004	2
TCGA-59-2372	group5	0.226926	2
TCGA-59-2348	group5	-0.0924629	2
TCGA-13-1507	group5	0.0711861	2
TCGA-24-2261	group5	-0.0762139	2
TCGA-29-1711	group5	-0.115452	2
TCGA-13-2061	group5	-0.0822469	2
TCGA-61-2088	group5	-0.12884	2
TCGA-24-2033	group5	-0.101498	2
TCGA-24-1103	group5	-0.139505	2
TCGA-25-2399	group5	-0.0555318	2
TCGA-61-2094	group5	-0.101937	2
TCGA-13-2066	group5	-0.418589	2
TCGA-61-1724	group5	-0.142886	2
TCGA-13-1404	group5	-0.0254583	2
TCGA-25-1312	group5	-0.169628	2
TCGA-29-1762	group5	-0.188721	2
TCGA-24-1431	group5	-0.188106	2
TCGA-36-2544	group5	-0.0696695	2
TCGA-29-1763	group5	0.052049	2
TCGA-13-1410	group5	-0.0301867	3
TCGA-30-1887	group5	0.00595303	3
TCGA-25-1628	group5	0.0594674	3
TCGA-13-1504	group5	0.0988798	3
TCGA-24-1422	group5	0.0600876	3
TCGA-13-1487	group5	-0.162441	3
TCGA-24-1435	group5	0.0321176	3
TCGA-29-1693	group5	0.0606297	3
TCGA-61-1918	group5	-0.151773	3
TCGA-23-1121	group5	0.0875048	3
TCGA-25-1623	group5	-0.300955	3
TCGA-29-1766	group5	0.00730301	3
TCGA-29-1785	group5	0.0301107	3
TCGA-13-1409	group5	-0.320307	3
TCGA-29-2431	group5	-0.209687	3
TCGA-30-1891	group5	-0.142161	3
TCGA-29-1698	group5	-0.0403828	3
TCGA-13-1483	group5	-0.00652275	3
TCGA-29-1710	group5	-0.015001	3
TCGA-61-1911	group5	-0.0421086	3
TCGA-24-2289	group5	-0.015351	3
TCGA-13-1501	group5	-0.141492	3
TCGA-13-1494	group5	0.0276757	3
TCGA-24-1430	group5	-0.0858069	3
TCGA-13-1485	group5	0.0428191	3
TCGA-36-1580	group5	-0.0497094	3
TCGA-36-2545	group5	-0.131064	3
TCGA-25-1322	group5	-0.0743063	3
TCGA-29-1705	group5	-0.0966827	3
TCGA-13-1482	group5	-0.0363734	3
TCGA-29-1770	group5	-0.0845715	3
TCGA-13-1488	group5	-0.16401	3
TCGA-36-1569	group5	-0.0146985	3
TCGA-25-2396	group5	-0.205449	3
TCGA-29-1768	group5	0.0125507	3
TCGA-24-1562	group5	0.049353	3
TCGA-23-1122	group5	-0.156941	3
TCGA-13-2060	group5	-0.114586	3
TCGA-25-1329	group5	-0.227929	3
TCGA-24-1464	group5	-0.31652	3
TCGA-29-2427	group5	-0.162268	3
TCGA-13-1500	group5	-0.183578	3
TCGA-25-1313	group5	-0.0231247	3

## Sheet: Figure 4
Figure 4
Fig. 4b: Glyco-related gene variations at mutation, copy number amplification, mRNA and protein levels.
IGP cluster	1	2	3
Median	0.773144	0.782438	0.715352
	0.606573	0.635855	0.200592
	0.614771	0.643066	0.473821
	0.654705	0.6603	0.559801
	0.656986	0.665681	0.590527
	0.686631	0.690882	0.623198
	0.723986	0.693841	0.624583
	0.731838	0.70402	0.626922
	0.733455	0.710108	0.64833
	0.751517	0.710321	0.649545
	0.763787	0.718344	0.657073
	0.764154	0.720928	0.662437
	0.767459	0.743575	0.663546
	0.768796	0.745849	0.667621
	0.773144	0.748965	0.677076
	0.775494	0.764494	0.679374
	0.779865	0.766891	0.681309
	0.78151	0.769086	0.685722
	0.794925	0.770119	0.686355
	0.796625	0.771333	0.711431
	0.801382	0.773305	0.711779
	0.806857	0.774191	0.712613
	0.816606	0.775017	0.715352
	0.818353	0.777218	0.722887
	0.847781	0.781514	0.725029
	0.850987	0.782438	0.727756
	0.852375	0.782776	0.733624
	0.868933	0.785093	0.733805
		0.785557	0.73436
		0.793236	0.736426
		0.797908	0.737384
		0.807019	0.744991
		0.821631	0.748675
		0.824056	0.751969
		0.824507	0.763562
		0.825569	0.763645
		0.827543	0.772558
		0.82848	0.78045
		0.829256	0.781795
		0.834926	0.79442
		0.840961	0.828813
		0.842302	0.844979
		0.843272	0.858072
		0.844589	0.859946
		0.845564
		0.853117
		0.865526
		0.866775
		0.870398
		0.87089

## Sheet: Figure 5
Figure 5
Fig. 5a: Correlation (to protein level) analysis following the central dogma.										Fig. 5b: Correlation analysis between proteins and intact glycopeptides in 5 subgroups of intact glycopeptides with different glycans..
	mRNA	Deglycosylated peptide	‘High mannose’ peptide	‘Sialic acid’ peptide	‘Fucose’ peptide						group1	group2	group3	group4	group5
Median	0.427882	0.82416	0.572496	0.648235	0.617678					median	0.761771	0.641637	0.635861	0.550265	0.481368
	0.814111	0.970504	0.862592	0.830627	0.851207						0.840654	0.862592	0.828943	0.745956	0.84711
	0.795418	0.963865	0.861162	0.829175	0.840654						0.830627	0.861162	0.828013	0.743272	0.821484
	0.790533	0.96259	0.84711	0.79456	0.830627						0.81837	0.851207	0.820572	0.726878	0.803349
	0.749869	0.960577	0.843753	0.78265	0.829175						0.817447	0.843753	0.776729	0.724275	0.797312
	0.744809	0.95874	0.828943	0.776729	0.81837						0.810199	0.829175	0.765858	0.72393	0.789725
	0.721185	0.957992	0.828013	0.776365	0.810199						0.79456	0.820373	0.759436	0.696722	0.744193
	0.677976	0.957666	0.821484	0.774761	0.79456						0.77913	0.801721	0.754455	0.661786	0.741432
	0.672982	0.951722	0.820572	0.763115	0.785926						0.774761	0.785926	0.750803	0.653713	0.722287
	0.671926	0.950529	0.820373	0.754834	0.78265						0.773301	0.78265	0.742917	0.635099	0.716334
	0.670501	0.948186	0.803349	0.754455	0.77913						0.767946	0.77727	0.742033	0.627543	0.709077
	0.653817	0.946965	0.801721	0.750803	0.776365						0.764423	0.776365	0.741471	0.623698	0.69417
	0.653397	0.946649	0.797312	0.743432	0.774761						0.763115	0.773125	0.740801	0.607835	0.690708
	0.632918	0.944919	0.789725	0.742917	0.767946						0.762597	0.754834	0.733126	0.600268	0.684645
	0.630068	0.944799	0.77727	0.742033	0.762597						0.760945	0.749104	0.726028	0.599086	0.683882
	0.615472	0.944287	0.764423	0.74193	0.760945						0.759293	0.748275	0.719134	0.589587	0.683554
	0.610454	0.943916	0.759436	0.740801	0.759293						0.758613	0.743432	0.712848	0.588751	0.676904
	0.607231	0.94346	0.749104	0.726028	0.757726						0.757726	0.74193	0.708067	0.580597	0.670153
	0.606704	0.942193	0.745956	0.719134	0.749917						0.749917	0.733272	0.703589	0.580391	0.646894
	0.59684	0.940939	0.744193	0.712848	0.748275						0.739983	0.71756	0.702001	0.577852	0.624141
	0.591234	0.940737	0.743272	0.708067	0.74193						0.731576	0.713999	0.697135	0.573325	0.615692
	0.577028	0.938895	0.741432	0.703589	0.740801						0.715623	0.703782	0.696608	0.560889	0.612041
	0.574279	0.938376	0.733272	0.697135	0.739983						0.707095	0.701226	0.695491	0.550265	0.608778
	0.573851	0.93737	0.722287	0.696608	0.731576						0.701814	0.699652	0.694714	0.547934	0.608362
	0.568492	0.936345	0.71756	0.695491	0.726878						0.692378	0.695382	0.692443	0.526974	0.590556
	0.566238	0.935098	0.716334	0.695382	0.724275						0.658814	0.694684	0.685043	0.518663	0.583839
	0.527706	0.934927	0.713999	0.694714	0.719134						0.631069	0.688882	0.683881	0.500984	0.576994
	0.527189	0.934683	0.709077	0.692443	0.715623							0.687892	0.675623	0.495717	0.573919
	0.51953	0.933588	0.699652	0.685043	0.707095							0.677842	0.675336	0.49034	0.569261
	0.501482	0.933373	0.696722	0.683881	0.703782							0.673566	0.66942	0.483564	0.559739
	0.493893	0.933091	0.69417	0.675623	0.701814							0.672135	0.669035	0.481748	0.548946
	0.488415	0.932969	0.690708	0.675336	0.701226							0.671171	0.667634	0.474249	0.547758
	0.474475	0.932795	0.688882	0.669778	0.696608							0.670195	0.666073	0.472134	0.545384
	0.443421	0.932795	0.684645	0.669035	0.695382							0.669778	0.665996	0.456727	0.543578
	0.442256	0.931746	0.683882	0.665996	0.692378							0.667397	0.662266	0.450641	0.540271
	0.413507	0.931728	0.683554	0.662266	0.683881							0.661455	0.661061	0.432821	0.537213
	0.406981	0.931647	0.676904	0.661019	0.677842							0.661019	0.661001	0.424829	0.535522
	0.404217	0.931443	0.672135	0.661001	0.670195							0.658755	0.657885	0.421261	0.531153
	0.399885	0.930564	0.671171	0.658755	0.669778							0.653436	0.653717	0.395785	0.523238
	0.382081	0.929758	0.670153	0.657885	0.667634							0.646725	0.651315	0.394406	0.521927
	0.374844	0.929381	0.66942	0.648235	0.667397							0.641637	0.648235	0.384435	0.510907
	0.373971	0.925798	0.666073	0.635861	0.662266							0.640045	0.645151	0.384015	0.506855
	0.372114	0.92578	0.661786	0.632862	0.658814							0.635134	0.636303	0.355494	0.506601
	0.363375	0.924746	0.661455	0.626731	0.657885							0.6256	0.635861	0.314491	0.50659
	0.362847	0.922348	0.661061	0.6256	0.653717							0.617432	0.633664		0.500005
	0.348758	0.921821	0.653713	0.617432	0.653436							0.617342	0.632862		0.491691
	0.341913	0.921205	0.646894	0.614287	0.651315							0.616961	0.630214		0.491438
	0.339379	0.920387	0.646725	0.611699	0.641637							0.611699	0.626731		0.487236
	0.31341	0.920024	0.627543	0.599794	0.640045							0.609293	0.620732		0.481368
	0.300182	0.918966	0.624141	0.598592	0.636303							0.603903	0.619947		0.481221
	0.293961	0.918966	0.623698	0.595116	0.635861							0.602927	0.617678		0.480345
	0.284555	0.918533	0.617342	0.588675	0.635099							0.598726	0.615306		0.471045
	0.272767	0.918027	0.616961	0.585174	0.633664							0.594125	0.614287		0.468831
	0.269639	0.917784	0.615692	0.580323	0.631069							0.582279	0.613317		0.462314
	0.264118	0.917116	0.615306	0.564737	0.630214							0.580323	0.609013		0.452292
	0.184528	0.916026	0.613317	0.560333	0.626731							0.575188	0.606054		0.451976
	0.179622	0.913574	0.612041	0.559619	0.6256							0.571667	0.604307		0.450846
	0.153011	0.913262	0.608778	0.558837	0.620732							0.569815	0.599794		0.448085
	0.141951	0.912182	0.608362	0.555331	0.617678							0.564737	0.598592		0.439143
	0.127915	0.911935	0.607835	0.554734	0.614287							0.561239	0.595116		0.435497
	0.121644	0.911722	0.600268	0.554682	0.609293							0.560333	0.594454		0.431907
	0.109791	0.910486	0.598726	0.554135	0.609013							0.558837	0.592317		0.427265
	0.0978571	0.910356	0.590037	0.548921	0.606054							0.554027	0.590922		0.426628
	0.0614071	0.908806	0.589587	0.543223	0.604307							0.548086	0.590037		0.423466
	0.0542782	0.907085	0.588751	0.542937	0.603903							0.544767	0.588675		0.416544
	0.0394653	0.906423	0.583839	0.542481	0.602927							0.543223	0.585174		0.402834
	0.0228472	0.90412	0.582279	0.527608	0.599794							0.529113	0.578401		0.402248
	0.0149167	0.902313	0.580597	0.516608	0.599086							0.519329	0.566815		0.399581
	-0.0400735	0.901628	0.580391	0.509754	0.595116							0.504547	0.559619		0.398684
		0.900791	0.576994	0.506855	0.594454							0.481735	0.558433		0.39778
		0.90011	0.573919	0.491691	0.590922							0.463982	0.555331		0.394272
		0.900074	0.573325	0.463982	0.588675							0.463471	0.554734		0.388757
		0.898643	0.571667	0.463471	0.585174							0.445101	0.554682		0.381987
		0.898372	0.569261	0.451976	0.578401							0.377668	0.554135		0.380164
		0.897834	0.560889	0.438122	0.575188							0.330347	0.548921		0.375606
		0.896849	0.559739	0.431907	0.569815							0.310911	0.543129		0.346931
		0.895813	0.550265	0.426628	0.566815							0.162614	0.542937		0.34541
		0.895239	0.548946	0.423085	0.564737							0.160659	0.542481		0.341087
		0.895052	0.547934	0.416544	0.561239							0.159399	0.527608		0.333739
		0.89198	0.547758	0.123803	0.560333							0.0980286	0.524595		0.325459
		0.890272	0.545384		0.559619								0.521892		0.315413
		0.889779	0.543578		0.555331								0.516608		0.311371
		0.88932	0.543129		0.554135								0.51418		0.304351
		0.888815	0.537213		0.554027								0.509754		0.29264
		0.88818	0.535522		0.548921								0.438122		0.288117
		0.88731	0.531153		0.544767								0.423085		0.273965
		0.886203	0.526974		0.543223										0.270243
		0.885578	0.523238		0.540271										0.268836
		0.885002	0.521927		0.529113										0.259809
		0.884017	0.518663		0.527608										0.236846
		0.883471	0.506601		0.524595										0.229456
		0.882352	0.50659		0.51418										0.215935
		0.882289	0.500984		0.510907										0.214277
		0.881699	0.495717		0.509754										0.123803
		0.880223	0.49034		0.500005										0.114416
		0.878841	0.487236		0.491438										0.06429
		0.878708	0.483564		0.481368
		0.877502	0.481748		0.451976
		0.876777	0.481735		0.448085
		0.875424	0.481221		0.439143
		0.874081	0.480345		0.435497
		0.873284	0.474249		0.431907
		0.872921	0.472134		0.427265
		0.872063	0.471045		0.423466
		0.872058	0.468831		0.402834
		0.871743	0.462314		0.399581
		0.871487	0.456727		0.395785
		0.87109	0.452292		0.394406
		0.869463	0.450846		0.388757
		0.869139	0.450641		0.330347
		0.869008	0.432821		0.325459
		0.868791	0.424829		0.310911
		0.867994	0.421261		0.273965
		0.867712	0.402248		0.270243
		0.866826	0.398684		0.123803
		0.865562	0.39778		0.06429
		0.865517	0.394272
		0.864683	0.384435
		0.86395	0.384015
		0.863054	0.381987
		0.861377	0.380164
		0.860907	0.377668
		0.860022	0.375606
		0.859911	0.355494
		0.85733	0.346931
		0.856053	0.34541
		0.855644	0.333739
		0.855266	0.315413
		0.854308	0.314491
		0.85326	0.311371
		0.853088	0.304351
		0.852583	0.29264
		0.850344	0.288117
		0.850221	0.268836
		0.847606	0.259809
		0.846889	0.236846
		0.846495	0.229456
		0.846361	0.215935
		0.845703	0.214277
		0.845627	0.162614
		0.844941	0.160659
		0.844866	0.159399
		0.843416	0.114416
		0.843142
		0.842539
		0.840914
		0.840207
		0.839392
		0.837616
		0.835197
		0.833917
		0.833494
		0.831242
		0.829801
		0.829654
		0.829057
		0.827513
		0.826242
		0.826175
		0.825825
		0.824561
		0.82416
		0.823892
		0.822343
		0.820642
		0.819955
		0.818848
		0.818837
		0.818611
		0.817385
		0.816469
		0.815885
		0.81518
		0.811464
		0.811441
		0.809931
		0.809522
		0.809112
		0.807067
		0.807067
		0.806567
		0.804542
		0.801996
		0.799508
		0.79757
		0.797481
		0.794595
		0.792172
		0.790936
		0.787209
		0.787122
		0.78493
		0.78133
		0.780788
		0.778027
		0.776821
		0.767573
		0.76666
		0.766454
		0.765269
		0.764357
		0.763669
		0.762701
		0.762533
		0.760842
		0.756932
		0.756843
		0.755604
		0.753167
		0.747439
		0.744927
		0.742407
		0.74108
		0.740637
		0.738776
		0.732497
		0.732174
		0.729444
		0.724006
		0.721289
		0.719719
		0.719635
		0.719433
		0.718379
		0.714454
		0.71437
		0.712908
		0.712441
		0.708778
		0.70856
		0.707795
		0.705629
		0.705546
		0.703308
		0.701884
		0.699958
		0.699006
		0.696423
		0.695736
		0.695431
		0.69011
		0.68744
		0.687051
		0.685914
		0.684879
		0.683831
		0.683609
		0.681519
		0.680566
		0.675294
		0.670066
		0.669785
		0.66946
		0.669237
		0.669001
		0.667133
		0.666381
		0.664707
		0.664417
		0.663168
		0.659187
		0.656647
		0.654311
		0.651368
		0.648782
		0.646986
		0.646726
		0.645644
		0.643595
		0.639987
		0.638985
		0.634907
		0.633677
		0.630295
		0.62835
		0.625658
		0.624169
		0.608727
		0.603659
		0.601135
		0.595347
		0.586107
		0.585912
		0.585251
		0.583324
		0.58222
		0.581913
		0.581889
		0.581252
		0.577945
		0.577861
		0.575453
		0.568897
		0.568844
		0.565199
		0.557103
		0.554987
		0.547675
		0.546807
		0.546544
		0.515735
		0.513113
		0.512849
		0.500622
		0.499987
		0.499277
		0.491515
		0.477485
		0.449567
		0.431518
		0.425734
		0.419704
		0.407435
		0.405669
		0.403174
		0.397536
		0.379715
		0.374151
		0.331638
		0.310664
		0.277697
		0.251236

## Sheet: Figure 6b
Figure 6
Fig. 6b: Boxplot panel of the correlation difference between enzyme expression (protein level) and specific intact glycopeptides.
Protein_Peptide_glycan	Hign mannose	Fucosylation	Sialic acid	Correlation
				PRKCSH	MAN1A1	FUCA1	ST3GAL1
ADAM10_INTTADEKDPTNPFR_N2H9F0S0G0	1	0	0	-0.16277	-0.227163	0.276732	-0.0467142
AFM_DIENFNSTQK_N4H5F0S2G0	0	0	1	-0.24105	0.164947	-0.03173	0.218843
AFM_YAEDKFNETTEK_N4H5F2S1G0	0	1	1	-0.0876948	0.167939	-0.192873	0.10976
AHSG_AALAAFNAQNNGSNFQLEEISR_N4H5F0S1G0	0	0	1	-0.100382	0.0802534	0.0462722	0.111608
AHSG_AALAAFNAQNNGSNFQLEEISR_N4H5F0S2G0	0	0	1	-0.258117	0.198947	-0.0202608	0.199283
AHSG_VCQDCPLLAPLNDTR_N4H5F0S1G0	0	0	1	-0.120012	0.0895069	-0.0108853	0.06277
AHSG_VCQDCPLLAPLNDTR_N4H5F0S2G0	0	0	1	-0.237938	0.120233	0.123801	0.147066
AHSG_VCQDCPLLAPLNDTR_N4H5F2S1G0	0	1	1	-0.0845863	0.229546	0.0026777	0.198008
APMAP_AGPNGTLFVADAYK_N2H5F0S0G0	1	0	0	0.299953	-0.0816838	0.231479	0.00686413
APMAP_AGPNGTLFVADAYK_N2H6F0S0G0	1	0	0	0.308762	-0.249786	0.246822	-0.0814228
BCAM_TQNFTLLVQGSPELK_N2H5F0S0G0	1	0	0	0.0822718	-0.350112	0.280468	-0.113482
BCAM_TQNFTLLVQGSPELK_N2H8F0S0G0	1	0	0	0.125286	-0.201224	0.152572	-0.0629672
C3_TVLTPATNHMGNVTFTIPANR_N2H5F0S0G0	1	0	0	-0.0541701	0.160783	-0.0941753	0.326237
C3_TVLTPATNHMGNVTFTIPANR_N2H5F1S0G0	0	1	0	-0.176885	0.242678	-0.15844	0.19758
C3_TVLTPATNHMGNVTFTIPANR_N2H6F0S0G0	1	0	0	-0.0272756	0.147515	-0.0632251	0.107972
C3_TVLTPATNHMGNVTFTIPANR_N2H7F0S0G0	1	0	0	-0.0988792	0.239694	-0.0555302	0.160071
C3_TVLTPATNHMGNVTFTIPANR_N3H4F0S0G0	0	0	0	0.00643433	0.115021	0.0227818	0.209369
C3_TVLTPATNHMGNVTFTIPANR_N3H5F0S0G0	0	0	0	-0.102052	0.163793	-0.0708985	0.169861
C4A_FSDGLESNSSTQFEVK_N2H8F0S0G0	1	0	0	-0.168339	0.125336	-0.117965	0.154962
C4A_FSDGLESNSSTQFEVK_N2H9F0S0G0	1	0	0	-0.0656109	0.0340696	0.0255343	0.224248
C4A_FSDGLESNSSTQFEVK_N5H5F0S0G0	0	0	0	-0.119891	0.029704	-0.153338	0.108938
C4A_GLNVTLSSTGR_N4H5F0S2G0	0	0	1	-0.257469	0.314323	-0.0729638	0.0176863
C4B_FSDGLESNSSTQFEVK_N2H8F0S0G0	1	0	0	-0.168339	0.125336	-0.117965	0.154962
C4B_FSDGLESNSSTQFEVK_N2H9F0S0G0	1	0	0	-0.0656109	0.0340696	0.0255343	0.224248
C4B_FSDGLESNSSTQFEVK_N5H5F0S0G0	0	0	0	-0.119891	0.029704	-0.153338	0.108938
C4B_GLNVTLSSTGR_N4H5F0S2G0	0	0	1	-0.257469	0.314323	-0.0729638	0.0176863
CD47_DIYTFDGALNK_N2H6F0S0G0	1	0	0	0.0747585	-0.366846	0.158522	-0.0819685
CD47_DIYTFDGALNK_N2H7F0S0G0	1	0	0	0.0579552	-0.388144	0.181916	0.0509944
CP_EHEGAIYPDNTTDFQR_N2H12F0S0G0	1	0	0	-0.137047	0.258056	0.0271117	0.125303
CP_EHEGAIYPDNTTDFQR_N4H5F0S1G0	0	0	1	-0.178737	0.0994579	0.112471	0.22747
CP_EHEGAIYPDNTTDFQR_N4H5F0S2G0	0	0	1	-0.212084	0.116179	0.023234	0.248562
CP_EHEGAIYPDNTTDFQR_N4H5F1S1G0	0	1	1	-0.148791	0.13369	-0.0244945	0.260291
CP_EHEGAIYPDNTTDFQR_N4H5F2S1G0	0	1	1	-0.182159	0.050488	-0.155353	0.096466
CP_EHEGAIYPDNTTDFQR_N4H5F3S0G0	0	1	0	-0.0934455	0.142601	-0.175938	0.224156
CP_ELHHLQEQNVSNAFLDK_N4H5F0S2G0	0	0	1	-0.168941	0.0674066	0.0958845	0.202196
CP_ENLTAPGSDSAVFFEQGTTR_N4H5F0S2G0	0	0	1	-0.112339	0.0435293	0.00905504	0.280575
CTSL_YSVANDTGFVDIPK_N2H5F0S0G0	1	0	0	-0.150927	0.15207	-0.146287	-0.127177
DSC2_AINDTAAR_N2H6F0S0G0	1	0	0	0.0566733	-0.500291	0.293664	-0.155061
DSC2_AINDTAAR_N2H7F0S0G0	1	0	0	0.0225504	-0.447806	0.232522	-0.193175
EPX_ALLPFDNLHDDPCLLTNR_N2H6F0S0G0	1	0	0	-0.147452	0.13172	-0.0593616	0.246879
F2_GHVNITR_N4H5F0S1G0	0	0	1	-0.131749	0.283473	-0.0798076	0.127979
FGG_DLQSLEDILHQVENK_N4H4F0S1G0	0	0	1	-0.0154609	0.0445648	-0.00325811	0.0948618
FGG_DLQSLEDILHQVENK_N4H5F0S0G0	0	0	0	0.0373027	0.0620932	0.00793696	0.120201
FN1_DQCIVDDITYNVNDTFHK_N4H4F1S0G0	0	1	0	-0.0406676	0.152912	-0.0816058	0.126677
FN1_DQCIVDDITYNVNDTFHK_N4H4F2S0G0	0	1	0	-0.118104	0.245951	-0.100058	0.0291857
FN1_DQCIVDDITYNVNDTFHK_N4H5F1S0G0	0	1	0	0.0493702	0.285395	-0.101824	0.0457148
FN1_DQCIVDDITYNVNDTFHK_N4H5F1S1G0	0	1	1	-0.0379971	0.221635	-0.0174478	0.0634012
FN1_DQCIVDDITYNVNDTFHK_N4H5F3S0G0	0	1	0	-0.086502	0.249838	-0.144318	0.0715408
FN1_DQCIVDDITYNVNDTFHK_N5H6F1S0G0	0	1	0	-0.0452468	0.20659	-0.10583	0.0252605
FN1_GGNSNGALCHFPFLYNNHNYTDCTSEGR_N4H5F1S0G0	0	1	0	-0.0507233	0.225838	-0.173808	0.0913837
FN1_HEEGHMLNCTCFGQGR_N4H5F0S0G0	0	0	0	-0.106239	0.369637	-0.231375	0.0376081
FN1_HEEGHMLNCTCFGQGR_N4H5F1S0G0	0	1	0	-0.0153434	0.264054	-0.153786	0.0462014
FN1_LDAPTNLQFVNETDSTVLVR_N4H4F2S0G0	0	1	0	-0.0529844	0.208906	-0.171551	0.0946185
FN1_LDAPTNLQFVNETDSTVLVR_N4H5F1S0G0	0	1	0	-0.00319046	0.102213	-0.0203854	0.0776488
FN1_LDAPTNLQFVNETDSTVLVR_N4H5F1S1G0	0	1	1	-0.0169137	0.307237	-0.0675906	0.160558
FN1_LDAPTNLQFVNETDSTVLVR_N4H6F0S0G0	0	0	0	-0.0464219	0.141618	-0.116046	0.07112
FN1_LDAPTNLQFVNETDSTVLVR_N4H6F2S0G0	0	1	0	-0.00152045	0.220283	-0.0756771	0.188106
FN1_LDAPTNLQFVNETDSTVLVR_N5H4F1S0G0	0	1	0	-0.0788855	0.230485	-0.0353442	0.172399
FN1_LDAPTNLQFVNETDSTVLVR_N5H6F1S0G0	0	1	0	-0.0551493	0.120154	-0.0716819	0.0854137
HPR_MVSHHNLTTGATLINEQWLLTTAK_N4H5F0S1G0	0	0	1	-0.072088	0.180497	-0.052411	0.270548
HPR_MVSHHNLTTGATLINEQWLLTTAK_N4H5F2S0G0	0	1	0	-0.0209303	0.107163	-0.0621355	0.281206
HPR_MVSHHNLTTGATLINEQWLLTTAK_N4H5F2S1G0	0	1	1	-0.0293764	0.166176	-0.153316	0.327197
HPR_NLFLNHSENATAK_N4H5F2S0G0	0	1	0	-0.0942039	0.261514	-0.137385	0.131878
HPX_ALPQPQNVTSLLGCTH_N4H5F0S1G0	0	0	1	-0.205307	0.128192	-0.0448444	0.245419
HPX_ALPQPQNVTSLLGCTH_N4H5F0S2G0	0	0	1	-0.24893	0.0722505	0.0252815	0.185286
HPX_ALPQPQNVTSLLGCTH_N4H5F1S2G0	0	1	1	-0.113176	0.0380755	0.0870181	0.0823498
HPX_ALPQPQNVTSLLGCTH_N4H5F2S1G0	0	1	1	-0.139543	0.177754	0.0432669	0.312417
HP_MVSHHNLTTGATLINEQWLLTTAK_N4H5F0S1G0	0	0	1	-0.072088	0.180497	-0.052411	0.270548
HP_MVSHHNLTTGATLINEQWLLTTAK_N4H5F2S0G0	0	1	0	-0.0209303	0.107163	-0.0621355	0.281206
HP_MVSHHNLTTGATLINEQWLLTTAK_N4H5F2S1G0	0	1	1	-0.0293764	0.166176	-0.153316	0.327197
HP_NLFLNHSENATAK_N4H5F2S0G0	0	1	0	-0.0942039	0.261514	-0.137385	0.131878
HP_VVLHPNYSQVDIGLIK_N2H12F0S0G0	1	0	0	-0.0675052	0.0193142	-0.0901837	0.249969
HP_VVLHPNYSQVDIGLIK_N4H4F3S0G0	0	1	0	-0.109441	0.216269	-0.0783797	0.163023
HP_VVLHPNYSQVDIGLIK_N4H5F0S0G0	0	0	0	-0.0606543	0.132957	-0.166822	0.159729
HP_VVLHPNYSQVDIGLIK_N4H5F0S1G0	0	0	1	-0.110149	0.162139	-0.153284	0.201986
HP_VVLHPNYSQVDIGLIK_N4H5F0S2G0	0	0	1	-0.167339	0.134151	0.00532691	0.218147
HP_VVLHPNYSQVDIGLIK_N4H5F1S0G0	0	1	0	-0.0669462	0.171265	-0.143659	0.182715
HP_VVLHPNYSQVDIGLIK_N4H5F1S1G0	0	1	1	-0.0259474	0.0174802	-0.0700795	0.123831
HP_VVLHPNYSQVDIGLIK_N4H5F2S0G0	0	1	0	-0.112998	0.186144	-0.137898	0.322825
HP_VVLHPNYSQVDIGLIK_N4H5F2S1G0	0	1	1	-0.033279	0.222122	-0.0317656	0.188829
HP_VVLHPNYSQVDIGLIK_N4H5F4S0G0	0	1	0	-0.0702791	0.23378	0.0457203	0.259193
HP_VVLHPNYSQVDIGLIK_N5H6F0S0G0	0	0	0	0.0415472	0.105899	0.0033222	0.16063
HP_VVLHPNYSQVDIGLIK_N5H6F0S1G0	0	0	1	-0.104509	0.0955442	-0.103405	0.22772
HP_VVLHPNYSQVDIGLIK_N5H6F0S2G0	0	0	1	-0.058411	0.115008	-0.1192	0.163667
HP_VVLHPNYSQVDIGLIK_N5H6F2S0G0	0	1	0	-0.120539	0.157488	-0.0753531	0.120832
HP_VVLHPNYSQVDIGLIK_N5H6F2S1G0	0	1	1	-0.142118	0.131895	0.0953681	0.283369
HP_VVLHPNYSQVDIGLIK_N5H6F4S0G0	0	1	0	-0.077041	0.0990674	0.029533	0.0701404
HP_VVLHPNYSQVDIGLIK_N6H7F0S0G0	0	0	0	-0.0329016	0.0253076	-0.0904187	0.159657
HRG_VIDFNCTTSSVSSALANTK_N4H5F0S1G0	0	0	1	-0.0298999	0.0599477	-0.0353264	0.159341
HRG_VIDFNCTTSSVSSALANTK_N4H5F2S0G0	0	1	0	0.0143143	0.0877869	-0.0451719	0.221861
HRG_VIDFNCTTSSVSSALANTK_N4H5F2S1G0	0	1	1	-0.16125	0.0137595	0.00785862	0.182557
HYOU1_AEPPLNASASDQGEK_N2H5F0S0G0	1	0	0	0.381876	0.00909548	0.180987	0.0584043
HYOU1_AEPPLNASASDQGEK_N2H6F0S0G0	1	0	0	0.262006	-0.0812757	0.230695	0.0766692
HYOU1_AEPPLNASASDQGEK_N2H8F0S0G0	1	0	0	0.308296	-0.196191	0.0754706	-0.00780433
HYOU1_ENGTDTVQEEEESPAEGSK_N2H5F1S0G0	0	1	0	0.311084	-0.121624	0.0678683	0.0387126
HYOU1_ENGTDTVQEEEESPAEGSK_N2H6F0S0G0	1	0	0	0.11481	-0.0994974	0.0277349	-0.206055
HYOU1_ENGTDTVQEEEESPAEGSK_N2H7F0S0G0	1	0	0	0.183551	-0.0534672	0.04368	0.00731779
HYOU1_ENGTDTVQEEEESPAEGSK_N2H8F0S0G0	1	0	0	0.0638732	0.0790425	-0.00596785	-0.0672869
HYOU1_LSALDNLLNHSSMFLK_N2H6F0S0G0	1	0	0	0.265723	-0.025097	0.168934	0.208482
HYOU1_LSALDNLLNHSSMFLK_N2H8F0S0G0	1	0	0	0.118061	0.0545729	-0.0528632	0.211085
HYOU1_NATLAEQAK_N2H6F0S0G0	1	0	0	0.274116	0.020139	0.117509	0.166422
HYOU1_NATLAEQAK_N2H7F0S0G0	1	0	0	0.282943	0.111603	-0.00644144	0.0313883
HYOU1_NATLAEQAK_N2H8F0S0G0	1	0	0	0.286141	-0.143816	0.132162	0.104277
HYOU1_NATLAEQAK_N2H9F0S0G0	1	0	0	0.200938	-0.17281	0.132535	0.00371478
HYOU1_VFGSQNLTTVK_N2H6F0S0G0	1	0	0	0.205322	0.0931617	0.0946631	0.00284033
HYOU1_VFGSQNLTTVK_N2H7F0S0G0	1	0	0	0.219365	-0.00844611	-0.00685449	0.0226043
HYOU1_VFGSQNLTTVK_N2H8F0S0G0	1	0	0	0.112677	0.0110085	0.0587421	0.0116769
HYOU1_VFGSQNLTTVK_N2H9F0S0G0	1	0	0	0.247207	-0.0873438	0.0375377	0.103679
IGA2_TPLTANITK_N5H5F1S1G0	0	1	1	-0.0947452	0.09518	-0.0549463	0.148874
IGG1_EEQYNSTYR_N3H3F1S0G0	0	1	0	-0.0109886	0.351911	0.0985906	0.234531
IGG1_EEQYNSTYR_N3H4F1S0G0	0	1	0	-0.0621	0.130526	0.073302	0.194648
IGG1_EEQYNSTYR_N4H3F0S1G0	0	0	1	-0.0831905	0.296211	-0.184092	0.0363391
IGG1_EEQYNSTYR_N4H3F1S0G0	0	1	0	-0.0304625	0.196823	0.0582471	0.2196
IGG1_EEQYNSTYR_N4H4F1S0G0	0	1	0	0.00282726	0.251878	-0.0488324	0.244466
IGG1_EEQYNSTYR_N4H4F2S1G0	0	1	1	-0.136029	0.242827	-0.0879938	0.072172
IGG1_EEQYNSTYR_N4H5F1S0G0	0	1	0	-0.132689	0.109549	-0.0835037	0.0226109
IGG1_EEQYNSTYR_N5H3F0S0G0	0	0	0	-0.0594436	0.316389	-0.0201397	0.0671883
IGG1_EEQYNSTYR_N5H4F0S0G0	0	0	0	-0.0891583	0.315512	-0.0155107	0.0318288
IGHG2_EEQFNSTFR_N3H3F1S0G0	0	1	0	-0.076806	0.0714431	-0.0591052	0.173004
IGHG2_EEQFNSTFR_N3H4F1S0G0	0	1	0	-0.0366725	0.112915	0.00690078	0.137888
IGHG2_EEQFNSTFR_N4H3F0S0G0	0	0	0	0.0717069	0.0789898	-0.124545	0.0354844
IGHG2_EEQFNSTFR_N4H3F0S1G0	0	0	1	-0.0333574	0.206379	-0.13041	0.0767547
IGHG2_EEQFNSTFR_N4H3F1S0G0	0	1	0	-0.0722304	0.226843	0.0540311	0.111818
IGHG2_EEQFNSTFR_N4H4F0S0G0	0	0	0	-0.094471	0.155299	-0.136306	0.0208685
IGHG2_EEQFNSTFR_N4H5F1S0G0	0	1	0	-0.040778	0.038817	-0.125093	-0.0464578
IGHG2_EEQFNSTFR_N4H5F1S1G0	0	1	1	-0.169717	0.241067	-0.138781	0.0891548
IGHG2_EEQFNSTFR_N5H3F1S0G0	0	1	0	-0.135869	0.237338	-0.181015	-0.0377659
IGHM_YKNNSDISSTR_N4H5F1S0G0	0	1	0	-0.247734	0.202606	0.0230026	0.188192
IGHM_YKNNSDISSTR_N4H5F1S1G0	0	1	1	-0.200846	0.170059	0.0165861	0.296124
ITGAV_ANTTQPGIVEGGQVLK_N3H5F1S0G0	0	1	0	-0.121198	0.309215	-0.200543	-0.0588185
ITGAV_ANTTQPGIVEGGQVLK_N4H5F1S0G0	0	1	0	-0.066469	0.24126	-0.17311	-0.0975246
LAMP1_GHTLTLNFTR_N2H6F0S0G0	1	0	0	0.0630293	-0.377355	0.416201	-0.0410796
LAMP1_GHTLTLNFTR_N2H7F0S0G0	1	0	0	0.0447305	-0.305986	0.305297	-0.00775831
M6PR_LKPLFNK_N2H6F0S0G0	1	0	0	0.185467	-0.0427615	0.154431	0.0391729
M6PR_LKPLFNK_N2H7F0S0G0	1	0	0	0.174403	-0.196911	0.180164	-0.0275157
M6PR_LKPLFNK_N2H8F0S0G0	1	0	0	0.0207415	-0.20662	0.17551	-0.159861
M6PR_LKPLFNK_N5H4F0S0G0	0	0	0	0.00157742	-0.13652	0.0408812	-0.262086
MPO_ALLPFDNLHDDPCLLTNR_N2H6F0S0G0	1	0	0	-0.147452	0.13172	-0.0593616	0.246879
MUC16_KFNTTER_N2H8F0S0G0	1	0	0	0.1051	-0.149906	0.0701472	-0.0965844
MXRA5_ITVHGNGSLDIR_N2H5F0S0G0	1	0	0	-0.0854694	0.281363	-0.0694564	-5.25987e-05
NUP210_EGSGYFFLNTSTADVVK_N2H6F0S0G0	1	0	0	0.0394605	-0.194568	0.132977	-0.1026
POSTN_EVNDTLLVNELK_N4H4F1S0G0	0	1	0	-0.0793163	0.217269	-0.114212	0.0186068
POSTN_EVNDTLLVNELK_N4H4F2S0G0	0	1	0	-0.148944	0.232498	-0.183362	-0.0801407
POSTN_EVNDTLLVNELK_N4H5F1S0G0	0	1	0	-0.0616905	0.296641	-0.0907427	-0.0224859
POSTN_EVNDTLLVNELK_N4H5F1S1G0	0	1	1	-0.0452468	0.257543	-0.115622	-0.0451494
PSAP_DNATEEEILVYLEK_N2H3F1S0G0	0	1	0	0.0564739	-0.15382	0.110384	0.0951905
PSAP_LIDNNKTEK_N2H3F1S0G0	0	1	0	-0.00879512	-0.0477984	0.133102	0.0622703
PSAP_LIDNNKTEK_N2H5F1S0G0	0	1	0	0.0401478	-0.0574248	0.0698125	0.0153654
PSAP_LIDNNKTEK_N2H6F0S0G0	1	0	0	0.0894681	-0.133198	0.09738	0.0284427
PSAP_LIDNNKTEK_N2H7F0S0G0	1	0	0	0.00643077	-0.096821	0.0379721	0.0850192
PSAP_LIDNNKTEK_N5H3F0S0G0	0	0	0	-0.0249076	-0.137884	0.103522	0.0702653
PSAP_TNSTFVQALVEHVK_N2H3F1S0G0	0	1	0	0.0418035	-0.145997	0.0359602	0.161333
PSAP_TNSTFVQALVEHVK_N2H4F1S0G0	0	1	0	0.10854	-0.180413	0.164732	-0.0586147
SERPINA1_YLGNATAIFFLPDEGK_N4H4F1S1G0	0	1	1	-0.089728	0.104877	0.0982203	0.291548
SERPINA1_YLGNATAIFFLPDEGK_N4H5F0S0G0	0	0	0	-0.108899	0.181133	-0.00153825	0.288221
SERPINA1_YLGNATAIFFLPDEGK_N4H5F0S1G0	0	0	1	-0.0779383	0.155211	0.000235011	0.221572
SERPINA1_YLGNATAIFFLPDEGK_N4H5F0S2G0	0	0	1	-0.025513	0.127903	0.0336137	0.26993
SERPINA1_YLGNATAIFFLPDEGK_N4H5F1S1G0	0	1	1	-0.0931784	0.0300243	-0.010515	0.27258
SERPINA1_YLGNATAIFFLPDEGK_N4H5F1S2G0	0	1	1	-0.0172377	0.0958074	0.0582613	0.393228
SERPINA1_YLGNATAIFFLPDEGK_N4H5F2S0G0	0	1	0	-0.154652	-0.00551959	0.0473689	0.21267
SERPINA1_YLGNATAIFFLPDEGK_N4H5F2S1G0	0	1	1	-0.072266	0.0803894	0.0153006	0.295447
SERPINA1_YLGNATAIFFLPDEGK_N4H5F3S0G0	0	1	0	0.0164401	0.177882	0.0223581	0.26707
SERPIND1_NLSMPLLPADFHK_N4H5F0S2G0	0	0	1	-0.225643	0.175539	-0.0751999	0.143239
SERPING1_DTFVNASR_N4H5F0S2G0	0	0	1	-0.0524182	0.176737	-0.0969456	0.18952
TF_QQQHLFGSNVTDCSGNFCLFR_N4H5F0S2G0	0	0	1	-0.10928	0.114099	0.108618	0.217607
TF_QQQHLFGSNVTDCSGNFCLFR_N4H5F2S0G0	0	1	0	-0.141249	0.123949	0.0174905	0.0925671
TF_QQQHLFGSNVTDCSGNFCLFR_N4H5F2S1G0	0	1	1	-0.225593	0.190391	0.0782088	0.159624
THBS2_VVNSTTGTGEHLR_N4H5F0S0G0	0	0	0	-0.159409	0.345681	-0.253794	0.109169
THBS2_VVNSTTGTGEHLR_N4H5F0S1G0	0	0	1	-0.0930218	0.364561	-0.262151	0.0210395
THY1_DEGTYTCALHHSGHSPPISSQNVTVLR_N4H5F3S0G0	0	1	0	0.0211439	0.223425	-0.0845505	0.0233867
VTN_NGSLFAFR_N4H5F0S2G0	0	0	1	-0.00139582	0.211184	0.0483624	-0.0253854
VTN_NISDGFDGIPDNVDAALALPAHSYSGR_N4H5F0S1G0	0	0	1	0.0427044	0.118733	-0.0515778	0.0743811
VTN_NISDGFDGIPDNVDAALALPAHSYSGR_N4H5F2S1G0	0	1	1	-0.0992211	0.305872	0.0165113	0.0711726
VTN_NISDGFDGIPDNVDAALALPAHSYSGR_N4H5F4S0G0	0	1	0	-0.198919	0.190816	-0.0687941	-0.0797265
VTN_NNATVHEQVGGPSLTSDLQAQSK_N4H5F2S1G0	0	1	1	-0.126493	0.105157	-0.0217812	0.0952694

## Sheet: Figure S2
Figure S2
Supplementary Fig. 2: Quality control of glycoproteomic analysese of glycosite-containing peptides & intact glycopeptides.
Peptide	CV
	SPEG_Tumor	SPEG_QC	IGP_Tumor	IGP_QC
Median	0.0674648	0.432118	0.140907	0.359278
1	0.0340894	0.324315	0.224988	0.547228
2	0.0338605	0.387377	0.0734088	0.563544
3	0.129073	0.56987	0.143337	0.632041
4	0.258096	0.580584	0.108683	0.505004
5	0.0561882	0.27072	0.146714	0.677132
6	0.0810374	1.2878	0.126652	0.501881
7	0.190047	0.806717	0.141357	0.280767
8	0.0602679	0.556822	0.13608	0.269158
9	0.0258153	0.400605	0.0984064	0.299714
10	0.0679454	0.279564	0.15375	0.382552
11	0.0560982	0.628754	0.222921	0.317482
12	0.0402969	0.607321	0.226426	0.30434
13	0.0847457	0.589128	0.0896772	0.23095
14	0.142259	0.299805	0.0901355	0.273958
15	0.0424555	0.418674	0.0719016	0.337209
16	0.223606	0.340371	0.100798	0.260074
17	0.136716	1.01318	0.213606	0.326912
18	0.416387	2.73183	0.163487	0.447022
19	0.369226	0.854624	0.5715	0.591188
20	0.0852386	0.57448	0.144897	0.302842
21	0.0914471	0.758094	0.130531	0.377282
22	0.0405662	0.515773	0.0898281	0.357739
23	0.0732206	0.515674	0.159161	0.364827
24	0.0604623	0.471092	0.110745	0.408018
25	0.0602484	0.366935	0.135303	0.464148
26	0.0503394	0.418657	0.0746835	0.422478
27	0.0389044	0.475052	0.0774154	0.424717
28	0.0926074	0.387905	0.12465	0.273395
29	0.0569988	0.380517	0.141013	0.460443
30	0.07139	0.374756	0.0968707	0.347644
31	0.0701371	0.45706	0.140907	0.306027
32	0.0784134	0.315965	0.0749951	0.266962
33	0.108597	1.42828	0.0584761	0.417945
34	0.0394885	0.422919	0.0774187	0.326834
35	0.0291331	0.393674	0.0973751	0.282204
36	0.0876343	0.409168	0.0614791	0.286398
37	0.0667137	0.372998	0.0862841	0.696773
38	0.0645606	0.35737	0.0671947	0.73705
39	0.052307	0.803319	0.155173	0.33601
40	0.164331	0.830696	0.138496	0.485988
41	0.0826078	0.584912	0.0734088	0.563544
42	0.065588	0.371464	0.143337	0.632041
43	0.0462776	0.618334	0.108683	0.505004
44	0.017292	0.583962	0.0860077	0.295938
45	0.0447015	0.494504	0.183761	0.346366
46	0.122077	0.485625	0.0928798	0.340734
47	0.0732894	0.514129	0.123436	0.351257
48	0.0781857	0.308919	0.260471	0.667009
49	0.0490102	0.337617	0.267863	0.478614
50	0.100901	0.321338	0.136703	0.442552
51	0.035239	0.576302	0.135415	0.446792
52	0.0576018	0.82042	0.145848	0.383916
53	0.065588	0.371464	0.133216	0.303734
54	0.0770689	0.388945	0.0856101	0.198665
55	0.021437	0.234866	0.100422	0.174527
56	0.0553457	0.630413	0.108298	0.359151
57	0.068463	0.808207	0.216204	0.722734
58	0.0390607	0.851643	0.233559	0.444389
59	0.0487855	0.356941	0.090968	0.478942
60	0.0709423	0.320651	0.162996	0.483893
61	0.0585562	0.330528	0.149825	0.276857
62	0.0901992	0.57608	0.169716	0.313634
63	0.0818538	0.432118	0.12021	0.443734
64	0.0422924	0.583585	0.123148	0.467452
65	0.0785392	0.556531	0.104388	0.610841
66	0.0691781	0.445164	0.13269	0.422215
67	0.0657881	1.38226	0.156458	0.333025
68	0.0739868	1.3601	0.227293	0.499076
69	0.0840935	0.524711	0.205641	0.463237
70	0.0607173	0.592271	0.195802	0.40621
71	0.0560982	0.628754	0.276338	0.451139
72	0.0618426	0.4082	0.116343	0.312008
73	0.0751568	0.361928	0.208853	0.359387
74	0.0944932	0.250876	0.205462	0.392444
75	0.0892928	0.226817	0.0972351	0.363304
76	0.0467789	0.201525	0.385787	0.659695
77	0.159866	0.545317	0.285247	0.419469
78	0.0786278	0.478123	0.154356	0.311415
79	0.204587	0.618771	0.135746	0.208781
80	0.122594	0.882976	0.179758	0.27614
81	0.035239	0.576302	0.126992	0.374107
82	0.0618113	0.321527	0.171438	0.218709
83	0.143873	0.280061	0.110719	0.247921
84	0.0881032	0.276856	0.0967586	0.397588
85	0.147092	0.347435	0.12885	0.571633
86	0.0852386	0.57448	0.175746	0.359278
87	0.100367	0.60349	0.156587	0.362005
88	0.0482291	0.349702	0.160889	0.45722
89	0.0653645	0.35747	0.0678092	0.44966
90	0.0424414	0.822853	0.135938	0.335496
91	0.63148	1.38105	0.106408	0.516391
92	0.070981	0.895625	0.0826522	0.286667
93	0.245312	0.258028	0.182377	0.278425
94	0.0586728	0.203244	0.343801	0.547556
95	0.0560562	0.192004	0.241324	0.691728
96	0.056898	0.535947	0.220069	0.899032
97	0.0352409	0.540978	0.190548	0.305158
98	0.0479516	0.557912	0.120476	0.513278
99	0.140454	0.339364	0.464635	0.525825
100	0.0816557	0.256249	0.466005	0.914777
101	0.0440783	0.312954	0.278954	0.558534
102	0.0402788	0.398922	0.260148	0.620694
103	0.0454193	0.345412	0.237256	0.527163
104	0.0370966	0.403407	0.215322	0.726387
105	0.102073	0.327529	0.164665	0.543413
106	0.0724085	0.375597	0.196653	0.404626
107	0.0607064	0.528129	0.130574	0.29269
108	0.0481375	0.464457	0.292424	0.559084
109	0.11462	0.418103	0.225117	0.349055
110	0.10438	1.3838	0.131262	0.405993
111	0.0544355	0.782321	0.17963	0.63533
112	0.0554122	0.312892	0.153012	0.38875
113	0.121134	0.398729	0.468149	0.555409
114	0.0932117	0.415898	0.167165	0.346206
115	0.279153	0.538429	0.186397	0.390754
116	0.0549477	0.229578	0.116801	0.530727
117	0.0730916	0.221545	0.154572	0.476937
118	0.184499	0.220196	0.126552	0.286734
119	0.0569784	0.469584	0.250201	0.511624
120	0.0402354	0.26245	0.12646	0.369631
121	0.0751486	0.461659	0.312444	0.571347
122	0.100552	0.206844	0.170177	0.423449
123	0.0571775	0.583727	0.177658	0.737448
124	0.0613376	0.811749	0.188834	0.433088
125	0.0631978	0.269592	0.197552	0.430223
126	0.0405369	0.513863	0.0890125	0.370002
127	0.0753488	0.377569	0.190425	0.451168
128	0.172398	0.498982	0.191096	0.396601
129	0.0966186	0.557398	0.174001	0.273229
130	0.212543	0.519497	0.271171	0.341791
131	0.310346	0.593669	0.0813734	0.404587
132	0.0674833	0.385771	0.125149	0.327799
133	0.0394034	0.276818	0.157303	0.230005
134	0.178657	1.16708	0.169862	0.290889
135	0.0839696	0.718716	0.384676	0.444475
136	0.145755	0.473235	0.176744	0.367799
137	0.0994835	0.672387	0.225242	0.370833
138	0.0623686	0.701901	0.136899	0.304223
139	0.0665148	0.502436	0.148495	0.31167
140	0.0749537	0.415187	0.136186	0.448391
141	0.0915005	0.388083	0.41407	0.334502
142	0.0729004	0.749911	0.0768184	0.342436
143	0.0728945	0.31902	0.0868501	0.276009
144	0.0419469	0.524774	0.116384	0.252985
145	0.0388228	0.488648	0.147322	0.287867
146	0.109272	0.395216	0.186799	0.256842
147	0.126417	0.469752	0.115949	0.209737
148	0.0645955	0.587981	0.211838	0.246997
149	0.0765022	0.509906	0.0844334	0.475393
150	0.0668924	0.35326	0.121651	0.386742
151	0.0483796	0.384341	0.135055	0.301676
152	0.0664398	0.22563	0.179208	0.467493
153	0.0749905	0.593962	0.225528	0.196071
154	0.139433	0.503047	0.141102	0.200494
155	0.0360066	0.519294	0.18468	0.18275
156	0.0509318	0.287993	0.150787	0.261966
157	0.067454	0.430634	0.224988	0.547228
158	0.0529787	0.232047	0.158692	0.260802
159	0.0763576	0.48896	0.154942	0.314749
160	0.0529173	0.640848	0.107873	0.312427
161	0.0441371	0.487066	0.116602	0.259383
162	0.0714487	0.344345	0.103648	0.317127
163	0.0503497	0.365836	0.109862	0.245284
164	0.036656	0.309538	0.12481	0.512143
165	0.0539505	0.414613	0.104108	0.647037
166	0.0564914	0.145099	0.110552	0.370613
167	0.0429317	0.250241	0.217289	0.342714
168	0.0316701	0.350688	0.108016	0.53358
169	0.0487004	0.354559	0.187854	0.416076
170	0.119078	0.450406	0.121186	0.28242
171	0.0821093	0.160232	0.189333	0.39231
172	0.105896	0.451156	0.193613	0.421538
173	0.0690799	0.420913	0.118789	0.307439
174	0.0620227	0.513464	0.305214	0.528633
175	0.035239	0.576302	0.574131	0.437829
176	0.0572242	0.339293	0.390602	0.38739
177	0.0377904	0.397288	0.202522	0.323146
178	0.0526859	0.724939	0.102668	0.372857
179	0.0961095	0.648569	0.110024	0.421971
180	0.0516541	0.611358	0.132106	0.578662
181	0.0381268	0.491273	0.170427	0.709247
182	0.253689	0.324257	0.116945	0.299905
183	0.0862028	0.223053	0.0856101	0.198665
184	0.0982836	0.39879	0.100422	0.174527
185	0.190047	0.806717	0.105727	0.391064
186	0.0739279	0.338171	0.143553	0.498931
187	0.0809143	0.422463	0.428812	0.340141
188	0.0300293	0.427219	0.142209	0.413493
189	0.0480945	0.510008	0.177528	0.348183
190	0.0549123	0.327593	0.367211	0.389679
191	0.062933	0.263427	0.189771	0.363974
192	0.0922623	0.371899	0.195594	0.364506
193	0.0847037	0.275618	0.230431	0.383243
194	0.0640892	0.34176	0.133352	0.348593
195	0.0619802	0.733161	0.120414	0.454883
196	0.0745139	0.870168	0.150431	0.299584
197	0.10164	1.20785	0.119986	0.348879
198	0.0319356	0.669229	0.237578	0.42964
199	0.0748364	0.333748	0.0812915	0.32349
200	0.1511	0.866107	0.108261	0.407559
201	0.125271	0.664607	0.187835	0.340436
202	0.0859277	0.856113	0.10637	0.314786
203	0.0806966	0.267411	0.106275	0.595374
204	0.0526862	0.319849	0.124621	0.395046
205	0.0669167	0.368317	0.170384	0.406962
206	0.0420187	0.415887	0.133689	0.250735
207	0.040576	0.458125	0.107598	0.235433
208	0.202726	0.53522	0.106064	0.252767
209	0.110168	0.475765	0.186649	0.540874
210	0.0944527	0.676918	0.0851535	0.319467
211	0.118996	0.654433	0.0680558	0.355934
212	0.0494222	0.254616	0.270671	0.453077
213	0.0623969	0.511863	0.0682789	0.300119
214	0.044999	0.457958	0.105982	0.236935
215	0.062964	0.780969	0.166766	0.309521
216	0.196919	0.35012	0.109934	0.283534
217	0.100091	0.394936	0.141983	0.232436
218	0.0808913	1.24096	0.0895531	0.240089
219	0.0586728	0.203244	0.107865	0.275463
220	0.0560562	0.192004	0.132594	0.317541
221	0.0236729	0.945774	0.0405405	0.259731
222	0.052014	0.581059	0.171318	0.442411
223	0.059901	0.839566	0.204023	0.391767
224	0.065588	0.371464	0.290014	0.458744
225	0.111497	0.237171	0.159465	0.290692
226	0.0757942	0.28121	0.0905633	0.406696
227	0.0655035	0.713928	0.1756	0.323224
228	0.0879083	0.765499	0.230809	0.35955
229	0.0901368	0.700391	0.130321	0.397675
230	0.103988	0.604827	0.253569	0.384615
231	0.0374907	0.567581	0.127028	0.462637
232	0.0733047	0.361839	0.073321	0.249133
233	0.0851509	0.621196	0.105861	0.369724
234	0.0542943	0.220308	0.145781	0.252484
235	0.0963091	0.222676	0.0948376	0.266809
236	0.0830232	0.323871	0.193148	0.260689
237	0.0664513	0.351846	0.148228	0.280202
238	0.0402906	0.281015	0.0842869	0.352695
239	0.0497755	0.429064	0.122984	0.338106
240	0.110456	0.501328	0.120957	0.258009
241	0.0779853	0.256109	0.101211	0.241475
242	0.0457586	0.391181	0.188512	0.242188
243	0.0806589	0.49149	0.0686064	0.287617
244	0.0518708	0.672332	0.232219	0.650799
245	0.0441187	0.714414	0.112421	0.299713
246	0.0512567	0.599792	0.152913	0.281837
247	0.0837117	0.579163	0.126581	0.413467
248	0.0674648	0.28577	0.107986	0.250571
249	0.109156	0.4172	0.0966882	0.259886
250	0.0685548	0.414962	0.128431	0.392005
251	0.131354	0.286227	0.124522	0.314598
252	0.0742819	0.292221	0.0884107	0.230218
253	0.0834991	0.379795	0.175182	0.314247
254	0.0932227	0.443384	0.164777	0.341814
255	0.0586157	0.549424	0.140685	0.32594
256	0.0799332	0.432392	0.231532	0.338268
257	0.0239759	0.324124	0.173575	0.301813
258	0.0423277	0.399851	0.140353	0.236425
259	0.0747458	0.268789	0.24835	0.252873
260	0.0819192	0.235745	0.141956	0.242908
261	0.0735412	0.233388	0.135997	0.264907
262	0.0489187	0.443047	0.125462	0.509306
263	0.0675777	0.845098	0.0794796	0.330193
264	0.0475858	0.321178	0.142057	0.271632
265	0.0861927	0.442852	0.217568	0.404948
266	0.0887985	0.618516	0.145059	0.320113
267	0.0694796	0.497035	0.144897	0.302842
268	0.0633276	0.456919	0.130531	0.377282
269	0.0322618	0.323298	0.0898281	0.357739
270	0.08988	0.762492	0.159161	0.364827
271	0.0712239	0.413119	0.134259	0.192774
272	0.0445286	0.46476	0.201475	0.310084
273	0.0604148	0.439725	0.165088	0.313174
274	0.0327781	0.467282	0.089321	0.294078
275	0.160505	0.589204	0.144064	0.431227
276	0.0358197	0.666311	0.0835796	0.24937
277	0.085137	0.576461	0.0765397	0.205904
278	0.0614288	0.666341	0.083772	0.193575
279	0.0515286	0.211245	0.145103	0.264494
280	0.0468766	0.193519	0.063454	0.502829
281	0.0342058	0.190863	0.209697	0.481318
282	0.0932303	0.238741	0.170329	0.453877
283	0.059125	0.57176	0.147411	0.504105
284	0.083896	0.490477	0.119139	0.841937
285	0.0861571	0.47906	0.118795	1.28104
286	0.0606778	0.334567	0.131722	0.562967
287	0.0924008	0.322579	0.0858404	0.532639
288	0.0585318	0.32114	0.154363	1.66732
289	0.0549123	0.327593	0.107753	0.357933
290	0.0587077	0.375242	0.227121	0.790113
291	0.105275	0.47564	0.174527	0.528819
292	0.0456285	0.459082	0.177293	0.404603
293	0.0441931	0.378338	0.193296	0.46126
294	0.059896	0.464709	0.228368	0.337558
295	0.0479704	0.321856	0.0708019	0.735125
296	0.0395709	0.50115	0.124621	0.395046
297	0.0767986	0.254691	0.170384	0.406962
298	0.0658338	0.331278	0.133689	0.250735
299	0.188321	0.358525	0.107598	0.235433
300	0.124759	0.367128	0.106064	0.252767
301	0.0539903	0.415505	0.0734088	0.563544
302	0.0961438	0.434312	0.143337	0.632041
303	0.200185	0.448783	0.108683	0.505004
304	0.0939263	0.437225	0.141133	0.594862
305	0.072555	0.460154	0.100008	0.512094
306	0.13442	0.422386	0.152197	0.216414
307	0.053752	0.994133	0.0880133	0.213166
308	0.0660205	0.750198	0.142834	0.342232
309	0.0470527	0.322049	0.0781513	0.281599
310	0.050034	0.25408	0.121267	0.348496
311	0.0250229	0.565753	0.0805372	0.28118
312	0.0462776	0.618334	0.104112	0.347652
313	0.017292	0.583962	0.149738	0.402032
314	0.0447015	0.494504	0.0994231	0.34578
315	0.122077	0.485625	0.098973	0.320927
316	0.0732894	0.514129	0.252871	0.800607
317	0.081697	0.4418	0.269592	0.72522
318	0.060817	0.412561	0.391686	0.852475
319	0.0644072	0.253955	0.144772	0.224856
320	0.0612812	0.393554	0.125295	0.442534
321	0.140002	0.356017	0.0926855	0.299508
322	0.057322	0.254153	0.121422	0.441232
323	0.0337622	0.535859	0.109802	0.403534
324	0.0622915	0.350889	0.186337	0.442095
325	0.0929256	0.328731	0.131301	0.317537
326	0.0433465	0.463207	0.135931	0.353539
327	0.0575344	0.617396	0.103235	0.395636
328	0.0300391	0.867423	0.188781	0.511591
329	0.0535258	0.472961	0.225227	0.353805
330	0.0316099	0.360688	0.211259	0.307492
331	0.0424743	0.501264	0.184474	0.424937
332	0.0864362	0.51626	0.136504	0.283843
333	0.0645413	0.362883	0.151878	0.212969
334	0.0564511	0.421846	0.195197	0.298358
335	0.382968	0.528153	0.144121	0.24951
336	0.0635732	0.330668	0.188538	0.286535
337	0.0394364	0.391822	0.210956	0.264775
338	0.0360866	0.25637	0.109934	0.258191
339	0.0834421	0.332039	0.200133	0.257726
340	0.0743722	0.33769	0.135317	0.383945
341	0.0723074	0.307037	0.157381	0.405717
342	0.0532337	0.58406	0.172009	0.618764
343	0.0699904	0.457733	0.0856101	0.198665
344	0.0643081	0.80214	0.100422	0.174527
345	0.0333626	0.767319	0.120076	0.395642
346	0.0577414	0.573385	0.106253	0.356538
347	0.0376593	0.616317	0.0884745	0.345725
348	0.0413701	0.465486	0.126315	0.335381
349	0.0290536	0.413673	0.170952	0.360349
350	0.0530295	0.437824	0.178273	0.424218
351	0.0756826	0.448443	0.076905	0.355549
352	0.0623176	0.561553
353	0.117973	0.342314
354	0.0933292	0.349672
355	0.129906	0.428428
356	0.0440351	0.749216
357	0.0948067	0.450583
358	0.0443027	0.834232
359	0.0508787	0.439127
360	0.109156	0.4172
361	0.0685548	0.414962
362	0.0955622	0.272978
363	0.0336681	0.264719
364	0.062137	0.312244
365	0.0891215	0.868888
366	0.0783618	0.782603
367	0.0274309	0.439084
368	0.0840649	0.45954
369	0.0560982	0.628754
370	0.0516841	0.339379
371	0.0789978	0.745403
372	0.0489866	0.685863
373	0.0281001	0.318323
374	0.0501773	0.331756
375	0.0511846	0.437075
376	0.0558268	0.580654
377	0.0567069	0.553927
378	0.0535104	0.525429
379	0.0780046	0.559864
380	0.0429725	0.285609
381	0.0746896	0.426545
382	0.144576	0.459042
383	0.072449	0.381055
384	0.0740446	0.355054
385	0.088679	0.311464
386	0.154724	0.276198
387	0.149214	0.463124
388	0.187969	0.641789
389	0.157606	0.424014
390	0.0965155	0.798985
391	0.0588	0.382971
392	0.0851342	0.218041
393	0.0719108	0.172806
394	0.0588489	1.17698
395	0.0970077	1.46089
396	0.112239	1.28994
397	0.0399252	1.36554
398	0.0247465	0.802257
399	0.0785171	0.512793
400	0.0696493	0.290165
401	0.235698	0.580959
402	0.148008	0.286551
403	0.0895104	0.663361
404	0.0723547	0.440536
405	0.0317588	0.487606
406	0.039457	0.549182
407	0.0554591	0.403171
408	0.0750619	0.714343
409	0.192174	0.62154
410	0.0667727	0.951268
411	0.0739593	0.355115
412	0.143999	1.44043
413	0.0498137	0.499005
414	0.0452952	0.375071
415	0.0535373	0.434144
416	0.0930784	0.382931
417	0.184857	0.407951
418	0.112019	0.41213
419	0.110784	0.345235
420	0.0592748	0.398382
421	0.0558402	0.388609
422	0.06119	0.632573
423	0.120239	0.233138
424	0.0855233	0.231119
425	0.0767422	0.315488
426	0.101882	0.307008
427	0.0785849	0.334937
428	0.0797147	0.986209
429	0.0461901	0.377046
430	0.095817	0.440441
431	0.0548217	0.205056
432	0.0577731	0.373413
433	0.0518219	0.402986
434	0.0753064	0.246625
435	0.123277	0.351727
436	0.0586728	0.203244
437	0.0560562	0.192004
438	0.113065	0.483196
439	0.0429305	0.372507
440	0.0744057	0.393873
441	0.122973	0.738287
442	0.0871581	0.579168
443	0.0494592	0.419761
444	0.0883533	0.245536
445	0.0485106	0.185756
446	0.0619221	0.183048
447	0.0424889	0.227353
448	0.150103	0.397454
449	0.0719021	0.329124
450	0.0450944	0.403166
451	0.101543	0.422845
452	0.0835666	0.408079
453	0.110307	0.373252
454	0.0798424	0.432263
455	0.0391683	0.523568

## Sheet: Figure S6b
Figure 6
Fig. 6b: Boxplot panel of the correlation difference between enzyme expression (mRNA level) and specific intact glycopeptides.
Protein_Peptide_glycan	Hign mannose	Fucosylation	Sialic acid	Correlation
				PRKCSH	MAN1A1	FUCA1	ST3GAL1		47	78	58
ADAM10_INTTADEKDPTNPFR_N2H9F0S0G0	1	0	0	-0.206865	-0.167902	0.157641	-0.0853498		128	97	117
AFM_DIENFNSTQK_N4H5F0S2G0	0	0	1	-0.0723757	0.218428	-0.174484	0.0799231
AFM_YAEDKFNETTEK_N4H5F2S1G0	0	1	1	0.141903	0.152317	-0.198989	0.111917
AHSG_AALAAFNAQNNGSNFQLEEISR_N4H5F0S1G0	0	0	1	-0.0304942	-0.0476282	-0.154693	0.020573
AHSG_AALAAFNAQNNGSNFQLEEISR_N4H5F0S2G0	0	0	1	-0.193876	0.057717	-0.130444	-0.02602
AHSG_VCQDCPLLAPLNDTR_N4H5F0S1G0	0	0	1	0.125196	0.10622	-0.0918032	0.219844
AHSG_VCQDCPLLAPLNDTR_N4H5F0S2G0	0	0	1	-0.115503	0.077676	-0.080423	0.10487
AHSG_VCQDCPLLAPLNDTR_N4H5F2S1G0	0	1	1	0.0440607	0.0991388	-0.112755	0.129149
APMAP_AGPNGTLFVADAYK_N2H5F0S0G0	1	0	0	0.0319897	-0.0312235	0.191404	-0.226547
APMAP_AGPNGTLFVADAYK_N2H6F0S0G0	1	0	0	0.0955633	-0.0414764	0.0272255	-0.19107
BCAM_TQNFTLLVQGSPELK_N2H5F0S0G0	1	0	0	-0.0563737	-0.195079	0.0642501	-0.0946036
BCAM_TQNFTLLVQGSPELK_N2H8F0S0G0	1	0	0	0.0485116	-0.0357075	-0.0202179	0.128339
C3_TVLTPATNHMGNVTFTIPANR_N2H5F0S0G0	1	0	0	0.0397807	0.015393	-0.160647	0.168573
C3_TVLTPATNHMGNVTFTIPANR_N2H5F1S0G0	0	1	0	-0.074149	0.00976077	-0.144011	0.102744
C3_TVLTPATNHMGNVTFTIPANR_N2H6F0S0G0	1	0	0	0.0928144	0.0418865	-0.0146204	0.135891
C3_TVLTPATNHMGNVTFTIPANR_N2H7F0S0G0	1	0	0	-0.00653753	-0.00839371	-0.0659949	-0.0122304
C3_TVLTPATNHMGNVTFTIPANR_N3H4F0S0G0	0	0	0	0.0499644	-0.160273	-0.0368039	0.17481
C3_TVLTPATNHMGNVTFTIPANR_N3H5F0S0G0	0	0	0	-0.0175545	-0.0684621	-0.0944167	0.021869
C4A_FSDGLESNSSTQFEVK_N2H8F0S0G0	1	0	0	-0.056801	0.0406015	-0.120303	0.236408
C4A_FSDGLESNSSTQFEVK_N2H9F0S0G0	1	0	0	0.0602692	0.0124675	0.00302663	0.16833
C4A_FSDGLESNSSTQFEVK_N5H5F0S0G0	0	0	0	0.0476855	-0.0191388	-0.194232	0.290493
C4A_GLNVTLSSTGR_N4H5F0S2G0	0	0	1	-0.04144	0.233958	-0.0599558	0.251574
C4B_FSDGLESNSSTQFEVK_N2H8F0S0G0	1	0	0	-0.056801	0.0406015	-0.120303	0.236408
C4B_FSDGLESNSSTQFEVK_N2H9F0S0G0	1	0	0	0.0602692	0.0124675	0.00302663	0.16833
C4B_FSDGLESNSSTQFEVK_N5H5F0S0G0	0	0	0	0.0476855	-0.0191388	-0.194232	0.290493
C4B_GLNVTLSSTGR_N4H5F0S2G0	0	0	1	-0.04144	0.233958	-0.0599558	0.251574
CD47_DIYTFDGALNK_N2H6F0S0G0	1	0	0	-0.0893676	-0.283609	0.246019	0.0481725
CD47_DIYTFDGALNK_N2H7F0S0G0	1	0	0	-0.0141006	-0.249296	0.171628	0.0615774
CP_EHEGAIYPDNTTDFQR_N2H12F0S0G0	1	0	0	0.056096	0.0793438	0.0563239	-0.0475043
CP_EHEGAIYPDNTTDFQR_N4H5F0S1G0	0	0	1	-0.141668	-0.0205878	0.0659094	0.185684
CP_EHEGAIYPDNTTDFQR_N4H5F0S2G0	0	0	1	-0.100142	0.042488	0.020282	0.190037
CP_EHEGAIYPDNTTDFQR_N4H5F1S1G0	0	1	1	0.0908702	0.0507177	-0.111195	0.228106
CP_EHEGAIYPDNTTDFQR_N4H5F2S1G0	0	1	1	-0.0493947	0.0786603	-0.0952428	0.201417
CP_EHEGAIYPDNTTDFQR_N4H5F3S0G0	0	1	0	0.105811	0.00522215	-0.0600128	0.275286
CP_ELHHLQEQNVSNAFLDK_N4H5F0S2G0	0	0	1	-0.0279376	-0.0825701	0.0801168	0.258459
CP_ENLTAPGSDSAVFFEQGTTR_N4H5F0S2G0	0	0	1	0.0317191	0.0258647	-0.0262569	0.319591
CTSL_YSVANDTGFVDIPK_N2H5F0S0G0	1	0	0	-0.166728	0.204511	0.035579	-0.0506834
DSC2_AINDTAAR_N2H6F0S0G0	1	0	0	-0.048476	-0.207437	0.0994089	-0.0597145
DSC2_AINDTAAR_N2H7F0S0G0	1	0	0	-0.0494374	-0.198442	0.0305512	0.0483345
EPX_ALLPFDNLHDDPCLLTNR_N2H6F0S0G0	1	0	0	-0.00843185	0.0501435	-0.0286711	0.111005
F2_GHVNITR_N4H5F0S1G0	0	0	1	0.00920809	0.206999	-0.0710939	0.0461679
FGG_DLQSLEDILHQVENK_N4H4F0S1G0	0	0	1	0.00635237	-0.0988107	-0.0180601	-0.000749215
FGG_DLQSLEDILHQVENK_N4H5F0S0G0	0	0	0	0.0292551	-0.0251538	-0.028251	0.10566
FN1_DQCIVDDITYNVNDTFHK_N4H4F1S0G0	0	1	0	-0.0290913	0.115735	-0.0839909	0.186453
FN1_DQCIVDDITYNVNDTFHK_N4H4F2S0G0	0	1	0	0.00880929	0.250062	-0.184205	0.211238
FN1_DQCIVDDITYNVNDTFHK_N4H5F1S0G0	0	1	0	0.190635	0.243691	-0.0885059	0.0997064
FN1_DQCIVDDITYNVNDTFHK_N4H5F1S1G0	0	1	1	0.124548	0.258209	-0.100833	0.168756
FN1_DQCIVDDITYNVNDTFHK_N4H5F3S0G0	0	1	0	0.0921023	0.310458	-0.15443	0.170315
FN1_DQCIVDDITYNVNDTFHK_N5H6F1S0G0	0	1	0	0.139275	0.225673	-0.0766059	0.169444
FN1_GGNSNGALCHFPFLYNNHNYTDCTSEGR_N4H5F1S0G0	0	1	0	0.143833	0.189146	-0.0842117	0.317566
FN1_HEEGHMLNCTCFGQGR_N4H5F0S0G0	0	0	0	0.0477923	0.242133	-0.0966671	0.272552
FN1_HEEGHMLNCTCFGQGR_N4H5F1S0G0	0	1	0	0.190044	0.288804	-0.085814	0.218609
FN1_LDAPTNLQFVNETDSTVLVR_N4H4F2S0G0	0	1	0	0.117918	0.10972	-0.168936	0.213202
FN1_LDAPTNLQFVNETDSTVLVR_N4H5F1S0G0	0	1	0	0.199423	0.259275	-0.0834212	0.1122
FN1_LDAPTNLQFVNETDSTVLVR_N4H5F1S1G0	0	1	1	0.122297	0.187614	-0.0568366	0.202875
FN1_LDAPTNLQFVNETDSTVLVR_N4H6F0S0G0	0	0	0	0.12333	0.180232	-0.100634	0.182647
FN1_LDAPTNLQFVNETDSTVLVR_N4H6F2S0G0	0	1	0	0.149808	0.217963	-0.047771	0.315602
FN1_LDAPTNLQFVNETDSTVLVR_N5H4F1S0G0	0	1	0	0.024619	-0.0298565	-0.077667	0.0607269
FN1_LDAPTNLQFVNETDSTVLVR_N5H6F1S0G0	0	1	0	0.104672	0.133206	-0.083528	0.164281
HPR_MVSHHNLTTGATLINEQWLLTTAK_N4H5F0S1G0	0	0	1	0.10866	0.0321805	-0.0500783	0.131254
HPR_MVSHHNLTTGATLINEQWLLTTAK_N4H5F2S0G0	0	1	0	0.0903575	0.0851128	-0.0196197	0.229483
HPR_MVSHHNLTTGATLINEQWLLTTAK_N4H5F2S1G0	0	1	1	0.130558	0.103349	-0.134824	0.223813
HPR_NLFLNHSENATAK_N4H5F2S0G0	0	1	0	0.0992024	-0.0723718	-0.090621	0.129068
HPX_ALPQPQNVTSLLGCTH_N4H5F0S1G0	0	0	1	0.0358425	0.0690909	-0.0421948	0.154116
HPX_ALPQPQNVTSLLGCTH_N4H5F0S2G0	0	0	1	-0.061487	0.0982092	-0.16091	0.229746
HPX_ALPQPQNVTSLLGCTH_N4H5F1S2G0	0	1	1	0.0237074	-0.10242	0.0227389	0.168452
HPX_ALPQPQNVTSLLGCTH_N4H5F2S1G0	0	1	1	0.0146703	-0.0481203	-0.0868181	0.205467
HP_MVSHHNLTTGATLINEQWLLTTAK_N4H5F0S1G0	0	0	1	0.10866	0.0321805	-0.0500783	0.131254
HP_MVSHHNLTTGATLINEQWLLTTAK_N4H5F2S0G0	0	1	0	0.0903575	0.0851128	-0.0196197	0.229483
HP_MVSHHNLTTGATLINEQWLLTTAK_N4H5F2S1G0	0	1	1	0.130558	0.103349	-0.134824	0.223813
HP_NLFLNHSENATAK_N4H5F2S0G0	0	1	0	0.0992024	-0.0723718	-0.090621	0.129068
HP_VVLHPNYSQVDIGLIK_N2H12F0S0G0	1	0	0	0.0917462	-0.264552	-0.020866	0.0474638
HP_VVLHPNYSQVDIGLIK_N4H4F3S0G0	0	1	0	0.135479	0.125468	-0.0441746	0.187506
HP_VVLHPNYSQVDIGLIK_N4H5F0S0G0	0	0	0	0.115318	-0.0821326	-0.173957	0.169302
HP_VVLHPNYSQVDIGLIK_N4H5F0S1G0	0	0	1	0.0217633	0.115789	-0.142587	0.120887
HP_VVLHPNYSQVDIGLIK_N4H5F0S2G0	0	0	1	-0.0657456	0.0378947	-0.0250534	0.119348
HP_VVLHPNYSQVDIGLIK_N4H5F1S0G0	0	1	0	0.0907278	-0.0936159	-0.187082	0.23335
HP_VVLHPNYSQVDIGLIK_N4H5F1S1G0	0	1	1	0.151837	-0.0738756	-0.147151	0.127994
HP_VVLHPNYSQVDIGLIK_N4H5F2S0G0	0	1	0	0.0396026	-0.0625837	-0.0711223	0.275205
HP_VVLHPNYSQVDIGLIK_N4H5F2S1G0	0	1	1	0.0845606	0.0903623	-0.0338128	0.139779
HP_VVLHPNYSQVDIGLIK_N4H5F4S0G0	0	1	0	0.0258368	0.201914	-0.0758653	0.142351
HP_VVLHPNYSQVDIGLIK_N5H6F0S0G0	0	0	0	0.146724	0.102174	-0.0481484	0.16746
HP_VVLHPNYSQVDIGLIK_N5H6F0S1G0	0	0	1	0.0851731	0.0571155	-0.138064	-0.00485978
HP_VVLHPNYSQVDIGLIK_N5H6F0S2G0	0	0	1	0.0862484	0.00792891	-0.106053	-0.0401741
HP_VVLHPNYSQVDIGLIK_N5H6F2S0G0	0	1	0	0.117391	-0.00948735	-0.0323245	-0.0179407
HP_VVLHPNYSQVDIGLIK_N5H6F2S1G0	0	1	1	-0.0232802	-0.172221	0.12464	0.149418
HP_VVLHPNYSQVDIGLIK_N5H6F4S0G0	0	1	0	0.106666	-0.064853	-0.0879148	0.00467753
HP_VVLHPNYSQVDIGLIK_N6H7F0S0G0	0	0	0	0.144581	0.128366	-0.232132	0.249144
HRG_VIDFNCTTSSVSSALANTK_N4H5F0S1G0	0	0	1	0.0984119	0.013944	-0.104793	0.000951706
HRG_VIDFNCTTSSVSSALANTK_N4H5F2S0G0	0	1	0	0.113695	0.035352	-0.0467811	0.121251
HRG_VIDFNCTTSSVSSALANTK_N4H5F2S1G0	0	1	1	-0.00864549	-0.187122	-0.0228529	0.105498
HYOU1_AEPPLNASASDQGEK_N2H5F0S0G0	1	0	0	0.0705384	-0.0321531	0.237089	-0.155007
HYOU1_AEPPLNASASDQGEK_N2H6F0S0G0	1	0	0	0.121834	0.0616268	0.162762	-0.150532
HYOU1_AEPPLNASASDQGEK_N2H8F0S0G0	1	0	0	0.188784	0.0101162	0.075851	-0.17724
HYOU1_ENGTDTVQEEEESPAEGSK_N2H5F1S0G0	0	1	0	0.200954	0.00180451	0.0584247	0.0209983
HYOU1_ENGTDTVQEEEESPAEGSK_N2H6F0S0G0	1	0	0	0.0107107	-0.0145455	0.0595357	-0.355634
HYOU1_ENGTDTVQEEEESPAEGSK_N2H7F0S0G0	1	0	0	0.0483834	-0.120109	0.15094	-0.0986534
HYOU1_ENGTDTVQEEEESPAEGSK_N2H8F0S0G0	1	0	0	0.0143213	0.117895	-0.033763	-0.250866
HYOU1_LSALDNLLNHSSMFLK_N2H6F0S0G0	1	0	0	0.0657599	-0.0582365	0.253361	-0.0801053
HYOU1_LSALDNLLNHSSMFLK_N2H8F0S0G0	1	0	0	0.0835992	-0.0660014	0.00717846	0.144194
HYOU1_NATLAEQAK_N2H6F0S0G0	1	0	0	0.0763566	0.124375	0.197693	0.00101245
HYOU1_NATLAEQAK_N2H7F0S0G0	1	0	0	0.0782082	0.156145	0.157499	0.00500152
HYOU1_NATLAEQAK_N2H8F0S0G0	1	0	0	0.0637658	-0.023486	0.147315	-0.054308
HYOU1_NATLAEQAK_N2H9F0S0G0	1	0	0	0.112434	-0.0350239	0.173252	-0.193865
HYOU1_VFGSQNLTTVK_N2H6F0S0G0	1	0	0	0.0178678	0.165824	0.152834	-0.0753265
HYOU1_VFGSQNLTTVK_N2H7F0S0G0	1	0	0	-0.0467953	0.196446	0.113866	-0.0786879
HYOU1_VFGSQNLTTVK_N2H8F0S0G0	1	0	0	-0.0418601	0.130171	0.123636	-0.119267
HYOU1_VFGSQNLTTVK_N2H9F0S0G0	1	0	0	0.177233	0.0721531	0.0479276	-0.0891566
IGA2_TPLTANITK_N5H5F1S1G0	0	1	1	0.0555334	0.017717	-0.099765	0.048213
IGG1_EEQYNSTYR_N3H3F1S0G0	0	1	0	-0.0468523	0.0730007	0.125986	-0.0416726
IGG1_EEQYNSTYR_N3H4F1S0G0	0	1	0	-0.0386056	0.0131237	-0.0206167	-0.0547737
IGG1_EEQYNSTYR_N4H3F0S1G0	0	0	1	-0.0419385	0.113602	-0.121842	-0.0845398
IGG1_EEQYNSTYR_N4H3F1S0G0	0	1	0	-0.0387196	0.146958	0.0321322	-0.149236
IGG1_EEQYNSTYR_N4H4F1S0G0	0	1	0	-0.024911	0.0478469	-0.00441533	0.058864
IGG1_EEQYNSTYR_N4H4F2S1G0	0	1	1	-0.085992	0.108462	0.0117291	0.0181027
IGG1_EEQYNSTYR_N4H5F1S0G0	0	1	0	-0.0379647	-0.105373	-0.0513388	-0.0766225
IGG1_EEQYNSTYR_N5H3F0S0G0	0	0	0	-0.00744196	0.0311688	0.00683663	-0.0275995
IGG1_EEQYNSTYR_N5H4F0S0G0	0	0	0	-0.16002	0.12771	0.000726392	-0.10329
IGHG2_EEQFNSTFR_N3H3F1S0G0	0	1	0	-0.00809714	0.0655913	-0.0509187	0.262752
IGHG2_EEQFNSTFR_N3H4F1S0G0	0	1	0	0.0024854	-0.0866439	-0.0175474	0.122608
IGHG2_EEQFNSTFR_N4H3F0S0G0	0	0	0	0.0796753	-0.0459057	-0.10344	0.201559
IGHG2_EEQFNSTFR_N4H3F0S1G0	0	0	1	0.0290699	0.0156118	-0.0450078	0.0845196
IGHG2_EEQFNSTFR_N4H3F1S0G0	0	1	0	0.00770546	0.197293	-0.0262926	0.0694948
IGHG2_EEQFNSTFR_N4H4F0S0G0	0	0	0	-0.0676827	-0.0264662	-0.118473	0.0286322
IGHG2_EEQFNSTFR_N4H5F1S0G0	0	1	0	0.128935	-0.043527	-0.0912975	0.184388
IGHG2_EEQFNSTFR_N4H5F1S1G0	0	1	1	-0.00807577	0.0547915	-0.0992807	0.106368
IGHG2_EEQFNSTFR_N5H3F1S0G0	0	1	0	-0.00702891	0.210882	-0.125495	-0.0252911
IGHM_YKNNSDISSTR_N4H5F1S0G0	0	1	0	-0.187666	0.274668	0.0585387	0.175782
IGHM_YKNNSDISSTR_N4H5F1S1G0	0	1	1	-0.20747	0.254381	0.0407777	0.216037
ITGAV_ANTTQPGIVEGGQVLK_N3H5F1S0G0	0	1	0	-0.0141219	0.220342	-0.0871386	0.0813607
ITGAV_ANTTQPGIVEGGQVLK_N4H5F1S0G0	0	1	0	0.033941	0.235598	-0.0972369	0.032277
LAMP1_GHTLTLNFTR_N2H6F0S0G0	1	0	0	-0.0249822	-0.285249	0.139923	-0.0551584
LAMP1_GHTLTLNFTR_N2H7F0S0G0	1	0	0	-0.0456915	-0.162953	0.100484	-0.00880834
M6PR_LKPLFNK_N2H6F0S0G0	1	0	0	-0.0271186	-0.0907997	0.112021	-0.194492
M6PR_LKPLFNK_N2H7F0S0G0	1	0	0	0.00456488	-0.148735	0.103504	-0.154561
M6PR_LKPLFNK_N2H8F0S0G0	1	0	0	-0.0296966	-0.123308	0.0509258	-0.177767
M6PR_LKPLFNK_N5H4F0S0G0	0	0	0	-0.051816	-0.193083	0.0424726	-0.164362
MPO_ALLPFDNLHDDPCLLTNR_N2H6F0S0G0	1	0	0	-0.00843185	0.0501435	-0.0286711	0.111005
MUC16_KFNTTER_N2H8F0S0G0	1	0	0	-0.0262142	-0.134956	0.203867	-0.107523
MXRA5_ITVHGNGSLDIR_N2H5F0S0G0	1	0	0	0.0608532	0.102584	-0.110312	0.252465
NUP210_EGSGYFFLNTSTADVVK_N2H6F0S0G0	1	0	0	-0.022041	-0.205031	0.0740706	0.0238939
POSTN_EVNDTLLVNELK_N4H4F1S0G0	0	1	0	0.0698618	0.0298291	-0.0188648	0.202531
POSTN_EVNDTLLVNELK_N4H4F2S0G0	0	1	0	0.0275815	0.148626	-0.105918	0.131558
POSTN_EVNDTLLVNELK_N4H5F1S0G0	0	1	0	0.052991	0.055393	-0.0392964	0.0505619
POSTN_EVNDTLLVNELK_N4H5F1S1G0	0	1	1	0.106737	0.143787	-0.0762213	0.0906753
PSAP_DNATEEEILVYLEK_N2H3F1S0G0	0	1	0	-0.130551	-0.151825	0.194367	-0.04309
PSAP_LIDNNKTEK_N2H3F1S0G0	0	1	0	-0.174719	-0.0372386	0.21039	-0.0675711
PSAP_LIDNNKTEK_N2H5F1S0G0	0	1	0	-0.00608888	-0.0373753	0.227168	-0.123722
PSAP_LIDNNKTEK_N2H6F0S0G0	1	0	0	-0.0289133	0.104525	0.182958	-0.161264
PSAP_LIDNNKTEK_N2H7F0S0G0	1	0	0	-0.0855861	0.0366644	0.205113	-0.0533563
PSAP_LIDNNKTEK_N5H3F0S0G0	0	0	0	-0.1046	-0.013069	0.226257	-0.132834
PSAP_TNSTFVQALVEHVK_N2H3F1S0G0	0	1	0	-0.0151973	-0.0564046	0.14755	0.0144173
PSAP_TNSTFVQALVEHVK_N2H4F1S0G0	0	1	0	0.0195699	0.0230485	0.057093	-0.0620634
SERPINA1_YLGNATAIFFLPDEGK_N4H4F1S1G0	0	1	1	0.108809	0.0157758	0.0154821	0.214458
SERPINA1_YLGNATAIFFLPDEGK_N4H5F0S0G0	0	0	0	-0.0123415	-0.0613807	-0.0949081	0.167116
SERPINA1_YLGNATAIFFLPDEGK_N4H5F0S1G0	0	0	1	0.00333286	-0.122734	-0.0126335	0.0830009
SERPINA1_YLGNATAIFFLPDEGK_N4H5F0S2G0	0	0	1	-0.0105825	-0.0363636	-0.0337488	0.104809
SERPINA1_YLGNATAIFFLPDEGK_N4H5F1S1G0	0	1	1	0.0771756	-0.109665	-0.0982054	0.236712
SERPINA1_YLGNATAIFFLPDEGK_N4H5F1S2G0	0	1	1	0.129398	-0.19907	0.0358852	0.169343
SERPINA1_YLGNATAIFFLPDEGK_N4H5F2S0G0	0	1	0	-0.0020866	-0.218127	0.0210369	0.0755493
SERPINA1_YLGNATAIFFLPDEGK_N4H5F2S1G0	0	1	1	0.0845677	0.0449761	0.0362342	0.0746583
SERPINA1_YLGNATAIFFLPDEGK_N4H5F3S0G0	0	1	0	0.112455	-0.0218729	-0.0358852	0.163288
SERPIND1_NLSMPLLPADFHK_N4H5F0S2G0	0	0	1	-0.0278166	-0.00024607	-0.119719	0.132267
SERPING1_DTFVNASR_N4H5F0S2G0	0	0	1	0.0738641	0.00637047	0.00963538	0.120097
TF_QQQHLFGSNVTDCSGNFCLFR_N4H5F0S2G0	0	0	1	0.0236576	0.129952	-0.103732	0.156363
TF_QQQHLFGSNVTDCSGNFCLFR_N4H5F2S0G0	0	1	0	0.0592295	0.197539	-0.0976285	0.189511
TF_QQQHLFGSNVTDCSGNFCLFR_N4H5F2S1G0	0	1	1	-0.157926	0.057635	-0.00908702	0.16667
THBS2_VVNSTTGTGEHLR_N4H5F0S0G0	0	0	0	0.0421948	0.260615	-0.105505	0.15043
THBS2_VVNSTTGTGEHLR_N4H5F0S1G0	0	0	1	0.112626	0.284183	-0.116087	0.105093
THY1_DEGTYTCALHHSGHSPPISSQNVTVLR_N4H5F3S0G0	0	1	0	0.179932	0.180096	-0.0218559	0.00485978
VTN_NGSLFAFR_N4H5F0S2G0	0	0	1	0.0484902	0.100369	0.0105825	0.231508
VTN_NISDGFDGIPDNVDAALALPAHSYSGR_N4H5F0S1G0	0	0	1	0.0880715	-0.108653	-0.0963396	0.140043
VTN_NISDGFDGIPDNVDAALALPAHSYSGR_N4H5F2S1G0	0	1	1	-0.0389403	0.177717	-0.0285073	0.209578
VTN_NISDGFDGIPDNVDAALALPAHSYSGR_N4H5F4S0G0	0	1	0	-0.0627404	0.224662	-0.149437	0.144761
VTN_NNATVHEQVGGPSLTSDLQAQSK_N4H5F2S1G0	0	1	1	0.0585956	0.183349	-0.114955	0.0942999
